# Supplementary material for: Insect–plant relationships predict the speed of insecticide adaptation
Source: Evol Appl. 2020 Aug 27;14(2):290–6. doi: 10.1111/eva.13089 (PMC7896708; doi:10.1111/eva.13089)
Supplement: Supplementary file 1 — Supplementary Material [file EVA-14-290-s001.zip]

Archive with 5 entries (5 files):
- eva13089-sup-0001-AppendixS1.csv
- eva13089-sup-0002-AppendixS2.csv
- eva13089-sup-0004-TablesS5-S6.xlsx
- eva13089-sup-0003-AppendixS3.R
- eva13089-sup-0005-Supinfo.docx
