# Supplementary material for: Insect–plant relationships predict the speed of insecticide adaptation
Source: Evol Appl. 2020 Aug 27;14(2):290–6. doi: 10.1111/eva.13089 (PMC7896708; doi:10.1111/eva.13089)
Supplement: Supplementary file 1 — Supplementary Material [file EVA-14-290-s001.zip › eva13089-sup-0001-AppendixS1.csv]

start	stop	delta	sp	poison	status	chemdist	GENUS	FAMILY	ORDER	gpy	host_count	poison_count	ploidy	docs	MoAl2	closechem
1960	1960	0	Myzus_persicae	fenthion	1	0.365079365079	Myzus	Aphididae	Hemiptera	17.5	861	6	DD	907	Acetylcholinesterase (AChE) inhibitors	m-cresol
1970	1970	0	Tetranychus_urticae	aldicarb	1	0.25	Tetranychus	Tetranychidae	Prostigmata	15.5	81	22	HD	861	Acetylcholinesterase (AChE) inhibitors	s-methyl-cysteine
1965	1965	0	Panonychus_ulmi	dicrotophos	1	0.222222222222	Panonychus	Tetranychidae	Prostigmata	6.5	8	12	HD	55	Acetylcholinesterase (AChE) inhibitors	subaphyllin
1968	1968	0	Myzus_persicae	methidathion	1	0.15873015873	Myzus	Aphididae	Hemiptera	17.5	861	6	DD	907	Acetylcholinesterase (AChE) inhibitors	braylin
1968	1968	0	Tetranychus_urticae	methidathion	1	0.15873015873	Tetranychus	Tetranychidae	Prostigmata	15.5	81	22	HD	861	Acetylcholinesterase (AChE) inhibitors	braylin
1973	1974	1	Tetranychus_urticae	permethrin	1	0.516483516484	Tetranychus	Tetranychidae	Prostigmata	15.5	81	22	HD	861	Sodium channel modulators	benzyl-butyrate
1994	1995	1	Cydia_pomonella	tebufenozide	1	0.315068493151	Cydia	Tortricidae	Lepidoptera	2	13	8	DD	404	Ecdysone receptor agonists	cadalene
1972	1974	2	Tetranychus_urticae	methamidophos	1	0.2	Tetranychus	Tetranychidae	Prostigmata	15.5	81	22	HD	861	Acetylcholinesterase (AChE) inhibitors	phosphoric-acid
1976	1978	2	Myzus_persicae	phenothrin	1	0.552631578947	Myzus	Aphididae	Hemiptera	17.5	861	6	DD	907	Sodium channel modulators	benzoyllineolone
1975	1977	2	Myzus_persicae	ethiofencarb	1	0.440476190476	Myzus	Aphididae	Hemiptera	17.5	861	6	DD	907	Acetylcholinesterase (AChE) inhibitors	styrene-acetate
1969	1971	2	Myzus_persicae	pirimicarb	1	0.288	Myzus	Aphididae	Hemiptera	17.5	861	6	DD	907	Acetylcholinesterase (AChE) inhibitors	x1-methoxy-indole-3-carbaldehyde
1974	1976	2	Myzus_persicae	isofenphos	1	0.442307692308	Myzus	Aphididae	Hemiptera	17.5	861	6	DD	907	Acetylcholinesterase (AChE) inhibitors	ethyl-salicylate
1955	1957	2	Plutella_xylostella	mevinphos	1	0.277777777778	Plutella	Plutellidae	Lepidoptera	4.5	18	15	DD	1006	Acetylcholinesterase (AChE) inhibitors	angelic-acid
1955	1958	3	Therioaphis_maculata	mevinphos	1	0.277777777778	Therioaphis	Aphididae	Hemiptera	20	2	2	DD	8	Acetylcholinesterase (AChE) inhibitors	fumaric-acid
1978	1981	3	Leptinotarsa_decemlineata	cloethocarb	1	0.365384615385	Leptinotarsa	Chrysomelidae	Coleoptera	2	66	9	DD	447	Acetylcholinesterase (AChE) inhibitors	coixol
1973	1976	3	Myzus_persicae	permethrin	1	0.520833333333	Myzus	Aphididae	Hemiptera	17.5	861	6	DD	907	Sodium channel modulators	veratryl-acetate
1972	1975	3	Leptinotarsa_decemlineata	methamidophos	1	0.228070175439	Leptinotarsa	Chrysomelidae	Coleoptera	2	66	9	DD	447	Acetylcholinesterase (AChE) inhibitors	avenin
1966	1969	3	Tetranychus_urticae	chlordimeform	1	0.423076923077	Tetranychus	Tetranychidae	Prostigmata	15.5	81	22	HD	861	NA	o-toluidine
1976	1979	3	Heliothis_virescens	fenvalerate	1	0.459119496855	Heliothis	Noctuidae	Lepidoptera	5	29	7	DD	783	Sodium channel modulators	epicatechin-3-gallate
1952	1955	3	Myzus_persicae	malathion	1	0.283950617284	Myzus	Aphididae	Hemiptera	17.5	861	6	DD	907	Acetylcholinesterase (AChE) inhibitors	ethyl-butyrate
1975	1978	3	Myzus_persicae	cypermethrin	1	0.532786885246	Myzus	Aphididae	Hemiptera	17.5	861	6	DD	907	Sodium channel modulators	d-veraguensin
1957	1961	4	Tetranychus_urticae	trichlorfon	1	0.188405797101	Tetranychus	Tetranychidae	Prostigmata	15.5	81	22	HD	861	Acetylcholinesterase (AChE) inhibitors	phytate
1970	1974	4	Myzus_persicae	quinalphos	1	0.351648351648	Myzus	Aphididae	Hemiptera	17.5	861	6	DD	907	Acetylcholinesterase (AChE) inhibitors	x6-hydroxyquinoline
1985	1989	4	Heliothis_virescens	tau-fluvalinate	1	0.367741935484	Heliothis	Noctuidae	Lepidoptera	5	29	7	DD	783	Sodium channel modulators	isodityrosine
1970	1974	4	Leptinotarsa_decemlineata	quinalphos	1	0.31914893617	Leptinotarsa	Chrysomelidae	Coleoptera	2	66	9	DD	447	Acetylcholinesterase (AChE) inhibitors	norharman
2002	2006	4	Leptinotarsa_decemlineata	clothianidin	1	0.236994219653	Leptinotarsa	Chrysomelidae	Coleoptera	2	66	9	DD	447	Nicotinic acetylcholine receptor (nAChR) competitive modulators	guanine
1969	1973	4	Myzus_persicae	leptophos	1	0.229508196721	Myzus	Aphididae	Hemiptera	17.5	861	6	DD	907	Acetylcholinesterase (AChE) inhibitors	hexosan
1965	1969	4	Bucculatrix_thurberiella	dicrotophos	1	0.21686746988	Bucculatrix	Bucculatricidae	Lepidoptera	5	2	3	HD	3	Acetylcholinesterase (AChE) inhibitors	p-coumaric-acid
1974	1978	4	Myzus_persicae	deltamethrin	1	0.528925619835	Myzus	Aphididae	Hemiptera	17.5	861	6	DD	907	Sodium channel modulators	d-veraguensin
1996	2000	4	Spodoptera_exigua	methoxyfenozide	1	0.5	Spodoptera	Noctuidae	Lepidoptera	3.5	44	12	DD	827	Ecdysone receptor agonists	decanoic-acid-vanillylamide
1956	1960	4	Myzus_persicae	naled	1	0.234567901235	Myzus	Aphididae	Hemiptera	17.5	861	6	DD	907	Acetylcholinesterase (AChE) inhibitors	lysophosphatidylethanolamine
1957	1961	4	Heliothis_virescens	carbaryl	1	0.585714285714	Heliothis	Noctuidae	Lepidoptera	5	29	7	DD	783	Acetylcholinesterase (AChE) inhibitors	coixol
1984	1988	4	Bemisia_tabaci	bifenthrin	1	0.456896551724	Bemisia	Aleyrodidae	Hemiptera	13	100	10	HD	1032	Sodium channel modulators	dioctyl-phthalate-
1970	1974	4	Plutella_xylostella	acephate	1	0.169230769231	Plutella	Plutellidae	Lepidoptera	4.5	18	15	DD	1006	Acetylcholinesterase (AChE) inhibitors	asparagine
1974	1978	4	Diabrotica_undecimpunctata	terbufos	1	0.235294117647	Diabrotica	Chrysomelidae	Coleoptera	2	220	4	DD	48	Acetylcholinesterase (AChE) inhibitors	lysophosphatidylethanolamine
1964	1969	5	Tetranychus_urticae	dienochlor	1	0.316666666667	Tetranychus	Tetranychidae	Prostigmata	15.5	81	22	HD	861	GABA-gated chloride channel blockers	alpha-phellandrene
1984	1989	5	Heliothis_virescens	bifenthrin	1	0.43119266055	Heliothis	Noctuidae	Lepidoptera	5	29	7	DD	783	Sodium channel modulators	benzoic-acid-pentyl
1969	1974	5	Plutella_xylostella	leptophos	1	0.216417910448	Plutella	Plutellidae	Lepidoptera	4.5	18	15	DD	1006	Acetylcholinesterase (AChE) inhibitors	legumin
1981	1986	5	Trialeurodes_vaporariorum	fenpropathrin	1	0.573913043478	Trialeurodes	Aleyrodidae	Hemiptera	2.5	77	10	HD	123	Sodium channel modulators	syringaresinol
1970	1975	5	Leptinotarsa_decemlineata	phoxim	1	0.342105263158	Leptinotarsa	Chrysomelidae	Coleoptera	2	66	9	DD	447	Acetylcholinesterase (AChE) inhibitors	phenylacetonitrile
1984	1989	5	Liriomyza_trifolii	bifenthrin	1	0.456896551724	Liriomyza	Agromyzidae	Diptera	7.5	48	6	DD	53	Sodium channel modulators	dioctyl-phthalate-
1976	1981	5	Myzus_persicae	fenvalerate	1	0.541666666667	Myzus	Aphididae	Hemiptera	17.5	861	6	DD	907	Sodium channel modulators	d-veraguensin
1983	1988	5	Plutella_xylostella	teflubenzuron	1	0.244791666667	Plutella	Plutellidae	Lepidoptera	4.5	18	15	DD	1006	Inhibitors of chitin biosynthesis	spirobrassinin
1976	1981	5	Leptinotarsa_decemlineata	fenvalerate	1	0.477987421384	Leptinotarsa	Chrysomelidae	Coleoptera	2	66	9	DD	447	Sodium channel modulators	carnosol
1969	1974	5	Tetranychus_urticae	formetanate	1	0.462365591398	Tetranychus	Tetranychidae	Prostigmata	15.5	81	22	HD	861	Acetylcholinesterase (AChE) inhibitors	coixol
1993	1998	5	Tetranychus_urticae	tebufenpyrad	1	0.274285714286	Tetranychus	Tetranychidae	Prostigmata	15.5	81	22	HD	861	Mitochondrial complex I electron transport inhibitors	n-methylcorydaldine
1969	1974	5	Panonychus_ulmi	propargite	1	0.421487603306	Panonychus	Tetranychidae	Prostigmata	6.5	8	12	HD	55	Inhibitors of mitochondrial ATP synthase	delta-tocopherol
1957	1962	5	Tetranychus_urticae	demeton-S-methyl	1	0.2	Tetranychus	Tetranychidae	Prostigmata	15.5	81	22	HD	861	Acetylcholinesterase (AChE) inhibitors	ethyl-sulfide
1956	1961	5	Tetranychus_mcdanieli	dicofol	1	0.45652173913	Tetranychus	Tetranychidae	Prostigmata	9	3	4	HD	3	NA	benzyl-alcohol
2001	2006	5	Tetranychus_urticae	chlorfenapyr	1	0.286516853933	Tetranychus	Tetranychidae	Prostigmata	15.5	81	22	HD	861	Uncouplers of oxidative phosphorylation via disruption of the proton gradient	nicotyrine
1976	1981	5	Plutella_xylostella	fenvalerate	1	0.418604651163	Plutella	Plutellidae	Lepidoptera	4.5	18	15	DD	1006	Sodium channel modulators	n-butylphthalide
1968	1973	5	Myzus_persicae	methomyl	1	0.233333333333	Myzus	Aphididae	Hemiptera	17.5	861	6	DD	907	Acetylcholinesterase (AChE) inhibitors	s-methyl-cysteine
1968	1974	6	Trichoplusia_ni	methomyl	1	0.233333333333	Trichoplusia	Noctuidae	Lepidoptera	3	69	4	DD	1009	Acetylcholinesterase (AChE) inhibitors	s-methyl-cysteine
1950	1956	6	Blissus_insularis	chlordane	1	0.393939393939	Blissus	Blissidae	Hemiptera	5	2	5	DD	12	GABA-gated chloride channel blockers	isoarborinol
1951	1957	6	Anthonomus_grandis	heptachlor	1	0.4	Anthonomus	Curculionidae	Coleoptera	3	8	5	DD	157	GABA-gated chloride channel blockers	caryophyllene
1952	1958	6	Therioaphis_maculata	malathion	1	0.204545454545	Therioaphis	Aphididae	Hemiptera	20	2	2	DD	8	Acetylcholinesterase (AChE) inhibitors	asparaginic-acid
1968	1974	6	Myzus_persicae	dioxacarb	1	0.5	Myzus	Aphididae	Hemiptera	17.5	861	6	DD	907	Acetylcholinesterase (AChE) inhibitors	ethyl-salicylate
2002	2008	6	Myzus_persicae	clothianidin	1	0.238938053097	Myzus	Aphididae	Hemiptera	17.5	861	6	DD	907	Nicotinic acetylcholine receptor (nAChR) competitive modulators	x2-4-dimethyl-thiazole
1969	1975	6	Pectinophora_gossypiella	leptophos	1	0.174311926606	Pectinophora	Gelechiidae	Lepidoptera	5	10	6	DD	128	Acetylcholinesterase (AChE) inhibitors	salicylic-acid
1982	1988	6	Plutella_xylostella	flucythrinate	1	0.421875	Plutella	Plutellidae	Lepidoptera	4.5	18	15	DD	1006	Sodium channel modulators	n-butylphthalide
1975	1981	6	Phorodon_humuli	ethiofencarb	1	0.368932038835	Phorodon	Aphididae	Hemiptera	NA	7	5	DD	16	Acetylcholinesterase (AChE) inhibitors	coumarin
1968	1974	6	Leptinotarsa_decemlineata	dioxacarb	1	0.455696202532	Leptinotarsa	Chrysomelidae	Coleoptera	2	66	9	DD	447	Acetylcholinesterase (AChE) inhibitors	methyl-salicylate
1996	2002	6	Choristoneura_rosaceana	indoxacarb	1	0.268542199488	Choristoneura	Tortricidae	Lepidoptera	1.5	56	4	DD	76	Voltage-dependent sodium channel blockers	ellagitannin
1996	2002	6	Choristoneura_rosaceana	methoxyfenozide	1	0.415730337079	Choristoneura	Tortricidae	Lepidoptera	1.5	56	4	DD	76	Ecdysone receptor agonists	o-vanillin
1982	1988	6	Bemisia_tabaci	cyhalothrin	1	0.422077922078	Bemisia	Aleyrodidae	Hemiptera	13	100	10	HD	1032	Sodium channel modulators	ocimol
1983	1989	6	Heliothis_virescens	cyfluthrin	1	0.412162162162	Heliothis	Noctuidae	Lepidoptera	5	29	7	DD	783	Sodium channel modulators	amygdalin
1968	1974	6	Panonychus_ulmi	methidathion	1	0.15873015873	Panonychus	Tetranychidae	Prostigmata	6.5	8	12	HD	55	Acetylcholinesterase (AChE) inhibitors	braylin
1976	1982	6	Plutella_xylostella	prothiofos	1	0.272	Plutella	Plutellidae	Lepidoptera	4.5	18	15	DD	1006	Acetylcholinesterase (AChE) inhibitors	legumin
1968	1974	6	Phorodon_humuli	methidathion	1	0.142857142857	Phorodon	Aphididae	Hemiptera	NA	7	5	DD	16	Acetylcholinesterase (AChE) inhibitors	cerasidin
1968	1974	6	Leptinotarsa_decemlineata	methidathion	1	0.156097560976	Leptinotarsa	Chrysomelidae	Coleoptera	2	66	9	DD	447	Acetylcholinesterase (AChE) inhibitors	lormetazepam
1950	1956	6	Conoderus_falli	chlordane	1	0.421052631579	Conoderus	Elateridae	Coleoptera	2	7	3	DD	2	GABA-gated chloride channel blockers	alpha-ylangene
1974	1980	6	Leptinotarsa_decemlineata	oxamyl	1	0.236842105263	Leptinotarsa	Chrysomelidae	Coleoptera	2	66	9	DD	447	Acetylcholinesterase (AChE) inhibitors	s-methyl-cysteine
1955	1961	6	Tetranychus_mcdanieli	tetradifon	1	0.166666666667	Tetranychus	Tetranychidae	Prostigmata	9	3	4	HD	3	Inhibitors of mitochondrial ATP synthase	aniline
1994	2000	6	Spodoptera_exigua	tebufenozide	1	0.394366197183	Spodoptera	Noctuidae	Lepidoptera	3.5	44	12	DD	827	Ecdysone receptor agonists	cuminaldehyde
1968	1974	6	Plutella_xylostella	methomyl	1	0.232142857143	Plutella	Plutellidae	Lepidoptera	4.5	18	15	DD	1006	Acetylcholinesterase (AChE) inhibitors	isoxazolin-5-one-2-beta-d-glucoside
1960	1966	6	Myzus_persicae	phosphamidon	1	0.273684210526	Myzus	Aphididae	Hemiptera	17.5	861	6	DD	907	Acetylcholinesterase (AChE) inhibitors	spilanthol
1975	1981	6	Bemisia_tabaci	cypermethrin	1	0.464285714286	Bemisia	Aleyrodidae	Hemiptera	13	100	10	HD	1032	Sodium channel modulators	ocimol
1978	1984	6	Tetranychus_urticae	azocyclotin	1	0.1625	Tetranychus	Tetranychidae	Prostigmata	15.5	81	22	HD	861	Inhibitors of mitochondrial ATP synthase	solanascone
1972	1978	6	Plutella_xylostella	methamidophos	1	0.153846153846	Plutella	Plutellidae	Lepidoptera	4.5	18	15	DD	1006	Acetylcholinesterase (AChE) inhibitors	thiocyanic-acid
1982	1988	6	Plutella_xylostella	chlorfluazuron	1	0.255924170616	Plutella	Plutellidae	Lepidoptera	4.5	18	15	DD	1006	Inhibitors of chitin biosynthesis	x-methoxybrassitin
1975	1981	6	Plutella_xylostella	cypermethrin	1	0.423076923077	Plutella	Plutellidae	Lepidoptera	4.5	18	15	DD	1006	Sodium channel modulators	n-butylphthalide
1972	1978	6	Myzus_persicae	methamidophos	1	0.228070175439	Myzus	Aphididae	Hemiptera	17.5	861	6	DD	907	Acetylcholinesterase (AChE) inhibitors	avenin
1968	1974	6	Tetranychus_urticae	methomyl	1	0.233333333333	Tetranychus	Tetranychidae	Prostigmata	15.5	81	22	HD	861	Acetylcholinesterase (AChE) inhibitors	s-methyl-cysteine
1960	1966	6	Tetranychus_mcdanieli	binapacryl	1	0.416666666667	Tetranychus	Tetranychidae	Prostigmata	9	3	4	HD	3	Inhibitors of mitochondrial ATP synthase	coumarin
1982	1989	7	Heliothis_virescens	cyhalothrin	1	0.394736842105	Heliothis	Noctuidae	Lepidoptera	5	29	7	DD	783	Sodium channel modulators	amygdalin
1958	1965	7	Phthorimaea_operculella	isobenzan	1	0.444444444444	Phthorimaea	Gelechiidae	Lepidoptera	5.5	12	3	DD	78	GABA-gated chloride channel blockers	humulene-epoxide
1985	1992	7	Plutella_xylostella	tau-fluvalinate	1	0.348547717842	Plutella	Plutellidae	Lepidoptera	4.5	18	15	DD	1006	Sodium channel modulators	narcotine
1985	1992	7	Spodoptera_frugiperda	tau-fluvalinate	1	0.367741935484	Spodoptera	Noctuidae	Lepidoptera	5.5	69	5	DD	2401	Sodium channel modulators	isodityrosine
1984	1991	7	Spodoptera_frugiperda	bifenthrin	1	0.456896551724	Spodoptera	Noctuidae	Lepidoptera	5.5	69	5	DD	2401	Sodium channel modulators	dioctyl-phthalate-
1962	1969	7	Bucculatrix_thurberiella	phosmet	1	0.24	Bucculatrix	Bucculatricidae	Lepidoptera	5	2	3	HD	3	Acetylcholinesterase (AChE) inhibitors	salicylic-acid
1967	1974	7	Leptinotarsa_decemlineata	cartap	1	0.34	Leptinotarsa	Chrysomelidae	Coleoptera	2	66	9	DD	447	Nicotinic acetylcholine receptor (nAChR) channel blockers	s-methyl-cysteine
1999	2006	7	Leptinotarsa_decemlineata	thiacloprid	1	0.42962962963	Leptinotarsa	Chrysomelidae	Coleoptera	2	66	9	DD	447	Nicotinic acetylcholine receptor (nAChR) competitive modulators	brassinin
1968	1975	7	Pieris_rapae	methomyl	1	0.16393442623	Pieris	Pieridae	Lepidoptera	4.5	22	4	DD	379	Acetylcholinesterase (AChE) inhibitors	acetyl-choline
1958	1965	7	Hypera_postica	isobenzan	1	0.410526315789	Hypera	Curculionidae	Coleoptera	1	17	2	DD	26	GABA-gated chloride channel blockers	theaspirane
1955	1962	7	Tetranychus_urticae	carbophenothion	1	0.20202020202	Tetranychus	Tetranychidae	Prostigmata	15.5	81	22	HD	861	Acetylcholinesterase (AChE) inhibitors	diethyl-phthalate
2002	2009	7	Tetranychus_urticae	spiromesifen	1	0.488095238095	Tetranychus	Tetranychidae	Prostigmata	15.5	81	22	HD	861	Inhibitors of acetyl CoA carboxylase	euphorbiasteroid
1950	1957	7	Anthonomus_grandis	aldrin	1	0.424242424242	Anthonomus	Curculionidae	Coleoptera	3	8	5	DD	157	GABA-gated chloride channel blockers	beta-amyrin
1967	1974	7	Trialeurodes_vaporariorum	resmethrin	1	0.463687150838	Trialeurodes	Aleyrodidae	Hemiptera	2.5	77	10	HD	123	Sodium channel modulators	obacunone
1950	1957	7	Anthonomus_grandis	endrin	1	0.447368421053	Anthonomus	Curculionidae	Coleoptera	3	8	5	DD	157	GABA-gated chloride channel blockers	beta-amyrin
1956	1963	7	Myzus_persicae	disulfoton	1	0.202247191011	Myzus	Aphididae	Hemiptera	17.5	861	6	DD	907	Acetylcholinesterase (AChE) inhibitors	lysophosphatidylethanolamine
1973	1980	7	Leptinotarsa_decemlineata	permethrin	1	0.479166666667	Leptinotarsa	Chrysomelidae	Coleoptera	2	66	9	DD	447	Sodium channel modulators	benzoic-acid-pentyl
1966	1973	7	Panonychus_ulmi	chlordimeform	1	0.288461538462	Panonychus	Tetranychidae	Prostigmata	6.5	8	12	HD	55	NA	aniline
1961	1968	7	Myzus_persicae	formothion	1	0.238805970149	Myzus	Aphididae	Hemiptera	17.5	861	6	DD	907	Acetylcholinesterase (AChE) inhibitors	s-methyl-cysteine
1981	1988	7	Bemisia_tabaci	fenpropathrin	1	0.491803278689	Bemisia	Aleyrodidae	Hemiptera	13	100	10	HD	1032	Sodium channel modulators	cubebinolide
1985	1992	7	Frankliniella_occidentalis	abamectin	1	0.740458015267	Frankliniella	Thripidae	Thysanoptera	6	52	8	HD	349	Glutamate-gated chloride channel (GluCl) allosteric modulators	capsianoside-d
1973	1980	7	Heliothis_virescens	permethrin	1	0.479166666667	Heliothis	Noctuidae	Lepidoptera	5	29	7	DD	783	Sodium channel modulators	benzoic-acid-pentyl
1974	1981	7	Bemisia_tabaci	deltamethrin	1	0.471014492754	Bemisia	Aleyrodidae	Hemiptera	13	100	10	HD	1032	Sodium channel modulators	ocimol
1974	1981	7	Plutella_xylostella	deltamethrin	1	0.418604651163	Plutella	Plutellidae	Lepidoptera	4.5	18	15	DD	1006	Sodium channel modulators	n-butylphthalide
1978	1985	7	Bemisia_tabaci	sulprofos	1	0.24	Bemisia	Aleyrodidae	Hemiptera	13	100	10	HD	1032	NA	methyl-salicylate
1957	1965	8	Tetranychus_urticae	ethion	1	0.202247191011	Tetranychus	Tetranychidae	Prostigmata	15.5	81	22	HD	861	Acetylcholinesterase (AChE) inhibitors	lysophosphatidylcholine
1975	1983	8	Tetranychus_urticae	profenofos	1	0.2	Tetranychus	Tetranychidae	Prostigmata	15.5	81	22	HD	861	Acetylcholinesterase (AChE) inhibitors	lysophosphatidylcholine
1957	1965	8	Delia_platura	carbaryl	1	0.585714285714	Delia	Anthomyiidae	Diptera	4	28	2	DD	10	Acetylcholinesterase (AChE) inhibitors	coixol
1980	1988	8	Plutella_xylostella	triflumuron	1	0.3125	Plutella	Plutellidae	Lepidoptera	4.5	18	15	DD	1006	Inhibitors of chitin biosynthesis	legumin
1998	2006	8	Leptinotarsa_decemlineata	dinotefuran	1	0.302752293578	Leptinotarsa	Chrysomelidae	Coleoptera	2	66	9	DD	447	Nicotinic acetylcholine receptor (nAChR) competitive modulators	tigloidine
1994	2002	8	Choristoneura_rosaceana	tebufenozide	1	0.352112676056	Choristoneura	Tortricidae	Lepidoptera	1.5	56	4	DD	76	Ecdysone receptor agonists	acetophenone
1965	1973	8	Myzus_persicae	carbofuran	1	0.573913043478	Myzus	Aphididae	Hemiptera	17.5	861	6	DD	907	Acetylcholinesterase (AChE) inhibitors	astraisoflavan
1957	1965	8	Panonychus_ulmi	demeton-S-methyl	1	0.175675675676	Panonychus	Tetranychidae	Prostigmata	6.5	8	12	HD	55	Acetylcholinesterase (AChE) inhibitors	phytic-acid
1960	1968	8	Tetranychus_urticae	phosphamidon	1	0.256880733945	Tetranychus	Tetranychidae	Prostigmata	15.5	81	22	HD	861	Acetylcholinesterase (AChE) inhibitors	lysophosphatidylcholine
1949	1957	8	Anthonomus_grandis	dieldrin	1	0.447368421053	Anthonomus	Curculionidae	Coleoptera	3	8	5	DD	157	GABA-gated chloride channel blockers	beta-amyrin
1957	1965	8	Phorodon_humuli	demeton-S-methyl	1	0.175675675676	Phorodon	Aphididae	Hemiptera	NA	7	5	DD	16	Acetylcholinesterase (AChE) inhibitors	phytic-acid
1995	2003	8	Bemisia_tabaci	pyriproxyfen	1	0.377358490566	Bemisia	Aleyrodidae	Hemiptera	13	100	10	HD	1032	Juvenile hormone mimics	arbutin
1957	1965	8	Myzus_persicae	demeton-S-methyl	1	0.2	Myzus	Aphididae	Hemiptera	17.5	861	6	DD	907	Acetylcholinesterase (AChE) inhibitors	diethylsulfide
1984	1992	8	Frankliniella_occidentalis	bifenthrin	1	0.456896551724	Frankliniella	Thripidae	Thysanoptera	6	52	8	HD	349	Sodium channel modulators	dioctyl-phthalate-
1957	1965	8	Leptinotarsa_decemlineata	carbaryl	1	0.585714285714	Leptinotarsa	Chrysomelidae	Coleoptera	2	66	9	DD	447	Acetylcholinesterase (AChE) inhibitors	coixol
1953	1961	8	Myzus_persicae	diazinon	1	0.236363636364	Myzus	Aphididae	Hemiptera	17.5	861	6	DD	907	Acetylcholinesterase (AChE) inhibitors	codecarboxylase
1992	2000	8	Bemisia_tabaci	pymetrozine	1	0.309352517986	Bemisia	Aleyrodidae	Hemiptera	13	100	10	HD	1032	Chordotonal Organ Modulators	myosmine
1984	1992	8	Aphis_gossypii	bifenthrin	1	0.491525423729	Aphis	Aphididae	Hemiptera	31.5	1029	8	DD	316	Sodium channel modulators	alpha-amyrin-benzoate
1973	1981	8	Plutella_xylostella	permethrin	1	0.435185185185	Plutella	Plutellidae	Lepidoptera	4.5	18	15	DD	1006	Sodium channel modulators	dioctyl-phthalate-
1944	1952	8	Pieris_rapae	DDT	1	0.431818181818	Pieris	Pieridae	Lepidoptera	4.5	22	4	DD	379	Sodium channel modulators	phenethylamine
1973	1981	8	Spodoptera_frugiperda	permethrin	1	0.461538461538	Spodoptera	Noctuidae	Lepidoptera	5.5	69	5	DD	2401	Sodium channel modulators	benzyl-propionate
1960	1968	8	Tetranychus_urticae	binapacryl	1	0.458064516129	Tetranychus	Tetranychidae	Prostigmata	15.5	81	22	HD	861	Inhibitors of mitochondrial ATP synthase	isomeranzin
1965	1974	9	Tetranychus_urticae	dicrotophos	1	0.263157894737	Tetranychus	Tetranychidae	Prostigmata	15.5	81	22	HD	861	Acetylcholinesterase (AChE) inhibitors	lysophosphatidylcholine
1965	1974	9	Tetranychus_urticae	phosalone	1	0.451851851852	Tetranychus	Tetranychidae	Prostigmata	15.5	81	22	HD	861	Acetylcholinesterase (AChE) inhibitors	coixol
1970	1979	9	Tetranychus_urticae	acephate	1	0.204301075269	Tetranychus	Tetranychidae	Prostigmata	15.5	81	22	HD	861	Acetylcholinesterase (AChE) inhibitors	lysophosphatidylcholine
1944	1953	9	Erythroneura_elegantula	DDT	1	0.431818181818	Erythroneura	Cicadellidae	Hemiptera	2.5	1	4	DD	5	Sodium channel modulators	beta-phenylethanol-beta-d-glucoside
1944	1953	9	Manduca_quinquemaculata	DDT	1	0.487179487179	Manduca	Sphingidae	Lepidoptera	2.5	8	1	DD	11	Sodium channel modulators	p-cymene
1965	1974	9	Myzus_persicae	phosalone	1	0.451851851852	Myzus	Aphididae	Hemiptera	17.5	861	6	DD	907	Acetylcholinesterase (AChE) inhibitors	coixol
1956	1965	9	Manduca_sexta	endosulfan	1	0.340206185567	Manduca	Sphingidae	Lepidoptera	2.5	11	1	DD	2869	GABA-gated chloride channel blockers	daturadiol
1955	1964	9	Planococcus_ficus	carbophenothion	1	0.178571428571	Planococcus	Pseudococcidae	Hemiptera	3	22	1	HD	32	Acetylcholinesterase (AChE) inhibitors	benzoic-acid
1956	1965	9	Diatraea_saccharalis	endosulfan	1	0.333333333333	Diatraea	Crambidae	Lepidoptera	4	16	3	DD	142	GABA-gated chloride channel blockers	lanosterol
1972	1981	9	Phorodon_humuli	methamidophos	1	0.145161290323	Phorodon	Aphididae	Hemiptera	NA	7	5	DD	16	Acetylcholinesterase (AChE) inhibitors	phytic-acid
1982	1991	9	Spodoptera_frugiperda	cyhalothrin	1	0.426666666667	Spodoptera	Noctuidae	Lepidoptera	5.5	69	5	DD	2401	Sodium channel modulators	dhurrin
1969	1978	9	Oligonychus_pratensis	propargite	1	0.408	Oligonychus	Tetranychidae	Prostigmata	6.5	10	3	HD	6	Inhibitors of mitochondrial ATP synthase	gamma-tocopherol
1976	1985	9	Bemisia_tabaci	fenvalerate	1	0.459119496855	Bemisia	Aleyrodidae	Hemiptera	13	100	10	HD	1032	Sodium channel modulators	epicatechin-3-gallate
1987	1996	9	Bemisia_tabaci	etofenprox	1	0.583333333333	Bemisia	Aleyrodidae	Hemiptera	13	100	10	HD	1032	Sodium channel modulators	p-hydroxybenzylmethylether
2000	2009	9	Tetranychus_urticae	spirodiclofen	1	0.477011494253	Tetranychus	Tetranychidae	Prostigmata	15.5	81	22	HD	861	Inhibitors of acetyl CoA carboxylase	euphorbiasteroid
1991	2000	9	Leptinotarsa_decemlineata	thiamethoxam	1	0.217171717172	Leptinotarsa	Chrysomelidae	Coleoptera	2	66	9	DD	447	Nicotinic acetylcholine receptor (nAChR) competitive modulators	guanine
1999	2008	9	Myzus_persicae	thiacloprid	1	0.42962962963	Myzus	Aphididae	Hemiptera	17.5	861	6	DD	907	Nicotinic acetylcholine receptor (nAChR) competitive modulators	brassinin
1980	1989	9	Heliothis_virescens	thiodicarb	1	0.172839506173	Heliothis	Noctuidae	Lepidoptera	5	29	7	DD	783	Acetylcholinesterase (AChE) inhibitors	s-methyl-cysteine
1973	1982	9	Liriomyza_trifolii	permethrin	1	0.512	Liriomyza	Agromyzidae	Diptera	7.5	48	6	DD	53	Sodium channel modulators	ocimol
1996	2005	9	Tetranychus_urticae	bifenazate	1	0.314049586777	Tetranychus	Tetranychidae	Prostigmata	15.5	81	22	HD	861	Mitochondrial complex III electron transport inhibitors	coixol
1956	1965	9	Myzus_persicae	endosulfan	1	0.353535353535	Myzus	Aphididae	Hemiptera	17.5	861	6	DD	907	GABA-gated chloride channel blockers	protoaescigenin
1992	2001	9	Tetranychus_urticae	fenazaquin	1	0.456140350877	Tetranychus	Tetranychidae	Prostigmata	15.5	81	22	HD	861	Mitochondrial complex I electron transport inhibitors	demethylvestitol
1991	2000	9	Bemisia_tabaci	thiamethoxam	1	0.217171717172	Bemisia	Aleyrodidae	Hemiptera	13	100	10	HD	1032	Nicotinic acetylcholine receptor (nAChR) competitive modulators	guanine
1956	1965	9	Panonychus_ulmi	dicofol	1	0.481481481481	Panonychus	Tetranychidae	Prostigmata	6.5	8	12	HD	55	NA	mandelonitrile
1956	1965	9	Plutella_xylostella	endosulfan	1	0.333333333333	Plutella	Plutellidae	Lepidoptera	4.5	18	15	DD	1006	GABA-gated chloride channel blockers	indosterol
1975	1984	9	Leptinotarsa_decemlineata	cypermethrin	1	0.470588235294	Leptinotarsa	Chrysomelidae	Coleoptera	2	66	9	DD	447	Sodium channel modulators	dhurrin
1944	1953	9	Plutella_xylostella	DDT	1	0.487179487179	Plutella	Plutellidae	Lepidoptera	4.5	18	15	DD	1006	Sodium channel modulators	p-cymene
1973	1982	9	Bemisia_tabaci	butocarboxim	1	0.27868852459	Bemisia	Aleyrodidae	Hemiptera	13	100	10	HD	1032	Acetylcholinesterase (AChE) inhibitors	s-methyl-cysteine
1956	1965	9	Tetranychus_urticae	dicofol	1	0.530612244898	Tetranychus	Tetranychidae	Prostigmata	15.5	81	22	HD	861	NA	p-cymen-8-ol
1956	1965	9	Leptinotarsa_decemlineata	endosulfan	1	0.350515463918	Leptinotarsa	Chrysomelidae	Coleoptera	2	66	9	DD	447	GABA-gated chloride channel blockers	faradiol
1955	1965	10	Trichoplusia_ni	mevinphos	1	0.28125	Trichoplusia	Noctuidae	Lepidoptera	3	69	4	DD	1009	Acetylcholinesterase (AChE) inhibitors	ascorbate
1944	1954	10	Lygus_elisus	DDT	1	0.513513513514	Lygus	Miridae	Hemiptera	4	80	1	DD	2	Sodium channel modulators	x1-methyl-4-isopropylbenzene
1950	1960	10	Myzus_persicae	chlordane	1	0.421052631579	Myzus	Aphididae	Hemiptera	17.5	861	6	DD	907	GABA-gated chloride channel blockers	copaene
1979	1989	10	Heliothis_virescens	esfenvalerate	1	0.459119496855	Heliothis	Noctuidae	Lepidoptera	5	29	7	DD	783	Sodium channel modulators	epicatechin-3-gallate
1993	2003	10	Panonychus_ulmi	tebufenpyrad	1	0.251497005988	Panonychus	Tetranychidae	Prostigmata	6.5	8	12	HD	55	Mitochondrial complex I electron transport inhibitors	lf
1982	1992	10	Plutella_xylostella	cyhalothrin	1	0.394117647059	Plutella	Plutellidae	Lepidoptera	4.5	18	15	DD	1006	Sodium channel modulators	lactucopicrin
2002	2012	10	Trialeurodes_vaporariorum	spiromesifen	1	0.520467836257	Trialeurodes	Aleyrodidae	Hemiptera	2.5	77	10	HD	123	Inhibitors of acetyl CoA carboxylase	artemidiol
1982	1992	10	Aphis_gossypii	cyhalothrin	1	0.477941176471	Aphis	Aphididae	Hemiptera	31.5	1029	8	DD	316	Sodium channel modulators	d-veraguensin
1985	1995	10	Tetranychus_turkestani	tau-fluvalinate	1	0.331395348837	Tetranychus	Tetranychidae	Prostigmata	12	5	4	HD	11	Sodium channel modulators	amygdalin
1984	1994	10	Tetranychus_turkestani	bifenthrin	1	0.352517985612	Tetranychus	Tetranychidae	Prostigmata	12	5	4	HD	11	Sodium channel modulators	gibberellins
1985	1995	10	Tetranychus_turkestani	abamectin	1	0.705426356589	Tetranychus	Tetranychidae	Prostigmata	12	5	4	HD	11	Glutamate-gated chloride channel (GluCl) allosteric modulators	adigoside
1944	1954	10	Lygus_hesperus	DDT	1	0.513513513514	Lygus	Miridae	Hemiptera	4	60	2	DD	72	Sodium channel modulators	x1-methyl-4-isopropylbenzene
1970	1980	10	Leptinotarsa_decemlineata	aldicarb	1	0.296296296296	Leptinotarsa	Chrysomelidae	Coleoptera	2	66	9	DD	447	Acetylcholinesterase (AChE) inhibitors	isoxazolin-5-one-2-beta-d-glucoside
1955	1965	10	Panonychus_ulmi	mevinphos	1	0.388888888889	Panonychus	Tetranychidae	Prostigmata	6.5	8	12	HD	55	Acetylcholinesterase (AChE) inhibitors	ethyl-crotonate
1955	1965	10	Panonychus_ulmi	tetradifon	1	0.166666666667	Panonychus	Tetranychidae	Prostigmata	6.5	8	12	HD	55	Inhibitors of mitochondrial ATP synthase	aniline
1996	2006	10	Plutella_xylostella	indoxacarb	1	0.25993883792	Plutella	Plutellidae	Lepidoptera	4.5	18	15	DD	1006	Voltage-dependent sodium channel blockers	narcotine
1955	1965	10	Tetranychus_urticae	tetradifon	1	0.270588235294	Tetranychus	Tetranychidae	Prostigmata	15.5	81	22	HD	861	Inhibitors of mitochondrial ATP synthase	chymopapain-a
1955	1965	10	Panonychus_ulmi	azinphos-methyl	1	0.23046875	Panonychus	Tetranychidae	Prostigmata	6.5	8	12	HD	55	Acetylcholinesterase (AChE) inhibitors	folinic-acid
1990	2000	10	Leptinotarsa_decemlineata	imidacloprid	1	0.396946564885	Leptinotarsa	Chrysomelidae	Coleoptera	2	66	9	DD	447	Nicotinic acetylcholine receptor (nAChR) competitive modulators	nornicotine
1990	2000	10	Bemisia_tabaci	imidacloprid	1	0.396946564885	Bemisia	Aleyrodidae	Hemiptera	13	100	10	HD	1032	Nicotinic acetylcholine receptor (nAChR) competitive modulators	nornicotine
1945	1955	10	Myzus_persicae	sulfotep	1	0.22972972973	Myzus	Aphididae	Hemiptera	17.5	861	6	DD	907	Acetylcholinesterase (AChE) inhibitors	lysophosphatidylethanolamine
1944	1954	10	Trichoplusia_ni	DDT	1	0.513513513514	Trichoplusia	Noctuidae	Lepidoptera	3	69	4	DD	1009	Sodium channel modulators	ethylbenzene
1955	1965	10	Tetranychus_urticae	azinphos-methyl	1	0.256983240223	Tetranychus	Tetranychidae	Prostigmata	15.5	81	22	HD	861	Acetylcholinesterase (AChE) inhibitors	n-methylcorydaldine
1975	1985	10	Plutella_xylostella	profenofos	1	0.236641221374	Plutella	Plutellidae	Lepidoptera	4.5	18	15	DD	1006	Acetylcholinesterase (AChE) inhibitors	legumin
1985	1995	10	Plutella_xylostella	abamectin	1	0.673913043478	Plutella	Plutellidae	Lepidoptera	4.5	18	15	DD	1006	Glutamate-gated chloride channel (GluCl) allosteric modulators	saponins
1957	1967	10	Plutella_xylostella	carbaryl	1	0.46511627907	Plutella	Plutellidae	Lepidoptera	4.5	18	15	DD	1006	Acetylcholinesterase (AChE) inhibitors	guaiacol
1974	1984	10	Leptinotarsa_decemlineata	deltamethrin	1	0.466666666667	Leptinotarsa	Chrysomelidae	Coleoptera	2	66	9	DD	447	Sodium channel modulators	dhurrin
1963	1974	11	Tetranychus_urticae	ethoate-methyl	1	0.25	Tetranychus	Tetranychidae	Prostigmata	15.5	81	22	HD	861	Acetylcholinesterase (AChE) inhibitors	homoglutathione
1950	1961	11	Delia_florilega	aldrin	1	0.424242424242	Delia	Anthomyiidae	Diptera	3.17	5	1	DD	1	GABA-gated chloride channel blockers	beta-amyrin
1953	1964	11	Planococcus_ficus	diazinon	1	0.236363636364	Planococcus	Pseudococcidae	Hemiptera	3	22	1	HD	32	Acetylcholinesterase (AChE) inhibitors	codecarboxylase
1992	2003	11	Panonychus_ulmi	fenazaquin	1	0.40350877193	Panonychus	Tetranychidae	Prostigmata	6.5	8	12	HD	55	Mitochondrial complex I electron transport inhibitors	dihydrocoumarin
2000	2011	11	Panonychus_ulmi	spirodiclofen	1	0.412955465587	Panonychus	Tetranychidae	Prostigmata	6.5	8	12	HD	55	Inhibitors of acetyl CoA carboxylase	multiflorin-a
1956	1967	11	Chaetosiphon_fragaefolii	endosulfan	1	0.323232323232	Chaetosiphon	Aphididae	Hemiptera	21.71	5	1	DD	8	GABA-gated chloride channel blockers	phytosterols
1967	1978	11	Plutella_xylostella	resmethrin	1	0.378571428571	Plutella	Plutellidae	Lepidoptera	4.5	18	15	DD	1006	Sodium channel modulators	n-butylphthalide
1957	1968	11	Tetranychus_desertorum	demeton-S-methyl	1	0.175675675676	Tetranychus	Tetranychidae	Prostigmata	15	4	1	HD	2	Acetylcholinesterase (AChE) inhibitors	phytic-acid
1963	1974	11	Rhopalosiphum_padi	ethoate-methyl	1	0.236111111111	Rhopalosiphum	Aphididae	Hemiptera	29.5	119	1	DD	284	Acetylcholinesterase (AChE) inhibitors	allantoic-acid
1975	1986	11	Liriomyza_trifolii	cypermethrin	1	0.472440944882	Liriomyza	Agromyzidae	Diptera	7.5	48	6	DD	53	Sodium channel modulators	matairesinol-4-o-beta-glucopyranoside
1970	1981	11	Phorodon_humuli	acephate	1	0.181818181818	Phorodon	Aphididae	Hemiptera	NA	7	5	DD	16	Acetylcholinesterase (AChE) inhibitors	beta-alanine
1963	1974	11	Phorodon_humuli	ethoate-methyl	1	0.203389830508	Phorodon	Aphididae	Hemiptera	NA	7	5	DD	16	Acetylcholinesterase (AChE) inhibitors	betaine
1990	2001	11	Phorodon_humuli	imidacloprid	1	0.240601503759	Phorodon	Aphididae	Hemiptera	NA	7	5	DD	16	Nicotinic acetylcholine receptor (nAChR) competitive modulators	tryptamine
1990	2001	11	Tetranychus_urticae	fenpyroximate	1	0.308571428571	Tetranychus	Tetranychidae	Prostigmata	15.5	81	22	HD	861	Mitochondrial complex I electron transport inhibitors	meconin
1944	1955	11	Cydia_pomonella	DDT	1	0.487179487179	Cydia	Tortricidae	Lepidoptera	2	13	8	DD	404	Sodium channel modulators	p-cymene
1975	1986	11	Trialeurodes_vaporariorum	cypermethrin	1	0.507575757576	Trialeurodes	Aleyrodidae	Hemiptera	2.5	77	10	HD	123	Sodium channel modulators	syringaresinol
1944	1955	11	Myzus_persicae	DDT	1	0.53488372093	Myzus	Aphididae	Hemiptera	17.5	861	6	DD	907	Sodium channel modulators	benzophenone
1969	1980	11	Aphis_gossypii	pirimicarb	1	0.288	Aphis	Aphididae	Hemiptera	31.5	1029	8	DD	316	Acetylcholinesterase (AChE) inhibitors	x1-methoxy-indole-3-carbaldehyde
1967	1978	11	Plutella_xylostella	cartap	1	0.263157894737	Plutella	Plutellidae	Lepidoptera	4.5	18	15	DD	1006	Nicotinic acetylcholine receptor (nAChR) channel blockers	methyl-propyl-sulfide
1965	1976	11	Diabrotica_virgifera	carbofuran	1	0.527777777778	Diabrotica	Chrysomelidae	Coleoptera	1	101	2	DD	356	Acetylcholinesterase (AChE) inhibitors	hydrocoumarin
1944	1955	11	Leptinotarsa_decemlineata	DDT	1	0.513513513514	Leptinotarsa	Chrysomelidae	Coleoptera	2	66	9	DD	447	Sodium channel modulators	beta-phenethyl-butyrate
1974	1985	11	Bemisia_tabaci	isazofos	1	0.188034188034	Bemisia	Aleyrodidae	Hemiptera	13	100	10	HD	1032	Acetylcholinesterase (AChE) inhibitors	adenylic-acid
1967	1978	11	Diabrotica_undecimpunctata	fensulfothion	1	0.27380952381	Diabrotica	Chrysomelidae	Coleoptera	2	220	4	DD	48	Acetylcholinesterase (AChE) inhibitors	methyl-salicylate
1957	1968	11	Myzus_persicae	endothion	1	0.446601941748	Myzus	Aphididae	Hemiptera	17.5	861	6	DD	907	Acetylcholinesterase (AChE) inhibitors	maltol
1962	1974	12	Tetranychus_urticae	phosmet	1	0.365671641791	Tetranychus	Tetranychidae	Prostigmata	15.5	81	22	HD	861	Acetylcholinesterase (AChE) inhibitors	n-methylcorydaldine
1956	1968	12	Tetranychus_urticae	chloropropylate	1	0.671875	Tetranychus	Tetranychidae	Prostigmata	15.5	81	22	HD	861	Inhibitors of mitochondrial ATP synthase	ethyl-phenylacetate
1962	1974	12	Tetranychus_urticae	vamidothion	1	0.260273972603	Tetranychus	Tetranychidae	Prostigmata	15.5	81	22	HD	861	Acetylcholinesterase (AChE) inhibitors	s-methyl-cysteine
1983	1995	12	Anthonomus_grandis	cyfluthrin	1	0.354037267081	Anthonomus	Curculionidae	Coleoptera	3	8	5	DD	157	Sodium channel modulators	gallocatechin
1962	1974	12	Myzus_persicae	phosmet	1	0.376146788991	Myzus	Aphididae	Hemiptera	17.5	861	6	DD	907	Acetylcholinesterase (AChE) inhibitors	buxeridine
1949	1961	12	Delia_florilega	dieldrin	1	0.478260869565	Delia	Anthomyiidae	Diptera	3.17	5	1	DD	1	GABA-gated chloride channel blockers	diosgenin
1996	2008	12	Heliothis_virescens	indoxacarb	1	0.281588447653	Heliothis	Noctuidae	Lepidoptera	5	29	7	DD	783	Voltage-dependent sodium channel blockers	lignans
1953	1965	12	Aphis_pomi	diazinon	1	0.174242424242	Aphis	Aphididae	Hemiptera	12	28	1	DD	14	Acetylcholinesterase (AChE) inhibitors	adenine
1996	2008	12	Cydia_pomonella	methoxyfenozide	1	0.381443298969	Cydia	Tortricidae	Lepidoptera	2	13	8	DD	404	Ecdysone receptor agonists	vanillic-acid
1962	1974	12	Panonychus_ulmi	phosmet	1	0.247311827957	Panonychus	Tetranychidae	Prostigmata	6.5	8	12	HD	55	Acetylcholinesterase (AChE) inhibitors	benzoic-acid
1957	1969	12	Bucculatrix_thurberiella	trichlorfon	1	0.142857142857	Bucculatrix	Bucculatricidae	Lepidoptera	5	2	3	HD	3	Acetylcholinesterase (AChE) inhibitors	lactic-acid
1983	1995	12	Spodoptera_exigua	teflubenzuron	1	0.312101910828	Spodoptera	Noctuidae	Lepidoptera	3.5	44	12	DD	827	Inhibitors of chitin biosynthesis	diazepam
1972	1984	12	Liriomyza_trifolii	methamidophos	1	0.228070175439	Liriomyza	Agromyzidae	Diptera	7.5	48	6	DD	53	Acetylcholinesterase (AChE) inhibitors	avenin
1969	1981	12	Aphis_nasturtii	pirimicarb	1	0.288	Aphis	Aphididae	Hemiptera	30.2	158	1	DD	6	Acetylcholinesterase (AChE) inhibitors	x1-methoxy-indole-3-carbaldehyde
1976	1988	12	Lipaphis_erysimi	phenothrin	1	0.451923076923	Lipaphis	Aphididae	Hemiptera	NA	40	0	DD	65	Sodium channel modulators	dioctyl-phthalate-
1976	1988	12	Lipaphis_erysimi	fenvalerate	1	0.424242424242	Lipaphis	Aphididae	Hemiptera	NA	40	0	DD	65	Sodium channel modulators	lignans
1984	1996	12	Lygus_lineolaris	bifenthrin	1	0.456896551724	Lygus	Miridae	Hemiptera	4	150	4	DD	83	Sodium channel modulators	dioctyl-phthalate-
1953	1965	12	Panonychus_ulmi	chlorbenside	1	0.258620689655	Panonychus	Tetranychidae	Prostigmata	6.5	8	12	HD	55	NA	benzaldehyde
1973	1985	12	Bemisia_tabaci	permethrin	1	0.512	Bemisia	Aleyrodidae	Hemiptera	13	100	10	HD	1032	Sodium channel modulators	ocimol
1959	1971	12	Myzus_persicae	dichlorvos	1	0.222222222222	Myzus	Aphididae	Hemiptera	17.5	861	6	DD	907	Acetylcholinesterase (AChE) inhibitors	phosphoric-acid
1966	1978	12	Plutella_xylostella	chlorpyrifos-methyl	1	0.217105263158	Plutella	Plutellidae	Lepidoptera	4.5	18	15	DD	1006	Acetylcholinesterase (AChE) inhibitors	s-4-chloro-tryptophan
1999	2011	12	Cydia_pomonella	thiacloprid	1	0.344827586207	Cydia	Tortricidae	Lepidoptera	2	13	8	DD	404	Nicotinic acetylcholine receptor (nAChR) competitive modulators	nicotine
1950	1962	12	Diabrotica_virgifera	aldrin	1	0.426229508197	Diabrotica	Chrysomelidae	Coleoptera	1	101	2	DD	356	GABA-gated chloride channel blockers	x3-beta-methoxy-14-serraten-21-on
2002	2014	12	Spodoptera_exigua	pyridalyl	1	0.377777777778	Spodoptera	Noctuidae	Lepidoptera	3.5	44	12	DD	827	NA	legumin
1983	1995	12	Cydia_pomonella	teflubenzuron	1	0.245454545455	Cydia	Tortricidae	Lepidoptera	2	13	8	DD	404	Inhibitors of chitin biosynthesis	anthranilic-acid
1953	1965	12	Panonychus_ulmi	chlorobenzilate	1	0.671875	Panonychus	Tetranychidae	Prostigmata	6.5	8	12	HD	55	NA	ethyl-phenacetate
1974	1986	12	Trialeurodes_vaporariorum	deltamethrin	1	0.503816793893	Trialeurodes	Aleyrodidae	Hemiptera	2.5	77	10	HD	123	Sodium channel modulators	syringaresinol
1994	2006	12	Plutella_xylostella	tebufenozide	1	0.307692307692	Plutella	Plutellidae	Lepidoptera	4.5	18	15	DD	1006	Ecdysone receptor agonists	n-methyl-phenethylamine
1951	1963	12	Diabrotica_virgifera	heptachlor	1	0.416666666667	Diabrotica	Chrysomelidae	Coleoptera	1	101	2	DD	356	GABA-gated chloride channel blockers	alpha-muurolene
1951	1963	12	Diabrotica_longicornis	heptachlor	1	0.416666666667	Diabrotica	Chrysomelidae	Coleoptera	1	59	2	DD	3	GABA-gated chloride channel blockers	alpha-muurolene
1970	1982	12	Tetranychus_urticae	cyhexatin	1	0.333333333333	Tetranychus	Tetranychidae	Prostigmata	15.5	81	22	HD	861	Inhibitors of mitochondrial ATP synthase	tricyclene
1975	1987	12	Heliothis_virescens	cypermethrin	1	0.434782608696	Heliothis	Noctuidae	Lepidoptera	5	29	7	DD	783	Sodium channel modulators	amygdalin
1969	1981	12	Phorodon_humuli	pirimicarb	1	0.201388888889	Phorodon	Aphididae	Hemiptera	NA	7	5	DD	16	Acetylcholinesterase (AChE) inhibitors	serotonin
1957	1969	12	Lygus_hesperus	trichlorfon	1	0.208955223881	Lygus	Miridae	Hemiptera	4	60	2	DD	72	Acetylcholinesterase (AChE) inhibitors	avenin
1980	1992	12	Spodoptera_frugiperda	thiodicarb	1	0.172839506173	Spodoptera	Noctuidae	Lepidoptera	5.5	69	5	DD	2401	Acetylcholinesterase (AChE) inhibitors	s-methyl-cysteine
1974	1986	12	Spodoptera_exigua	deltamethrin	1	0.478260869565	Spodoptera	Noctuidae	Lepidoptera	3.5	44	12	DD	827	Sodium channel modulators	sesamin
2002	2015	13	Aphis_gossypii	clothianidin	1	0.238938053097	Aphis	Aphididae	Hemiptera	31.5	1029	8	DD	316	Nicotinic acetylcholine receptor (nAChR) competitive modulators	x2-4-dimethyl-thiazole
1961	1974	13	Tetranychus_urticae	formothion	1	0.238805970149	Tetranychus	Tetranychidae	Prostigmata	15.5	81	22	HD	861	Acetylcholinesterase (AChE) inhibitors	s-methyl-cysteine
1952	1965	13	Erythroneura_elegantula	malathion	1	0.223214285714	Erythroneura	Cicadellidae	Hemiptera	2.5	1	4	DD	5	Acetylcholinesterase (AChE) inhibitors	galacturonic-acid
1956	1969	13	Tetranychus_pacificus	dicofol	1	0.481481481481	Tetranychus	Tetranychidae	Prostigmata	15	14	4	HD	11	NA	mandelonitrile
1950	1963	13	Blissus_leucopterus	chlordane	1	0.421052631579	Blissus	Blissidae	Hemiptera	2.5	13	1	DD	7	GABA-gated chloride channel blockers	alpha-ylangene
1952	1965	13	Agrotis_ipsilon	malathion	1	0.283950617284	Agrotis	Noctuidae	Lepidoptera	3	56	3	DD	129	Acetylcholinesterase (AChE) inhibitors	ethyl-butyrate
1965	1978	13	Diabrotica_undecimpunctata	carbofuran	1	0.531914893617	Diabrotica	Chrysomelidae	Coleoptera	2	220	4	DD	48	Acetylcholinesterase (AChE) inhibitors	dihydrobenzofuran
1965	1978	13	Diabrotica_undecimpunctata	fonofos	1	0.205479452055	Diabrotica	Chrysomelidae	Coleoptera	2	220	4	DD	48	Acetylcholinesterase (AChE) inhibitors	benzyl-alcohol
1960	1973	13	Panonychus_ulmi	omethoate	1	0.238805970149	Panonychus	Tetranychidae	Prostigmata	6.5	8	12	HD	55	Acetylcholinesterase (AChE) inhibitors	allantoic-acid
1962	1975	13	Panonychus_ulmi	vamidothion	1	0.254237288136	Panonychus	Tetranychidae	Prostigmata	6.5	8	12	HD	55	Acetylcholinesterase (AChE) inhibitors	biotin
1971	1984	13	Panonychus_ulmi	benzoximate	1	0.34188034188	Panonychus	Tetranychidae	Prostigmata	6.5	8	12	HD	55	NA	methyl-salicylate
1970	1983	13	Plutella_xylostella	isoxathion	1	0.251533742331	Plutella	Plutellidae	Lepidoptera	4.5	18	15	DD	1006	Acetylcholinesterase (AChE) inhibitors	delphinidin
1965	1978	13	Diabrotica_virgifera	fonofos	1	0.205479452055	Diabrotica	Chrysomelidae	Coleoptera	1	101	2	DD	356	Acetylcholinesterase (AChE) inhibitors	benzyl-alcohol
1968	1981	13	Phorodon_humuli	methomyl	1	0.171052631579	Phorodon	Aphididae	Hemiptera	NA	7	5	DD	16	Acetylcholinesterase (AChE) inhibitors	canavanine
1961	1974	13	Phorodon_humuli	formothion	1	0.207792207792	Phorodon	Aphididae	Hemiptera	NA	7	5	DD	16	Acetylcholinesterase (AChE) inhibitors	allantoin
1983	1996	13	Spodoptera_exigua	cyfluthrin	1	0.456375838926	Spodoptera	Noctuidae	Lepidoptera	3.5	44	12	DD	827	Sodium channel modulators	sesamin
1965	1978	13	Choristoneura_rosaceana	phosalone	1	0.231707317073	Choristoneura	Tortricidae	Lepidoptera	1.5	56	4	DD	76	Acetylcholinesterase (AChE) inhibitors	dioxindole-3-acetic-acid
1972	1985	13	Aculops_lycopersici	methamidophos	1	0.145161290323	Aculops	Eriophyidae	Prostigmata	NA	9	1	HD	8	Acetylcholinesterase (AChE) inhibitors	phytic-acid
1951	1964	13	Delia_floralis	heptachlor	1	0.382352941176	Delia	Anthomyiidae	Diptera	3.17	5	1	DD	2	GABA-gated chloride channel blockers	beta-amyrin
1960	1973	13	Myzus_persicae	fenitrothion	1	0.385245901639	Myzus	Aphididae	Hemiptera	17.5	861	6	DD	907	Acetylcholinesterase (AChE) inhibitors	aristolochine
1955	1968	13	Myzus_persicae	azinphos-ethyl	1	0.269938650307	Myzus	Aphididae	Hemiptera	17.5	861	6	DD	907	Acetylcholinesterase (AChE) inhibitors	vasicol
1955	1968	13	Panonychus_ulmi	carbophenothion	1	0.184782608696	Panonychus	Tetranychidae	Prostigmata	6.5	8	12	HD	55	Acetylcholinesterase (AChE) inhibitors	ethyl-benzoate
1956	1969	13	Phorodon_humuli	disulfoton	1	0.170731707317	Phorodon	Aphididae	Hemiptera	NA	7	5	DD	16	Acetylcholinesterase (AChE) inhibitors	phytic-acid
1976	1989	13	Spodoptera_exigua	fenvalerate	1	0.489051094891	Spodoptera	Noctuidae	Lepidoptera	3.5	44	12	DD	827	Sodium channel modulators	sesamin
1955	1968	13	Tetranychus_urticae	mevinphos	1	0.388888888889	Tetranychus	Tetranychidae	Prostigmata	15.5	81	22	HD	861	Acetylcholinesterase (AChE) inhibitors	ethyl-crotonate
1949	1962	13	Diabrotica_virgifera	dieldrin	1	0.526315789474	Diabrotica	Chrysomelidae	Coleoptera	1	101	2	DD	356	GABA-gated chloride channel blockers	arundoin
1962	1975	13	Leptinotarsa_decemlineata	chlorfenvinphos	1	0.27619047619	Leptinotarsa	Chrysomelidae	Coleoptera	2	66	9	DD	447	Acetylcholinesterase (AChE) inhibitors	dihydroxyresveratrol
1944	1957	13	Argyrotaenia_velutinana	DDT	1	0.513513513514	Argyrotaenia	Tortricidae	Lepidoptera	3	36	1	DD	22	Sodium channel modulators	beta-phenethyl-alcohol
1951	1964	13	Hypera_postica	heptachlor	1	0.383333333333	Hypera	Curculionidae	Coleoptera	1	17	2	DD	26	GABA-gated chloride channel blockers	limonene
1950	1963	13	Diabrotica_longicornis	aldrin	1	0.424242424242	Diabrotica	Chrysomelidae	Coleoptera	1	59	2	DD	3	GABA-gated chloride channel blockers	alpha-spinasterol
1973	1986	13	Trialeurodes_vaporariorum	permethrin	1	0.516483516484	Trialeurodes	Aleyrodidae	Hemiptera	2.5	77	10	HD	123	Sodium channel modulators	benzyl-isovalerate
2000	2013	13	Aphis_gossypii	flonicamid	1	0.558139534884	Aphis	Aphididae	Hemiptera	31.5	1029	8	DD	316	Chordotonal Organ Modulators	niacinamide
1979	1992	13	Leptinotarsa_decemlineata	esfenvalerate	1	0.477987421384	Leptinotarsa	Chrysomelidae	Coleoptera	2	66	9	DD	447	Sodium channel modulators	carnosol
1952	1965	13	Tetranychus_urticae	malathion	1	0.283950617284	Tetranychus	Tetranychidae	Prostigmata	15.5	81	22	HD	861	Acetylcholinesterase (AChE) inhibitors	ethyl-butyrate
1952	1965	13	Panonychus_ulmi	malathion	1	0.283950617284	Panonychus	Tetranychidae	Prostigmata	6.5	8	12	HD	55	Acetylcholinesterase (AChE) inhibitors	ethyl-butyrate
1955	1968	13	Myzus_persicae	mevinphos	1	0.388888888889	Myzus	Aphididae	Hemiptera	17.5	861	6	DD	907	Acetylcholinesterase (AChE) inhibitors	ethyl-crotonate
1988	2001	13	Tetranychus_urticae	pyridaben	1	0.28021978022	Tetranychus	Tetranychidae	Prostigmata	15.5	81	22	HD	861	Mitochondrial complex I electron transport inhibitors	piperanine
1955	1968	13	Phorodon_humuli	mevinphos	1	0.30303030303	Phorodon	Aphididae	Hemiptera	NA	7	5	DD	16	Acetylcholinesterase (AChE) inhibitors	methyl-geranate
1990	2003	13	Aphis_gossypii	imidacloprid	1	0.396946564885	Aphis	Aphididae	Hemiptera	31.5	1029	8	DD	316	Nicotinic acetylcholine receptor (nAChR) competitive modulators	nornicotine
1972	1985	13	Bemisia_tabaci	methamidophos	1	0.2	Bemisia	Aleyrodidae	Hemiptera	13	100	10	HD	1032	Acetylcholinesterase (AChE) inhibitors	mannose-6-phosphate-isomerase
1944	1957	13	Anthonomus_grandis	DDT	1	0.325581395349	Anthonomus	Curculionidae	Coleoptera	3	8	5	DD	157	Sodium channel modulators	benzaldehyde
1985	1998	13	Tetranychus_urticae	abamectin	1	0.740458015267	Tetranychus	Tetranychidae	Prostigmata	15.5	81	22	HD	861	Glutamate-gated chloride channel (GluCl) allosteric modulators	capsianoside-d
1985	1998	13	Panonychus_ulmi	abamectin	1	0.654676258993	Panonychus	Tetranychidae	Prostigmata	6.5	8	12	HD	55	Glutamate-gated chloride channel (GluCl) allosteric modulators	limonexic-acid
1975	1988	13	Bemisia_tabaci	profenofos	1	0.201612903226	Bemisia	Aleyrodidae	Hemiptera	13	100	10	HD	1032	Acetylcholinesterase (AChE) inhibitors	hexosan
1981	1994	13	Bemisia_tabaci	buprofezin	1	0.268292682927	Bemisia	Aleyrodidae	Hemiptera	13	100	10	HD	1032	Inhibitors of chitin biosynthesis	diazepam
1952	1965	13	Plutella_xylostella	malathion	1	0.283950617284	Plutella	Plutellidae	Lepidoptera	4.5	18	15	DD	1006	Acetylcholinesterase (AChE) inhibitors	isovaleric-acid-ethyl-ester
1978	1991	13	Spodoptera_frugiperda	sulprofos	1	0.24	Spodoptera	Noctuidae	Lepidoptera	5.5	69	5	DD	2401	NA	methyl-salicylate
1971	1984	13	Myzus_persicae	heptenophos	1	0.327586206897	Myzus	Aphididae	Hemiptera	17.5	861	6	DD	907	Acetylcholinesterase (AChE) inhibitors	hyperforin
1957	1971	14	Trichoplusia_ni	carbaryl	1	0.585714285714	Trichoplusia	Noctuidae	Lepidoptera	3	69	4	DD	1009	Acetylcholinesterase (AChE) inhibitors	coixol
1956	1970	14	Trichoplusia_ni	endosulfan	1	0.350515463918	Trichoplusia	Noctuidae	Lepidoptera	3	69	4	DD	1009	GABA-gated chloride channel blockers	faradiol
1944	1958	14	Blissus_insularis	DDT	1	0.230769230769	Blissus	Blissidae	Hemiptera	5	2	5	DD	12	Sodium channel modulators	naphthaline
1960	1974	14	Myzus_persicae	omethoate	1	0.25	Myzus	Aphididae	Hemiptera	17.5	861	6	DD	907	Acetylcholinesterase (AChE) inhibitors	isoseryl-s-methylcysteamine-sulfoxide
1950	1964	14	Manduca_sexta	endrin	1	0.478260869565	Manduca	Sphingidae	Lepidoptera	2.5	11	1	DD	2869	GABA-gated chloride channel blockers	diosgenin
1965	1979	14	Diatraea_saccharalis	carbofuran	1	0.525862068966	Diatraea	Crambidae	Lepidoptera	4	16	3	DD	142	Acetylcholinesterase (AChE) inhibitors	oryzarol
1951	1965	14	Euxoa_messoria	heptachlor	1	0.4	Euxoa	Noctuidae	Lepidoptera	1	22	1	DD	3	GABA-gated chloride channel blockers	caryophyllene
1960	1974	14	Panonychus_ulmi	fenthion	1	0.365079365079	Panonychus	Tetranychidae	Prostigmata	6.5	8	12	HD	55	Acetylcholinesterase (AChE) inhibitors	m-cresol
1960	1974	14	Panonychus_ulmi	phosphamidon	1	0.231404958678	Panonychus	Tetranychidae	Prostigmata	6.5	8	12	HD	55	Acetylcholinesterase (AChE) inhibitors	subaphyllin
1957	1971	14	Panonychus_ulmi	tetrasul	1	0.176470588235	Panonychus	Tetranychidae	Prostigmata	6.5	8	12	HD	55	Inhibitors of mitochondrial ATP synthase	aniline
1953	1967	14	Tetranychus_mcdanieli	chlorobenzilate	1	0.671875	Tetranychus	Tetranychidae	Prostigmata	9	3	4	HD	3	NA	ethyl-phenacetate
1960	1974	14	Plutella_xylostella	phosphamidon	1	0.2	Plutella	Plutellidae	Lepidoptera	4.5	18	15	DD	1006	Acetylcholinesterase (AChE) inhibitors	allantoic-acid
1967	1981	14	Plutella_xylostella	isoprocarb	1	0.44262295082	Plutella	Plutellidae	Lepidoptera	4.5	18	15	DD	1006	Acetylcholinesterase (AChE) inhibitors	thymol
1959	1973	14	Trialeurodes_vaporariorum	dichlorvos	1	0.222222222222	Trialeurodes	Aleyrodidae	Hemiptera	2.5	77	10	HD	123	Acetylcholinesterase (AChE) inhibitors	mannose-6-phosphate-isomerase
1999	2013	14	Trialeurodes_vaporariorum	thiacloprid	1	0.42962962963	Trialeurodes	Aleyrodidae	Hemiptera	2.5	77	10	HD	123	Nicotinic acetylcholine receptor (nAChR) competitive modulators	brassinin
1974	1988	14	Pieris_rapae	deltamethrin	1	0.396694214876	Pieris	Pieridae	Lepidoptera	4.5	22	4	DD	379	Sodium channel modulators	dioctyl-phthalate-
1999	2013	14	Bemisia_tabaci	thiacloprid	1	0.42962962963	Bemisia	Aleyrodidae	Hemiptera	13	100	10	HD	1032	Nicotinic acetylcholine receptor (nAChR) competitive modulators	brassinin
1950	1964	14	Trichoplusia_ni	endrin	1	0.478260869565	Trichoplusia	Noctuidae	Lepidoptera	3	69	4	DD	1009	GABA-gated chloride channel blockers	diosgenin
1960	1974	14	Tetranychus_urticae	omethoate	1	0.241935483871	Tetranychus	Tetranychidae	Prostigmata	15.5	81	22	HD	861	Acetylcholinesterase (AChE) inhibitors	s-methyl-cysteine
2001	2015	14	Plutella_xylostella	chlorfenapyr	1	0.227722772277	Plutella	Plutellidae	Lepidoptera	4.5	18	15	DD	1006	Uncouplers of oxidative phosphorylation via disruption of the proton gradient	s-4-chloro-tryptophan
2001	2015	14	Lygus_lineolaris	novaluron	1	0.325123152709	Lygus	Miridae	Hemiptera	4	150	4	DD	83	Inhibitors of chitin biosynthesis	oxysanguinarine
1950	1964	14	Heliothis_virescens	endrin	1	0.478260869565	Heliothis	Noctuidae	Lepidoptera	5	29	7	DD	783	GABA-gated chloride channel blockers	diosgenin
1960	1974	14	Phorodon_humuli	phosphamidon	1	0.184210526316	Phorodon	Aphididae	Hemiptera	NA	7	5	DD	16	Acetylcholinesterase (AChE) inhibitors	betaine
1960	1974	14	Phorodon_humuli	omethoate	1	0.22641509434	Phorodon	Aphididae	Hemiptera	NA	7	5	DD	16	Acetylcholinesterase (AChE) inhibitors	betaine
1949	1963	14	Diabrotica_longicornis	dieldrin	1	0.526315789474	Diabrotica	Chrysomelidae	Coleoptera	1	59	2	DD	3	GABA-gated chloride channel blockers	arundoin
1990	2004	14	Tetranychus_urticae	acrinathrin	1	0.466257668712	Tetranychus	Tetranychidae	Prostigmata	15.5	81	22	HD	861	Sodium channel modulators	lactucopicrin
1951	1965	14	Delia_platura	heptachlor	1	0.416666666667	Delia	Anthomyiidae	Diptera	4	28	2	DD	10	GABA-gated chloride channel blockers	alpha-muurolene
1960	1974	14	Plutella_xylostella	fenitrothion	1	0.305555555556	Plutella	Plutellidae	Lepidoptera	4.5	18	15	DD	1006	Acetylcholinesterase (AChE) inhibitors	toluidine
1951	1965	14	Panonychus_ulmi	dimethoate	1	0.231884057971	Panonychus	Tetranychidae	Prostigmata	6.5	8	12	HD	55	Acetylcholinesterase (AChE) inhibitors	allantoic-acid
1953	1967	14	Plutella_xylostella	diazinon	1	0.197278911565	Plutella	Plutellidae	Lepidoptera	4.5	18	15	DD	1006	Acetylcholinesterase (AChE) inhibitors	pyridoxine
1981	1995	14	Trialeurodes_vaporariorum	buprofezin	1	0.276119402985	Trialeurodes	Aleyrodidae	Hemiptera	2.5	77	10	HD	123	Inhibitors of chitin biosynthesis	x1-methyl-2-n-nonyl-4-quinolone
1974	1988	14	Aphis_gossypii	deltamethrin	1	0.528925619835	Aphis	Aphididae	Hemiptera	31.5	1029	8	DD	316	Sodium channel modulators	d-veraguensin
1978	1992	14	Heliothis_virescens	sulprofos	1	0.24	Heliothis	Noctuidae	Lepidoptera	5	29	7	DD	783	NA	methyl-salicylate
1970	1984	14	Aphis_gossypii	acephate	1	0.204545454545	Aphis	Aphididae	Hemiptera	31.5	1029	8	DD	316	Acetylcholinesterase (AChE) inhibitors	lysophosphatidylethanolamine
1978	1992	14	Aphis_gossypii	sulprofos	1	0.24	Aphis	Aphididae	Hemiptera	31.5	1029	8	DD	316	NA	methyl-salicylate
1960	1974	14	Panonychus_ulmi	binapacryl	1	0.458064516129	Panonychus	Tetranychidae	Prostigmata	6.5	8	12	HD	55	Inhibitors of mitochondrial ATP synthase	isomeranzin
1954	1969	15	Tetranychus_urticae	phorate	1	0.222222222222	Tetranychus	Tetranychidae	Prostigmata	15.5	81	22	HD	861	Acetylcholinesterase (AChE) inhibitors	lysophosphatidylcholine
1955	1970	15	Myzus_persicae	prothoate	1	0.27	Myzus	Aphididae	Hemiptera	17.5	861	6	DD	907	NA	lysophosphatidylcholine
1959	1974	15	Myzus_persicae	propoxur	1	0.549295774648	Myzus	Aphididae	Hemiptera	17.5	861	6	DD	907	Acetylcholinesterase (AChE) inhibitors	acetovanillin
1950	1965	15	Agrotis_ipsilon	aldrin	1	0.424242424242	Agrotis	Noctuidae	Lepidoptera	3	56	3	DD	129	GABA-gated chloride channel blockers	alpha-spinasterol
1950	1965	15	Aphis_pomi	parathion-methyl	1	0.254237288136	Aphis	Aphididae	Hemiptera	12	28	1	DD	14	Acetylcholinesterase (AChE) inhibitors	phenol
1980	1995	15	Cydia_pomonella	triflumuron	1	0.333333333333	Cydia	Tortricidae	Lepidoptera	2	13	8	DD	404	Inhibitors of chitin biosynthesis	coixol
1950	1965	15	Diatraea_saccharalis	endrin	1	0.526315789474	Diatraea	Crambidae	Lepidoptera	4	16	3	DD	142	GABA-gated chloride channel blockers	arundoin
1950	1965	15	Euxoa_messoria	aldrin	1	0.424242424242	Euxoa	Noctuidae	Lepidoptera	1	22	1	DD	3	GABA-gated chloride channel blockers	beta-amyrin
1950	1965	15	Frankliniella_tritici	aldrin	1	0.424242424242	Frankliniella	Thripidae	Thysanoptera	12.5	15	1	HD	11	GABA-gated chloride channel blockers	alpha-spinasterol
1950	1965	15	Phthorimaea_operculella	aldrin	1	0.424242424242	Phthorimaea	Gelechiidae	Lepidoptera	5.5	12	3	DD	78	GABA-gated chloride channel blockers	beta-amyrin
1950	1965	15	Phthorimaea_operculella	endrin	1	0.478260869565	Phthorimaea	Gelechiidae	Lepidoptera	5.5	12	3	DD	78	GABA-gated chloride channel blockers	diosgenin
1970	1985	15	Tetranychus_mcdanieli	cyhexatin	1	0.282051282051	Tetranychus	Tetranychidae	Prostigmata	9	3	4	HD	3	Inhibitors of mitochondrial ATP synthase	friedelin
1950	1965	15	Thrips_tabaci	aldrin	1	0.424242424242	Thrips	Thripidae	Thysanoptera	7.5	24	8	HD	122	GABA-gated chloride channel blockers	alpha-spinasterol
1968	1983	15	Plutella_xylostella	methidathion	1	0.15	Plutella	Plutellidae	Lepidoptera	4.5	18	15	DD	1006	Acetylcholinesterase (AChE) inhibitors	sesalin
1959	1974	15	Phorodon_humuli	dichlorvos	1	0.174603174603	Phorodon	Aphididae	Hemiptera	NA	7	5	DD	16	Acetylcholinesterase (AChE) inhibitors	phytic-acid
1966	1981	15	Phorodon_humuli	chlorpyrifos-methyl	1	0.218045112782	Phorodon	Aphididae	Hemiptera	NA	7	5	DD	16	Acetylcholinesterase (AChE) inhibitors	serotonin
1959	1974	15	Aphis_fabae	propoxur	1	0.549295774648	Aphis	Aphididae	Hemiptera	30.2	633	2	DD	128	Acetylcholinesterase (AChE) inhibitors	acetovanillin
1959	1974	15	Aphis_gossypii	dichlorvos	1	0.222222222222	Aphis	Aphididae	Hemiptera	31.5	1029	8	DD	316	Acetylcholinesterase (AChE) inhibitors	phosphoric-acid
1970	1985	15	Bemisia_tabaci	quinalphos	1	0.351648351648	Bemisia	Aleyrodidae	Hemiptera	13	100	10	HD	1032	Acetylcholinesterase (AChE) inhibitors	x6-hydroxyquinoline
1986	2001	15	Bemisia_tabaci	cyphenothrin	1	0.477941176471	Bemisia	Aleyrodidae	Hemiptera	13	100	10	HD	1032	Sodium channel modulators	ocimol
1998	2013	15	Bemisia_tabaci	dinotefuran	1	0.274336283186	Bemisia	Aleyrodidae	Hemiptera	13	100	10	HD	1032	Nicotinic acetylcholine receptor (nAChR) competitive modulators	carpaine
1967	1982	15	Eotetranychus_hicoriae	dialifos	1	0.198473282443	Eotetranychus	Tetranychidae	Prostigmata	11.97	2	1	HD	0	Acetylcholinesterase (AChE) inhibitors	gallic-acid
1951	1966	15	Conoderus_falli	heptachlor	1	0.416666666667	Conoderus	Elateridae	Coleoptera	2	7	3	DD	2	GABA-gated chloride channel blockers	alpha-muurolene
1951	1966	15	Conoderus_vespertinus	heptachlor	1	0.4	Conoderus	Elateridae	Coleoptera	0.32	2	1	DD	2	GABA-gated chloride channel blockers	beta-caryophyllene-epoxide
1950	1965	15	Hypera_postica	aldrin	1	0.424242424242	Hypera	Curculionidae	Coleoptera	1	17	2	DD	26	GABA-gated chloride channel blockers	alpha-spinasterol
1950	1965	15	Diabrotica_undecimpunctata	aldrin	1	0.432835820896	Diabrotica	Chrysomelidae	Coleoptera	2	220	4	DD	48	GABA-gated chloride channel blockers	elasterol
2001	2016	15	Diaphorina_citri	chlorfenapyr	1	0.220447284345	Diaphorina	Psyllidae	Hemiptera	9.5	2	0	DD	208	Uncouplers of oxidative phosphorylation via disruption of the proton gradient	chlorophyll-b
1990	2005	15	Frankliniella_occidentalis	acrinathrin	1	0.466257668712	Frankliniella	Thripidae	Thysanoptera	6	52	8	HD	349	Sodium channel modulators	lactucopicrin
1950	1965	15	Leptinotarsa_decemlineata	chlordane	1	0.421052631579	Leptinotarsa	Chrysomelidae	Coleoptera	2	66	9	DD	447	GABA-gated chloride channel blockers	copaene
1959	1974	15	Plutella_xylostella	dichlorvos	1	0.174603174603	Plutella	Plutellidae	Lepidoptera	4.5	18	15	DD	1006	Acetylcholinesterase (AChE) inhibitors	phytic-acid
1956	1971	15	Tetranychus_urticae	naled	1	0.232558139535	Tetranychus	Tetranychidae	Prostigmata	15.5	81	22	HD	861	Acetylcholinesterase (AChE) inhibitors	lysophosphatidylcholine
1968	1983	15	Heliothis_virescens	methomyl	1	0.233333333333	Heliothis	Noctuidae	Lepidoptera	5	29	7	DD	783	Acetylcholinesterase (AChE) inhibitors	s-methyl-cysteine
1950	1965	15	Leptinotarsa_decemlineata	aldrin	1	0.424242424242	Leptinotarsa	Chrysomelidae	Coleoptera	2	66	9	DD	447	GABA-gated chloride channel blockers	alpha-spinasterol
1950	1965	15	Leptinotarsa_decemlineata	endrin	1	0.506024096386	Leptinotarsa	Chrysomelidae	Coleoptera	2	66	9	DD	447	GABA-gated chloride channel blockers	beta-amyrin-acetate
1974	1989	15	Heliothis_virescens	deltamethrin	1	0.430656934307	Heliothis	Noctuidae	Lepidoptera	5	29	7	DD	783	Sodium channel modulators	amygdalin
1979	1994	15	Aphis_gossypii	esfenvalerate	1	0.541666666667	Aphis	Aphididae	Hemiptera	31.5	1029	8	DD	316	Sodium channel modulators	d-veraguensin
1953	1968	15	Tetranychus_urticae	chlorobenzilate	1	0.671875	Tetranychus	Tetranychidae	Prostigmata	15.5	81	22	HD	861	NA	ethyl-phenylacetate
1970	1985	15	Plutella_xylostella	quinalphos	1	0.269662921348	Plutella	Plutellidae	Lepidoptera	4.5	18	15	DD	1006	Acetylcholinesterase (AChE) inhibitors	indole
1969	1984	15	Tetranychus_urticae	propargite	1	0.421487603306	Tetranychus	Tetranychidae	Prostigmata	15.5	81	22	HD	861	Inhibitors of mitochondrial ATP synthase	delta-tocopherol
1965	1980	15	Leptinotarsa_decemlineata	carbofuran	1	0.5	Leptinotarsa	Chrysomelidae	Coleoptera	2	66	9	DD	447	Acetylcholinesterase (AChE) inhibitors	demethylvestitol
1950	1965	15	Phyllocoptruta_oleivora	zineb	1	0.2	Phyllocoptruta	Eriophyidae	Prostigmata	30	2	1	HD	15	NA	betaine
1999	2015	16	Aphis_gossypii	thiacloprid	1	0.42962962963	Aphis	Aphididae	Hemiptera	31.5	1029	8	DD	316	Nicotinic acetylcholine receptor (nAChR) competitive modulators	brassinin
1956	1972	16	Tetranychus_urticae	disulfoton	1	0.202127659574	Tetranychus	Tetranychidae	Prostigmata	15.5	81	22	HD	861	Acetylcholinesterase (AChE) inhibitors	lysophosphatidylcholine
1949	1965	16	Agrotis_ipsilon	dieldrin	1	0.478260869565	Agrotis	Noctuidae	Lepidoptera	3	56	3	DD	129	GABA-gated chloride channel blockers	diosgenin
1949	1965	16	Euxoa_messoria	dieldrin	1	0.478260869565	Euxoa	Noctuidae	Lepidoptera	1	22	1	DD	3	GABA-gated chloride channel blockers	diosgenin
1949	1965	16	Frankliniella_tritici	dieldrin	1	0.478260869565	Frankliniella	Thripidae	Thysanoptera	12.5	15	1	HD	11	GABA-gated chloride channel blockers	diosgenin
1949	1965	16	Phthorimaea_operculella	dieldrin	1	0.478260869565	Phthorimaea	Gelechiidae	Lepidoptera	5.5	12	3	DD	78	GABA-gated chloride channel blockers	diosgenin
1949	1965	16	Thrips_tabaci	dieldrin	1	0.478260869565	Thrips	Thripidae	Thysanoptera	7.5	24	8	HD	122	GABA-gated chloride channel blockers	diosgenin
1958	1974	16	Plutella_xylostella	isobenzan	1	0.403846153846	Plutella	Plutellidae	Lepidoptera	4.5	18	15	DD	1006	GABA-gated chloride channel blockers	cnidilide
1967	1983	16	Plutella_xylostella	dialifos	1	0.261904761905	Plutella	Plutellidae	Lepidoptera	4.5	18	15	DD	1006	Acetylcholinesterase (AChE) inhibitors	x-methoxybrassitin
1972	1988	16	Plutella_xylostella	diflubenzuron	1	0.244897959184	Plutella	Plutellidae	Lepidoptera	4.5	18	15	DD	1006	Inhibitors of chitin biosynthesis	x-methoxybrassitin
1951	1967	16	Pseudatomoscelis_seriatus	heptachlor	1	0.416666666667	Pseudatomoscelis	Miridae	Hemiptera	7	38	1	DD	16	GABA-gated chloride channel blockers	alpha-muurolene
1965	1981	16	Phorodon_humuli	dicrotophos	1	0.21686746988	Phorodon	Aphididae	Hemiptera	NA	7	5	DD	16	Acetylcholinesterase (AChE) inhibitors	p-coumaric-acid
1965	1981	16	Phorodon_humuli	phosalone	1	0.207317073171	Phorodon	Aphididae	Hemiptera	NA	7	5	DD	16	Acetylcholinesterase (AChE) inhibitors	coumarin
1976	1992	16	Spodoptera_frugiperda	fenvalerate	1	0.459119496855	Spodoptera	Noctuidae	Lepidoptera	5.5	69	5	DD	2401	Sodium channel modulators	epicatechin-3-gallate
1959	1975	16	Leptinotarsa_decemlineata	propoxur	1	0.436781609195	Leptinotarsa	Chrysomelidae	Coleoptera	2	66	9	DD	447	Acetylcholinesterase (AChE) inhibitors	coixol
1959	1975	16	Pieris_rapae	dichlorvos	1	0.174603174603	Pieris	Pieridae	Lepidoptera	4.5	22	4	DD	379	Acetylcholinesterase (AChE) inhibitors	phytic-acid
1965	1981	16	Popillia_japonica	chlorpyrifos	1	0.212765957447	Popillia	Scarabaeidae	Coleoptera	1	10	2	DD	129	Acetylcholinesterase (AChE) inhibitors	serotonin
1970	1986	16	Rhizoglyphus_robini	acephate	1	0.181818181818	Rhizoglyphus	Acaridae	Astigmata	25	3	1	DD	32	Acetylcholinesterase (AChE) inhibitors	gamma-l-glutamyl-s-beta-carboxy-beta-methyl-ethyl-cysteinyl-glycine
1970	1986	16	Rhizoglyphus_robini	isoxathion	1	0.251533742331	Rhizoglyphus	Acaridae	Astigmata	25	3	1	DD	32	Acetylcholinesterase (AChE) inhibitors	cyanidin-bioside
1957	1973	16	Panonychus_ulmi	ethion	1	0.184210526316	Panonychus	Tetranychidae	Prostigmata	6.5	8	12	HD	55	Acetylcholinesterase (AChE) inhibitors	phytic-acid
1950	1966	16	Conoderus_falli	aldrin	1	0.424242424242	Conoderus	Elateridae	Coleoptera	2	7	3	DD	2	GABA-gated chloride channel blockers	beta-amyrin
1950	1966	16	Conoderus_vespertinus	chlordane	1	0.396551724138	Conoderus	Elateridae	Coleoptera	0.32	2	1	DD	2	GABA-gated chloride channel blockers	beta-caryophyllene-epoxide
1950	1966	16	Conoderus_vespertinus	aldrin	1	0.409090909091	Conoderus	Elateridae	Coleoptera	0.32	2	1	DD	2	GABA-gated chloride channel blockers	cycloartenol
1973	1989	16	Spodoptera_exigua	permethrin	1	0.479166666667	Spodoptera	Noctuidae	Lepidoptera	3.5	44	12	DD	827	Sodium channel modulators	benzoic-acid-pentyl
1949	1965	16	Hypera_postica	dieldrin	1	0.478260869565	Hypera	Curculionidae	Coleoptera	1	17	2	DD	26	GABA-gated chloride channel blockers	diosgenin
1949	1965	16	Diabrotica_undecimpunctata	dieldrin	1	0.526315789474	Diabrotica	Chrysomelidae	Coleoptera	2	220	4	DD	48	GABA-gated chloride channel blockers	arundoin
1996	2012	16	Spodoptera_exigua	indoxacarb	1	0.281588447653	Spodoptera	Noctuidae	Lepidoptera	3.5	44	12	DD	827	Voltage-dependent sodium channel blockers	lignans
1949	1965	16	Panonychus_ulmi	chlorfenson	1	0.220588235294	Panonychus	Tetranychidae	Prostigmata	6.5	8	12	HD	55	Inhibitors of mitochondrial ATP synthase	phenol
1944	1960	16	Thrips_tabaci	DDT	1	0.513513513514	Thrips	Thripidae	Thysanoptera	7.5	24	8	HD	122	Sodium channel modulators	ethylbenzene
1972	1988	16	Cydia_pomonella	diflubenzuron	1	0.278350515464	Cydia	Tortricidae	Lepidoptera	2	13	8	DD	404	Inhibitors of chitin biosynthesis	anthranilic-acid
1944	1960	16	Grapholita_molesta	DDT	1	0.513513513514	Grapholita	Tortricidae	Lepidoptera	4	15	2	DD	106	Sodium channel modulators	beta-phenethyl-alcohol
1987	2003	16	Plutella_xylostella	fipronil	1	0.189814814815	Plutella	Plutellidae	Lepidoptera	4.5	18	15	DD	1006	GABA-gated chloride channel blockers	s-4-chloro-tryptophan
1944	1960	16	Spodoptera_exigua	DDT	1	0.513513513514	Spodoptera	Noctuidae	Lepidoptera	3.5	44	12	DD	827	Sodium channel modulators	ethylbenzene
1949	1965	16	Leptinotarsa_decemlineata	dieldrin	1	0.506024096386	Leptinotarsa	Chrysomelidae	Coleoptera	2	66	9	DD	447	GABA-gated chloride channel blockers	beta-amyrin-acetate
1974	1990	16	Schizaphis_graminum	terbufos	1	0.235294117647	Schizaphis	Aphididae	Hemiptera	9.5	44	1	DD	175	Acetylcholinesterase (AChE) inhibitors	lysophosphatidylethanolamine
1970	1986	16	Rhizoglyphus_robini	propaphos	1	0.264367816092	Rhizoglyphus	Acaridae	Astigmata	25	3	1	DD	32	Acetylcholinesterase (AChE) inhibitors	phytic-acid
1951	1967	16	Myzus_persicae	dimethoate	1	0.241379310345	Myzus	Aphididae	Hemiptera	17.5	861	6	DD	907	Acetylcholinesterase (AChE) inhibitors	x1-methyl-pipecolic-acid-methylbetaine
1952	1968	16	Myzus_persicae	isolan	1	0.230769230769	Myzus	Aphididae	Hemiptera	17.5	861	6	DD	907	Acetylcholinesterase (AChE) inhibitors	coixol
1998	2015	17	Aphis_gossypii	dinotefuran	1	0.330275229358	Aphis	Aphididae	Hemiptera	31.5	1029	8	DD	316	Nicotinic acetylcholine receptor (nAChR) competitive modulators	viridiflorine
1953	1970	17	Tetranychus_urticae	diazinon	1	0.236363636364	Tetranychus	Tetranychidae	Prostigmata	15.5	81	22	HD	861	Acetylcholinesterase (AChE) inhibitors	codecarboxylase
1988	2005	17	Tetranychus_urticae	flucycloxuron	1	0.31914893617	Tetranychus	Tetranychidae	Prostigmata	15.5	81	22	HD	861	Inhibitors of chitin biosynthesis	diazepam
1965	1982	17	Blissus_insularis	chlorpyrifos	1	0.214814814815	Blissus	Blissidae	Hemiptera	5	2	5	DD	12	Acetylcholinesterase (AChE) inhibitors	trigonelline
1970	1987	17	Tetranychus_pacificus	cyhexatin	1	0.333333333333	Tetranychus	Tetranychidae	Prostigmata	15	14	4	HD	11	Inhibitors of mitochondrial ATP synthase	terpinyl-acetate
1964	1981	17	Myzus_persicae	tetramethrin	1	0.524193548387	Myzus	Aphididae	Hemiptera	17.5	861	6	DD	907	Sodium channel modulators	solasodine
1976	1993	17	Helicoverpa_zea	fenvalerate	1	0.432	Helicoverpa	Noctuidae	Lepidoptera	4	43	5	DD	661	Sodium channel modulators	isodityrosine
1948	1965	17	Cydia_pomonella	methoxychlor	1	0.653846153846	Cydia	Tortricidae	Lepidoptera	2	13	8	DD	404	Sodium channel modulators	estragole
1951	1968	17	Diabrotica_undecimpunctata	heptachlor	1	0.416666666667	Diabrotica	Chrysomelidae	Coleoptera	2	220	4	DD	48	GABA-gated chloride channel blockers	alpha-muurolene
1948	1965	17	Hypera_postica	methoxychlor	1	0.559322033898	Hypera	Curculionidae	Coleoptera	1	17	2	DD	26	Sodium channel modulators	eugenol
1957	1974	17	Panonychus_ulmi	carbaryl	1	0.46511627907	Panonychus	Tetranychidae	Prostigmata	6.5	8	12	HD	55	Acetylcholinesterase (AChE) inhibitors	guaiacol
1970	1987	17	Panonychus_ulmi	cyhexatin	1	0.333333333333	Panonychus	Tetranychidae	Prostigmata	6.5	8	12	HD	55	Inhibitors of mitochondrial ATP synthase	alpha-terpinyl-acetate
1951	1968	17	Phthorimaea_operculella	dimethoate	1	0.231884057971	Phthorimaea	Gelechiidae	Lepidoptera	5.5	12	3	DD	78	Acetylcholinesterase (AChE) inhibitors	allantoic-acid
1950	1967	17	Epitrix_tuberis	chlordane	1	0.421052631579	Epitrix	Chrysomelidae	Coleoptera	1.5	32	2	DD	4	GABA-gated chloride channel blockers	alpha-copaene
1950	1967	17	Epitrix_tuberis	aldrin	1	0.426229508197	Epitrix	Chrysomelidae	Coleoptera	1.5	32	2	DD	4	GABA-gated chloride channel blockers	x14-taraxeren-3beta-ol
1950	1967	17	Plutella_xylostella	aldrin	1	0.424242424242	Plutella	Plutellidae	Lepidoptera	4.5	18	15	DD	1006	GABA-gated chloride channel blockers	beta-amyrin
1957	1974	17	Plutella_xylostella	trichlorfon	1	0.188405797101	Plutella	Plutellidae	Lepidoptera	4.5	18	15	DD	1006	Acetylcholinesterase (AChE) inhibitors	phytic-acid
1966	1983	17	Plutella_xylostella	cyanophos	1	0.416666666667	Plutella	Plutellidae	Lepidoptera	4.5	18	15	DD	1006	Acetylcholinesterase (AChE) inhibitors	hydroxybenzoic-acid
1950	1967	17	Pseudatomoscelis_seriatus	aldrin	1	0.424242424242	Pseudatomoscelis	Miridae	Hemiptera	7	38	1	DD	16	GABA-gated chloride channel blockers	beta-amyrin
1951	1968	17	Eumerus_strigatus	heptachlor	1	0.382352941176	Eumerus	Syrphidae	Diptera	2	1	0	DD	1	GABA-gated chloride channel blockers	alpha-amyrin
1957	1974	17	Bucculatrix_thurberiella	carbaryl	1	0.30303030303	Bucculatrix	Bucculatricidae	Lepidoptera	5	2	3	HD	3	Acetylcholinesterase (AChE) inhibitors	p-coumaric-acid
1995	2012	17	Trialeurodes_vaporariorum	pyriproxyfen	1	0.402597402597	Trialeurodes	Aleyrodidae	Hemiptera	2.5	77	10	HD	123	Juvenile hormone mimics	rutalinium
1957	1974	17	Anthonomus_eugenii	carbaryl	1	0.46511627907	Anthonomus	Curculionidae	Coleoptera	6.5	5	2	DD	7	Acetylcholinesterase (AChE) inhibitors	guaiacol
1957	1974	17	Aphis_gossypii	demeton-S-methyl	1	0.2	Aphis	Aphididae	Hemiptera	31.5	1029	8	DD	316	Acetylcholinesterase (AChE) inhibitors	diethylsulfide
1957	1974	17	Aulacorthum_solani	demeton-S-methyl	1	0.2	Aulacorthum	Aphididae	Hemiptera	10	433	1	DD	27	Acetylcholinesterase (AChE) inhibitors	ethyl-sulfide
1989	2006	17	Leptinotarsa_decemlineata	nitenpyram	1	0.435897435897	Leptinotarsa	Chrysomelidae	Coleoptera	2	66	9	DD	447	Nicotinic acetylcholine receptor (nAChR) competitive modulators	nornicotine
1965	1982	17	Schizaphis_graminum	chlorpyrifos	1	0.214814814815	Schizaphis	Aphididae	Hemiptera	9.5	44	1	DD	175	Acetylcholinesterase (AChE) inhibitors	trigonelline
2002	2019	17	Bemisia_tabaci	spiromesifen	1	0.488095238095	Bemisia	Aleyrodidae	Hemiptera	13	100	10	HD	1032	Inhibitors of acetyl CoA carboxylase	euphorbiasteroid
1976	1993	17	Keiferia_lycopersicella	fenvalerate	1	0.432	Keiferia	Gelechiidae	Lepidoptera	7.5	5	2	DD	2	Sodium channel modulators	isodityrosine
1950	1967	17	Panonychus_ulmi	parathion-methyl	1	0.254237288136	Panonychus	Tetranychidae	Prostigmata	6.5	8	12	HD	55	Acetylcholinesterase (AChE) inhibitors	phenol
1949	1966	17	Conoderus_falli	dieldrin	1	0.478260869565	Conoderus	Elateridae	Coleoptera	2	7	3	DD	2	GABA-gated chloride channel blockers	diosgenin
1949	1966	17	Conoderus_vespertinus	dieldrin	1	0.434210526316	Conoderus	Elateridae	Coleoptera	0.32	2	1	DD	2	GABA-gated chloride channel blockers	cycloartenol
2001	2018	17	Spodoptera_exigua	chlorfenapyr	1	0.286516853933	Spodoptera	Noctuidae	Lepidoptera	3.5	44	12	DD	827	Uncouplers of oxidative phosphorylation via disruption of the proton gradient	nicotyrine
2001	2018	17	Bemisia_tabaci	chlorfenapyr	1	0.289361702128	Bemisia	Aleyrodidae	Hemiptera	13	100	10	HD	1032	Uncouplers of oxidative phosphorylation via disruption of the proton gradient	columbamine
1991	2008	17	Myzus_persicae	thiamethoxam	1	0.218009478673	Myzus	Aphididae	Hemiptera	17.5	861	6	DD	907	Nicotinic acetylcholine receptor (nAChR) competitive modulators	aneurine
1952	1969	17	Trichoplusia_ni	malathion	1	0.283950617284	Trichoplusia	Noctuidae	Lepidoptera	3	69	4	DD	1009	Acetylcholinesterase (AChE) inhibitors	ethyl-butyrate
1975	1992	17	Heliothis_virescens	profenofos	1	0.236641221374	Heliothis	Noctuidae	Lepidoptera	5	29	7	DD	783	Acetylcholinesterase (AChE) inhibitors	legumin
1944	1961	17	Pectinophora_gossypiella	DDT	1	0.325581395349	Pectinophora	Gelechiidae	Lepidoptera	5	10	6	DD	128	Sodium channel modulators	benzaldehyde
1957	1974	17	Myzus_persicae	carbaryl	1	0.585714285714	Myzus	Aphididae	Hemiptera	17.5	861	6	DD	907	Acetylcholinesterase (AChE) inhibitors	coixol
1990	2007	17	Trialeurodes_vaporariorum	imidacloprid	1	0.396946564885	Trialeurodes	Aleyrodidae	Hemiptera	2.5	77	10	HD	123	Nicotinic acetylcholine receptor (nAChR) competitive modulators	nornicotine
1968	1985	17	Bemisia_tabaci	methidathion	1	0.15873015873	Bemisia	Aleyrodidae	Hemiptera	13	100	10	HD	1032	Acetylcholinesterase (AChE) inhibitors	braylin
1975	1992	17	Spodoptera_frugiperda	cypermethrin	1	0.470588235294	Spodoptera	Noctuidae	Lepidoptera	5.5	69	5	DD	2401	Sodium channel modulators	dhurrin
1950	1967	17	Myzus_persicae	parathion-methyl	1	0.344827586207	Myzus	Aphididae	Hemiptera	17.5	861	6	DD	907	Acetylcholinesterase (AChE) inhibitors	aristolochine
1951	1968	17	Tetranychus_urticae	dimethoate	1	0.241379310345	Tetranychus	Tetranychidae	Prostigmata	15.5	81	22	HD	861	Acetylcholinesterase (AChE) inhibitors	x1-methyl-pipecolic-acid-methylbetaine
1951	1968	17	Aphis_gossypii	dimethoate	1	0.241379310345	Aphis	Aphididae	Hemiptera	31.5	1029	8	DD	316	Acetylcholinesterase (AChE) inhibitors	x1-methyl-pipecolic-acid-methylbetaine
2002	2020	18	Trichoplusia_ni	clothianidin	0	0.236994219653	Trichoplusia	Noctuidae	Lepidoptera	3	69	4	DD	1009	Nicotinic acetylcholine receptor (nAChR) competitive modulators	guanine
2002	2020	18	Trichoplusia_ni	spiromesifen	0	0.488095238095	Trichoplusia	Noctuidae	Lepidoptera	3	69	4	DD	1009	Inhibitors of acetyl CoA carboxylase	euphorbiasteroid
2002	2020	18	Trichoplusia_ni	pyridalyl	0	0.377777777778	Trichoplusia	Noctuidae	Lepidoptera	3	69	4	DD	1009	NA	legumin
2002	2020	18	Tetranychus_urticae	clothianidin	0	0.238938053097	Tetranychus	Tetranychidae	Prostigmata	15.5	81	22	HD	861	Nicotinic acetylcholine receptor (nAChR) competitive modulators	x2-4-dimethyl-thiazole
2002	2020	18	Tetranychus_urticae	pyridalyl	0	0.322834645669	Tetranychus	Tetranychidae	Prostigmata	15.5	81	22	HD	861	NA	etrogol
2002	2020	18	Erythroneura_elegantula	clothianidin	0	0.15625	Erythroneura	Cicadellidae	Hemiptera	2.5	1	4	DD	5	Nicotinic acetylcholine receptor (nAChR) competitive modulators	biotin
2002	2020	18	Erythroneura_elegantula	spiromesifen	0	0.425925925926	Erythroneura	Cicadellidae	Hemiptera	2.5	1	4	DD	5	Inhibitors of acetyl CoA carboxylase	cryptochlorogenic-acid
2002	2020	18	Erythroneura_elegantula	pyridalyl	0	0.254237288136	Erythroneura	Cicadellidae	Hemiptera	2.5	1	4	DD	5	NA	leucocyanidin
2002	2020	18	Manduca_quinquemaculata	clothianidin	0	0.213017751479	Manduca	Sphingidae	Lepidoptera	2.5	8	1	DD	11	Nicotinic acetylcholine receptor (nAChR) competitive modulators	hypoxanthine
2002	2020	18	Manduca_quinquemaculata	spiromesifen	0	0.438271604938	Manduca	Sphingidae	Lepidoptera	2.5	8	1	DD	11	Inhibitors of acetyl CoA carboxylase	apoatropine
2002	2020	18	Manduca_quinquemaculata	pyridalyl	0	0.26368159204	Manduca	Sphingidae	Lepidoptera	2.5	8	1	DD	11	NA	cichoriin
2002	2020	18	Chromaphis_juglandicola	clothianidin	0	0.198630136986	Chromaphis	Aphididae	Hemiptera	10.5	6	2	DD	2	Nicotinic acetylcholine receptor (nAChR) competitive modulators	nicotine
2002	2020	18	Chromaphis_juglandicola	spiromesifen	0	0.425925925926	Chromaphis	Aphididae	Hemiptera	10.5	6	2	DD	2	Inhibitors of acetyl CoA carboxylase	cryptochlorogenic-acid
2002	2020	18	Chromaphis_juglandicola	pyridalyl	0	0.322834645669	Chromaphis	Aphididae	Hemiptera	10.5	6	2	DD	2	NA	etrogol
2002	2020	18	Lygus_elisus	clothianidin	0	0.236994219653	Lygus	Miridae	Hemiptera	4	80	1	DD	2	Nicotinic acetylcholine receptor (nAChR) competitive modulators	guanine
2002	2020	18	Lygus_elisus	spiromesifen	0	0.520467836257	Lygus	Miridae	Hemiptera	4	80	1	DD	2	Inhibitors of acetyl CoA carboxylase	artemidiol
2002	2020	18	Lygus_elisus	pyridalyl	0	0.321167883212	Lygus	Miridae	Hemiptera	4	80	1	DD	2	NA	serotonin
2002	2020	18	Tetranychus_tumidus	clothianidin	0	0.147540983607	Tetranychus	Tetranychidae	Prostigmata	18.5	2	2	HD	0	Nicotinic acetylcholine receptor (nAChR) competitive modulators	chanoclavine
2002	2020	18	Tetranychus_tumidus	spiromesifen	0	0.415662650602	Tetranychus	Tetranychidae	Prostigmata	18.5	2	2	HD	0	Inhibitors of acetyl CoA carboxylase	chlorogenic-acid
2002	2020	18	Tetranychus_tumidus	pyridalyl	0	0.263414634146	Tetranychus	Tetranychidae	Prostigmata	18.5	2	2	HD	0	NA	scopolin
2002	2020	18	Dysaphis_plantaginea	clothianidin	0	0.15625	Dysaphis	Aphididae	Hemiptera	8	10	1	DD	20	Nicotinic acetylcholine receptor (nAChR) competitive modulators	biotin
2002	2020	18	Dysaphis_plantaginea	spiromesifen	0	0.471590909091	Dysaphis	Aphididae	Hemiptera	8	10	1	DD	20	Inhibitors of acetyl CoA carboxylase	acetoside
2002	2020	18	Dysaphis_plantaginea	pyridalyl	0	0.321167883212	Dysaphis	Aphididae	Hemiptera	8	10	1	DD	20	NA	serotonin
2002	2020	18	Epilachna_varivestis	clothianidin	0	0.236994219653	Epilachna	Coccinellidae	Coleoptera	2.5	7	1	DD	37	Nicotinic acetylcholine receptor (nAChR) competitive modulators	guanine
2002	2020	18	Epilachna_varivestis	spiromesifen	0	0.415662650602	Epilachna	Coccinellidae	Coleoptera	2.5	7	1	DD	37	Inhibitors of acetyl CoA carboxylase	chlorogenic-acid
2002	2020	18	Epilachna_varivestis	pyridalyl	0	0.322834645669	Epilachna	Coccinellidae	Coleoptera	2.5	7	1	DD	37	NA	etrogol
1956	1974	18	Lygus_hesperus	naled	1	0.219178082192	Lygus	Miridae	Hemiptera	4	60	2	DD	72	Acetylcholinesterase (AChE) inhibitors	phytic-acid
2002	2020	18	Lygus_hesperus	clothianidin	0	0.236994219653	Lygus	Miridae	Hemiptera	4	60	2	DD	72	Nicotinic acetylcholine receptor (nAChR) competitive modulators	guanine
2002	2020	18	Lygus_hesperus	spiromesifen	0	0.520467836257	Lygus	Miridae	Hemiptera	4	60	2	DD	72	Inhibitors of acetyl CoA carboxylase	artemidiol
2002	2020	18	Lygus_hesperus	pyridalyl	0	0.321167883212	Lygus	Miridae	Hemiptera	4	60	2	DD	72	NA	serotonin
2002	2020	18	Blissus_insularis	clothianidin	0	0.236994219653	Blissus	Blissidae	Hemiptera	5	2	5	DD	12	Nicotinic acetylcholine receptor (nAChR) competitive modulators	guanine
2002	2020	18	Blissus_insularis	spiromesifen	0	0.439024390244	Blissus	Blissidae	Hemiptera	5	2	5	DD	12	Inhibitors of acetyl CoA carboxylase	oryzanol-a
2002	2020	18	Blissus_insularis	pyridalyl	0	0.283870967742	Blissus	Blissidae	Hemiptera	5	2	5	DD	12	NA	oryzarol
2002	2020	18	Anthonomus_grandis	clothianidin	0	0.15625	Anthonomus	Curculionidae	Coleoptera	3	8	5	DD	157	Nicotinic acetylcholine receptor (nAChR) competitive modulators	biotin
2002	2020	18	Anthonomus_grandis	spiromesifen	0	0.402489626556	Anthonomus	Curculionidae	Coleoptera	3	8	5	DD	157	Inhibitors of acetyl CoA carboxylase	rutin
2002	2020	18	Anthonomus_grandis	pyridalyl	0	0.321167883212	Anthonomus	Curculionidae	Coleoptera	3	8	5	DD	157	NA	serotonin
2002	2020	18	Liriomyza_pusilla	clothianidin	0	NA	Liriomyza	Agromyzidae	Diptera	7.5	2	0	DD	0	Nicotinic acetylcholine receptor (nAChR) competitive modulators	NA
2002	2020	18	Liriomyza_pusilla	spiromesifen	0	NA	Liriomyza	Agromyzidae	Diptera	7.5	2	0	DD	0	Inhibitors of acetyl CoA carboxylase	NA
2002	2020	18	Liriomyza_pusilla	pyridalyl	0	NA	Liriomyza	Agromyzidae	Diptera	7.5	2	0	DD	0	NA	NA
2002	2020	18	Aculus_schlechtendali	clothianidin	0	0.15625	Aculus	Eriophyidae	Prostigmata	4	2	1	HD	11	Nicotinic acetylcholine receptor (nAChR) competitive modulators	biotin
2002	2020	18	Aculus_schlechtendali	spiromesifen	0	0.415662650602	Aculus	Eriophyidae	Prostigmata	4	2	1	HD	11	Inhibitors of acetyl CoA carboxylase	chlorogenic-acid
2002	2020	18	Aculus_schlechtendali	pyridalyl	0	0.269736842105	Aculus	Eriophyidae	Prostigmata	4	2	1	HD	11	NA	arbutin
2002	2020	18	Tetranychus_pacificus	clothianidin	0	0.236994219653	Tetranychus	Tetranychidae	Prostigmata	15	14	4	HD	11	Nicotinic acetylcholine receptor (nAChR) competitive modulators	guanine
2002	2020	18	Tetranychus_pacificus	spiromesifen	0	0.425925925926	Tetranychus	Tetranychidae	Prostigmata	15	14	4	HD	11	Inhibitors of acetyl CoA carboxylase	cryptochlorogenic-acid
2002	2020	18	Tetranychus_pacificus	pyridalyl	0	0.321167883212	Tetranychus	Tetranychidae	Prostigmata	15	14	4	HD	11	NA	serotonin
2002	2020	18	Therioaphis_maculata	clothianidin	0	0.236994219653	Therioaphis	Aphididae	Hemiptera	20	2	2	DD	8	Nicotinic acetylcholine receptor (nAChR) competitive modulators	guanine
2002	2020	18	Therioaphis_maculata	spiromesifen	0	0.415662650602	Therioaphis	Aphididae	Hemiptera	20	2	2	DD	8	Inhibitors of acetyl CoA carboxylase	chlorogenic-acid
2002	2020	18	Therioaphis_maculata	pyridalyl	0	0.280423280423	Therioaphis	Aphididae	Hemiptera	20	2	2	DD	8	NA	maackiain
2002	2020	18	Myzus_persicae	spiromesifen	0	0.488095238095	Myzus	Aphididae	Hemiptera	17.5	861	6	DD	907	Inhibitors of acetyl CoA carboxylase	euphorbiasteroid
2002	2020	18	Myzus_persicae	pyridalyl	0	0.377777777778	Myzus	Aphididae	Hemiptera	17.5	861	6	DD	907	NA	legumin
2002	2020	18	Delia_florilega	clothianidin	0	0.213017751479	Delia	Anthomyiidae	Diptera	3.17	5	1	DD	1	Nicotinic acetylcholine receptor (nAChR) competitive modulators	hypoxanthine
2002	2020	18	Delia_florilega	spiromesifen	0	0.425925925926	Delia	Anthomyiidae	Diptera	3.17	5	1	DD	1	Inhibitors of acetyl CoA carboxylase	cryptochlorogenic-acid
2002	2020	18	Delia_florilega	pyridalyl	0	0.28125	Delia	Anthomyiidae	Diptera	3.17	5	1	DD	1	NA	apiforol
1944	1962	18	Euxesta_notata	DDT	1	0.31746031746	Euxesta	Ulidiidae	Diptera	NA	1	2	DD	0	Sodium channel modulators	gamma-glutamyl-phenylalanine
2002	2020	18	Euxesta_notata	clothianidin	0	0.201834862385	Euxesta	Ulidiidae	Diptera	NA	1	2	DD	0	Nicotinic acetylcholine receptor (nAChR) competitive modulators	thiamin-pyrophosphate
2002	2020	18	Euxesta_notata	spiromesifen	0	0.415662650602	Euxesta	Ulidiidae	Diptera	NA	1	2	DD	0	Inhibitors of acetyl CoA carboxylase	chlorogenic-acid
2002	2020	18	Euxesta_notata	pyridalyl	0	0.251908396947	Euxesta	Ulidiidae	Diptera	NA	1	2	DD	0	NA	nicotinic-acid
2002	2020	18	Blissus_leucopterus	clothianidin	0	0.236994219653	Blissus	Blissidae	Hemiptera	2.5	13	1	DD	7	Nicotinic acetylcholine receptor (nAChR) competitive modulators	guanine
2002	2020	18	Blissus_leucopterus	spiromesifen	0	0.439024390244	Blissus	Blissidae	Hemiptera	2.5	13	1	DD	7	Inhibitors of acetyl CoA carboxylase	oryzanol-a
2002	2020	18	Blissus_leucopterus	pyridalyl	0	0.283870967742	Blissus	Blissidae	Hemiptera	2.5	13	1	DD	7	NA	oryzarol
2002	2020	18	Argyrotaenia_velutinana	clothianidin	0	0.211956521739	Argyrotaenia	Tortricidae	Lepidoptera	3	36	1	DD	22	Nicotinic acetylcholine receptor (nAChR) competitive modulators	olefin-c-17
2002	2020	18	Argyrotaenia_velutinana	spiromesifen	0	0.448275862069	Argyrotaenia	Tortricidae	Lepidoptera	3	36	1	DD	22	Inhibitors of acetyl CoA carboxylase	oleuropein
2002	2020	18	Argyrotaenia_velutinana	pyridalyl	0	0.321167883212	Argyrotaenia	Tortricidae	Lepidoptera	3	36	1	DD	22	NA	serotonin
2002	2020	18	Helicoverpa_zea	clothianidin	0	0.236994219653	Helicoverpa	Noctuidae	Lepidoptera	4	43	5	DD	661	Nicotinic acetylcholine receptor (nAChR) competitive modulators	guanine
2002	2020	18	Helicoverpa_zea	spiromesifen	0	0.441340782123	Helicoverpa	Noctuidae	Lepidoptera	4	43	5	DD	661	Inhibitors of acetyl CoA carboxylase	lactucopicrin
2002	2020	18	Helicoverpa_zea	pyridalyl	0	0.322834645669	Helicoverpa	Noctuidae	Lepidoptera	4	43	5	DD	661	NA	etrogol
2002	2020	18	Heliothis_virescens	clothianidin	0	0.236994219653	Heliothis	Noctuidae	Lepidoptera	5	29	7	DD	783	Nicotinic acetylcholine receptor (nAChR) competitive modulators	guanine
2002	2020	18	Heliothis_virescens	spiromesifen	0	0.441340782123	Heliothis	Noctuidae	Lepidoptera	5	29	7	DD	783	Inhibitors of acetyl CoA carboxylase	lactucopicrin
2002	2020	18	Heliothis_virescens	pyridalyl	0	0.377777777778	Heliothis	Noctuidae	Lepidoptera	5	29	7	DD	783	NA	legumin
2002	2020	18	Manduca_sexta	clothianidin	0	0.213017751479	Manduca	Sphingidae	Lepidoptera	2.5	11	1	DD	2869	Nicotinic acetylcholine receptor (nAChR) competitive modulators	hypoxanthine
2002	2020	18	Manduca_sexta	spiromesifen	0	0.438271604938	Manduca	Sphingidae	Lepidoptera	2.5	11	1	DD	2869	Inhibitors of acetyl CoA carboxylase	apoatropine
2002	2020	18	Manduca_sexta	pyridalyl	0	0.275641025641	Manduca	Sphingidae	Lepidoptera	2.5	11	1	DD	2869	NA	gamma-tocopherol
2002	2020	18	Planococcus_ficus	clothianidin	0	0.198630136986	Planococcus	Pseudococcidae	Hemiptera	3	22	1	HD	32	Nicotinic acetylcholine receptor (nAChR) competitive modulators	nicotine
2002	2020	18	Planococcus_ficus	spiromesifen	0	0.425925925926	Planococcus	Pseudococcidae	Hemiptera	3	22	1	HD	32	Inhibitors of acetyl CoA carboxylase	cryptochlorogenic-acid
2002	2020	18	Planococcus_ficus	pyridalyl	0	0.321167883212	Planococcus	Pseudococcidae	Hemiptera	3	22	1	HD	32	NA	serotonin
2002	2020	18	Aculus_fockeui	clothianidin	0	0.137931034483	Aculus	Eriophyidae	Prostigmata	4	1	1	HD	6	Nicotinic acetylcholine receptor (nAChR) competitive modulators	serotonin
2002	2020	18	Aculus_fockeui	spiromesifen	0	0.425925925926	Aculus	Eriophyidae	Prostigmata	4	1	1	HD	6	Inhibitors of acetyl CoA carboxylase	cryptochlorogenic-acid
2002	2020	18	Aculus_fockeui	pyridalyl	0	0.321167883212	Aculus	Eriophyidae	Prostigmata	4	1	1	HD	6	NA	serotonin
2002	2020	18	Agrotis_ipsilon	clothianidin	0	0.238938053097	Agrotis	Noctuidae	Lepidoptera	3	56	3	DD	129	Nicotinic acetylcholine receptor (nAChR) competitive modulators	x2-4-dimethyl-thiazole
2002	2020	18	Agrotis_ipsilon	spiromesifen	0	0.442424242424	Agrotis	Noctuidae	Lepidoptera	3	56	3	DD	129	Inhibitors of acetyl CoA carboxylase	rosmarinic-acid
2002	2020	18	Agrotis_ipsilon	pyridalyl	0	0.377777777778	Agrotis	Noctuidae	Lepidoptera	3	56	3	DD	129	NA	legumin
2002	2020	18	Anarsia_lineatella	clothianidin	0	0.15625	Anarsia	Gelechiidae	Lepidoptera	2.5	7	1	DD	10	Nicotinic acetylcholine receptor (nAChR) competitive modulators	biotin
2002	2020	18	Anarsia_lineatella	spiromesifen	0	0.425925925926	Anarsia	Gelechiidae	Lepidoptera	2.5	7	1	DD	10	Inhibitors of acetyl CoA carboxylase	cryptochlorogenic-acid
2002	2020	18	Anarsia_lineatella	pyridalyl	0	0.321167883212	Anarsia	Gelechiidae	Lepidoptera	2.5	7	1	DD	10	NA	serotonin
2002	2020	18	Aphis_pomi	clothianidin	0	0.236994219653	Aphis	Aphididae	Hemiptera	12	28	1	DD	14	Nicotinic acetylcholine receptor (nAChR) competitive modulators	guanine
2002	2020	18	Aphis_pomi	spiromesifen	0	0.425925925926	Aphis	Aphididae	Hemiptera	12	28	1	DD	14	Inhibitors of acetyl CoA carboxylase	cryptochlorogenic-acid
2002	2020	18	Aphis_pomi	pyridalyl	0	0.321167883212	Aphis	Aphididae	Hemiptera	12	28	1	DD	14	NA	serotonin
2002	2020	18	Cydia_pomonella	clothianidin	0	0.208	Cydia	Tortricidae	Lepidoptera	2	13	8	DD	404	Nicotinic acetylcholine receptor (nAChR) competitive modulators	benzothiazole
2002	2020	18	Cydia_pomonella	spiromesifen	0	0.425925925926	Cydia	Tortricidae	Lepidoptera	2	13	8	DD	404	Inhibitors of acetyl CoA carboxylase	cryptochlorogenic-acid
2002	2020	18	Cydia_pomonella	pyridalyl	0	0.322834645669	Cydia	Tortricidae	Lepidoptera	2	13	8	DD	404	NA	etrogol
2002	2020	18	Delia_floralis	clothianidin	0	0.204968944099	Delia	Anthomyiidae	Diptera	3.17	5	1	DD	2	Nicotinic acetylcholine receptor (nAChR) competitive modulators	x4-methoxybrassinin
2002	2020	18	Delia_floralis	spiromesifen	0	0.415662650602	Delia	Anthomyiidae	Diptera	3.17	5	1	DD	2	Inhibitors of acetyl CoA carboxylase	chlorogenic-acid
2002	2020	18	Delia_floralis	pyridalyl	0	0.275641025641	Delia	Anthomyiidae	Diptera	3.17	5	1	DD	2	NA	gamma-tocopherol
2002	2020	18	Delia_platura	clothianidin	0	0.236994219653	Delia	Anthomyiidae	Diptera	4	28	2	DD	10	Nicotinic acetylcholine receptor (nAChR) competitive modulators	guanine
2002	2020	18	Delia_platura	spiromesifen	0	0.441340782123	Delia	Anthomyiidae	Diptera	4	28	2	DD	10	Inhibitors of acetyl CoA carboxylase	lactucopicrin
2002	2020	18	Delia_platura	pyridalyl	0	0.377777777778	Delia	Anthomyiidae	Diptera	4	28	2	DD	10	NA	legumin
2002	2020	18	Diabrotica_undecimpunctata	clothianidin	0	0.238938053097	Diabrotica	Chrysomelidae	Coleoptera	2	220	4	DD	48	Nicotinic acetylcholine receptor (nAChR) competitive modulators	x2-4-dimethyl-thiazole
2002	2020	18	Diabrotica_undecimpunctata	spiromesifen	0	0.520467836257	Diabrotica	Chrysomelidae	Coleoptera	2	220	4	DD	48	Inhibitors of acetyl CoA carboxylase	artemidiol
2002	2020	18	Diabrotica_undecimpunctata	pyridalyl	0	0.377777777778	Diabrotica	Chrysomelidae	Coleoptera	2	220	4	DD	48	NA	legumin
2002	2020	18	Diatraea_saccharalis	clothianidin	0	0.236994219653	Diatraea	Crambidae	Lepidoptera	4	16	3	DD	142	Nicotinic acetylcholine receptor (nAChR) competitive modulators	guanine
2002	2020	18	Diatraea_saccharalis	spiromesifen	0	0.439024390244	Diatraea	Crambidae	Lepidoptera	4	16	3	DD	142	Inhibitors of acetyl CoA carboxylase	oryzanol-a
2002	2020	18	Diatraea_saccharalis	pyridalyl	0	0.283870967742	Diatraea	Crambidae	Lepidoptera	4	16	3	DD	142	NA	oryzarol
2002	2020	18	Epitrix_hirtipennis	clothianidin	0	0.236994219653	Epitrix	Chrysomelidae	Coleoptera	3	44	2	DD	7	Nicotinic acetylcholine receptor (nAChR) competitive modulators	guanine
2002	2020	18	Epitrix_hirtipennis	spiromesifen	0	0.474683544304	Epitrix	Chrysomelidae	Coleoptera	3	44	2	DD	7	Inhibitors of acetyl CoA carboxylase	kawain
2002	2020	18	Epitrix_hirtipennis	pyridalyl	0	0.322834645669	Epitrix	Chrysomelidae	Coleoptera	3	44	2	DD	7	NA	etrogol
2002	2020	18	Euxoa_detersa	clothianidin	0	0.236994219653	Euxoa	Noctuidae	Lepidoptera	1	14	1	DD	0	Nicotinic acetylcholine receptor (nAChR) competitive modulators	guanine
2002	2020	18	Euxoa_detersa	spiromesifen	0	0.442424242424	Euxoa	Noctuidae	Lepidoptera	1	14	1	DD	0	Inhibitors of acetyl CoA carboxylase	rosmarinic-acid
2002	2020	18	Euxoa_detersa	pyridalyl	0	0.282894736842	Euxoa	Noctuidae	Lepidoptera	1	14	1	DD	0	NA	delta-tocopherol
2002	2020	18	Euxoa_messoria	clothianidin	0	0.236994219653	Euxoa	Noctuidae	Lepidoptera	1	22	1	DD	3	Nicotinic acetylcholine receptor (nAChR) competitive modulators	guanine
2002	2020	18	Euxoa_messoria	spiromesifen	0	0.441340782123	Euxoa	Noctuidae	Lepidoptera	1	22	1	DD	3	Inhibitors of acetyl CoA carboxylase	lactucopicrin
2002	2020	18	Euxoa_messoria	pyridalyl	0	0.377777777778	Euxoa	Noctuidae	Lepidoptera	1	22	1	DD	3	NA	legumin
1987	2005	18	Frankliniella_occidentalis	fipronil	1	0.189814814815	Frankliniella	Thripidae	Thysanoptera	6	52	8	HD	349	GABA-gated chloride channel blockers	s-4-chloro-tryptophan
2002	2020	18	Frankliniella_occidentalis	clothianidin	0	0.236994219653	Frankliniella	Thripidae	Thysanoptera	6	52	8	HD	349	Nicotinic acetylcholine receptor (nAChR) competitive modulators	guanine
2002	2020	18	Frankliniella_occidentalis	spiromesifen	0	0.488095238095	Frankliniella	Thripidae	Thysanoptera	6	52	8	HD	349	Inhibitors of acetyl CoA carboxylase	euphorbiasteroid
2002	2020	18	Frankliniella_occidentalis	pyridalyl	0	0.377777777778	Frankliniella	Thripidae	Thysanoptera	6	52	8	HD	349	NA	legumin
2002	2020	18	Frankliniella_tritici	clothianidin	0	0.236994219653	Frankliniella	Thripidae	Thysanoptera	12.5	15	1	HD	11	Nicotinic acetylcholine receptor (nAChR) competitive modulators	guanine
2002	2020	18	Frankliniella_tritici	spiromesifen	0	0.425925925926	Frankliniella	Thripidae	Thysanoptera	12.5	15	1	HD	11	Inhibitors of acetyl CoA carboxylase	cryptochlorogenic-acid
2002	2020	18	Frankliniella_tritici	pyridalyl	0	0.321167883212	Frankliniella	Thripidae	Thysanoptera	12.5	15	1	HD	11	NA	serotonin
2002	2020	18	Hypera_postica	clothianidin	0	0.236994219653	Hypera	Curculionidae	Coleoptera	1	17	2	DD	26	Nicotinic acetylcholine receptor (nAChR) competitive modulators	guanine
2002	2020	18	Hypera_postica	spiromesifen	0	0.471590909091	Hypera	Curculionidae	Coleoptera	1	17	2	DD	26	Inhibitors of acetyl CoA carboxylase	acetoside
2002	2020	18	Hypera_postica	pyridalyl	0	0.285714285714	Hypera	Curculionidae	Coleoptera	1	17	2	DD	26	NA	dopa-glucoside
2002	2020	18	Panonychus_ulmi	clothianidin	0	0.170731707317	Panonychus	Tetranychidae	Prostigmata	6.5	8	12	HD	55	Nicotinic acetylcholine receptor (nAChR) competitive modulators	caffeine
2002	2020	18	Panonychus_ulmi	spiromesifen	0	0.425925925926	Panonychus	Tetranychidae	Prostigmata	6.5	8	12	HD	55	Inhibitors of acetyl CoA carboxylase	cryptochlorogenic-acid
2002	2020	18	Panonychus_ulmi	pyridalyl	0	0.322834645669	Panonychus	Tetranychidae	Prostigmata	6.5	8	12	HD	55	NA	etrogol
2002	2020	18	Phthorimaea_operculella	clothianidin	0	0.236994219653	Phthorimaea	Gelechiidae	Lepidoptera	5.5	12	3	DD	78	Nicotinic acetylcholine receptor (nAChR) competitive modulators	guanine
2002	2020	18	Phthorimaea_operculella	spiromesifen	0	0.438271604938	Phthorimaea	Gelechiidae	Lepidoptera	5.5	12	3	DD	78	Inhibitors of acetyl CoA carboxylase	apoatropine
2002	2020	18	Phthorimaea_operculella	pyridalyl	0	0.278409090909	Phthorimaea	Gelechiidae	Lepidoptera	5.5	12	3	DD	78	NA	coniferin
2002	2020	18	Tetranychus_mcdanieli	clothianidin	0	0.15625	Tetranychus	Tetranychidae	Prostigmata	9	3	4	HD	3	Nicotinic acetylcholine receptor (nAChR) competitive modulators	biotin
2002	2020	18	Tetranychus_mcdanieli	spiromesifen	0	0.425925925926	Tetranychus	Tetranychidae	Prostigmata	9	3	4	HD	3	Inhibitors of acetyl CoA carboxylase	cryptochlorogenic-acid
2002	2020	18	Tetranychus_mcdanieli	pyridalyl	0	0.269736842105	Tetranychus	Tetranychidae	Prostigmata	9	3	4	HD	3	NA	arbutin
2002	2020	18	Thrips_tabaci	clothianidin	0	0.236994219653	Thrips	Thripidae	Thysanoptera	7.5	24	8	HD	122	Nicotinic acetylcholine receptor (nAChR) competitive modulators	guanine
2002	2020	18	Thrips_tabaci	spiromesifen	0	0.474683544304	Thrips	Thripidae	Thysanoptera	7.5	24	8	HD	122	Inhibitors of acetyl CoA carboxylase	kawain
2002	2020	18	Thrips_tabaci	pyridalyl	0	0.288888888889	Thrips	Thripidae	Thysanoptera	7.5	24	8	HD	122	NA	serotobenine
2002	2020	18	Tychius_picirostris	clothianidin	0	0.125	Tychius	Curculionidae	Coleoptera	1	1	1	DD	0	Nicotinic acetylcholine receptor (nAChR) competitive modulators	pipecolic-acid
2002	2020	18	Tychius_picirostris	spiromesifen	0	0.415662650602	Tychius	Curculionidae	Coleoptera	1	1	1	DD	0	Inhibitors of acetyl CoA carboxylase	chlorogenic-acid
2002	2020	18	Tychius_picirostris	pyridalyl	0	0.280423280423	Tychius	Curculionidae	Coleoptera	1	1	1	DD	0	NA	maackiain
2002	2020	18	Conoderus_falli	clothianidin	0	0.214285714286	Conoderus	Elateridae	Coleoptera	2	7	3	DD	2	Nicotinic acetylcholine receptor (nAChR) competitive modulators	x6-hydroxy-methyl-pterin
2002	2020	18	Conoderus_falli	spiromesifen	0	0.425925925926	Conoderus	Elateridae	Coleoptera	2	7	3	DD	2	Inhibitors of acetyl CoA carboxylase	cryptochlorogenic-acid
2002	2020	18	Conoderus_falli	pyridalyl	0	0.282894736842	Conoderus	Elateridae	Coleoptera	2	7	3	DD	2	NA	delta-tocopherol
2002	2020	18	Chaetosiphon_fragaefolii	clothianidin	0	0.211956521739	Chaetosiphon	Aphididae	Hemiptera	21.71	5	1	DD	8	Nicotinic acetylcholine receptor (nAChR) competitive modulators	olefin-c-17
2002	2020	18	Chaetosiphon_fragaefolii	spiromesifen	0	0.446280991736	Chaetosiphon	Aphididae	Hemiptera	21.71	5	1	DD	8	Inhibitors of acetyl CoA carboxylase	tiliroside
2002	2020	18	Chaetosiphon_fragaefolii	pyridalyl	0	0.275641025641	Chaetosiphon	Aphididae	Hemiptera	21.71	5	1	DD	8	NA	tocopherols
2002	2020	18	Conoderus_vespertinus	clothianidin	0	0.201388888889	Conoderus	Elateridae	Coleoptera	0.32	2	1	DD	2	Nicotinic acetylcholine receptor (nAChR) competitive modulators	nornicotine
2002	2020	18	Conoderus_vespertinus	spiromesifen	0	0.415662650602	Conoderus	Elateridae	Coleoptera	0.32	2	1	DD	2	Inhibitors of acetyl CoA carboxylase	chlorogenic-acid
2002	2020	18	Conoderus_vespertinus	pyridalyl	0	0.26368159204	Conoderus	Elateridae	Coleoptera	0.32	2	1	DD	2	NA	cichoriin
1949	1967	18	Epitrix_tuberis	dieldrin	1	0.478260869565	Epitrix	Chrysomelidae	Coleoptera	1.5	32	2	DD	4	GABA-gated chloride channel blockers	diosgenin
2002	2020	18	Epitrix_tuberis	clothianidin	0	0.236994219653	Epitrix	Chrysomelidae	Coleoptera	1.5	32	2	DD	4	Nicotinic acetylcholine receptor (nAChR) competitive modulators	guanine
2002	2020	18	Epitrix_tuberis	spiromesifen	0	0.441340782123	Epitrix	Chrysomelidae	Coleoptera	1.5	32	2	DD	4	Inhibitors of acetyl CoA carboxylase	lactucopicrin
2002	2020	18	Epitrix_tuberis	pyridalyl	0	0.278409090909	Epitrix	Chrysomelidae	Coleoptera	1.5	32	2	DD	4	NA	coniferin
1957	1975	18	Pectinophora_gossypiella	carbaryl	1	0.388888888889	Pectinophora	Gelechiidae	Lepidoptera	5	10	6	DD	128	Acetylcholinesterase (AChE) inhibitors	anisaldehyde
1973	1991	18	Pectinophora_gossypiella	permethrin	1	0.383458646617	Pectinophora	Gelechiidae	Lepidoptera	5	10	6	DD	128	Sodium channel modulators	chlorogenic-acid
2002	2020	18	Pectinophora_gossypiella	clothianidin	0	0.236994219653	Pectinophora	Gelechiidae	Lepidoptera	5	10	6	DD	128	Nicotinic acetylcholine receptor (nAChR) competitive modulators	guanine
2002	2020	18	Pectinophora_gossypiella	spiromesifen	0	0.415662650602	Pectinophora	Gelechiidae	Lepidoptera	5	10	6	DD	128	Inhibitors of acetyl CoA carboxylase	chlorogenic-acid
2002	2020	18	Pectinophora_gossypiella	pyridalyl	0	0.321167883212	Pectinophora	Gelechiidae	Lepidoptera	5	10	6	DD	128	NA	serotonin
2002	2020	18	Phyllocoptruta_oleivora	clothianidin	0	0.170731707317	Phyllocoptruta	Eriophyidae	Prostigmata	30	2	1	HD	15	Nicotinic acetylcholine receptor (nAChR) competitive modulators	caffeine
2002	2020	18	Phyllocoptruta_oleivora	spiromesifen	0	0.402489626556	Phyllocoptruta	Eriophyidae	Prostigmata	30	2	1	HD	15	Inhibitors of acetyl CoA carboxylase	rutin
2002	2020	18	Phyllocoptruta_oleivora	pyridalyl	0	0.322834645669	Phyllocoptruta	Eriophyidae	Prostigmata	30	2	1	HD	15	NA	etrogol
1956	1974	18	Plutella_xylostella	naled	1	0.219178082192	Plutella	Plutellidae	Lepidoptera	4.5	18	15	DD	1006	Acetylcholinesterase (AChE) inhibitors	phytic-acid
2002	2020	18	Plutella_xylostella	clothianidin	0	0.213017751479	Plutella	Plutellidae	Lepidoptera	4.5	18	15	DD	1006	Nicotinic acetylcholine receptor (nAChR) competitive modulators	hypoxanthine
2002	2020	18	Plutella_xylostella	spiromesifen	0	0.441340782123	Plutella	Plutellidae	Lepidoptera	4.5	18	15	DD	1006	Inhibitors of acetyl CoA carboxylase	lactucopicrin
2002	2020	18	Plutella_xylostella	pyridalyl	0	0.377777777778	Plutella	Plutellidae	Lepidoptera	4.5	18	15	DD	1006	NA	legumin
1949	1967	18	Pseudatomoscelis_seriatus	dieldrin	1	0.478260869565	Pseudatomoscelis	Miridae	Hemiptera	7	38	1	DD	16	GABA-gated chloride channel blockers	diosgenin
2002	2020	18	Pseudatomoscelis_seriatus	clothianidin	0	0.213017751479	Pseudatomoscelis	Miridae	Hemiptera	7	38	1	DD	16	Nicotinic acetylcholine receptor (nAChR) competitive modulators	hypoxanthine
2002	2020	18	Pseudatomoscelis_seriatus	spiromesifen	0	0.442424242424	Pseudatomoscelis	Miridae	Hemiptera	7	38	1	DD	16	Inhibitors of acetyl CoA carboxylase	rosmarinic-acid
2002	2020	18	Pseudatomoscelis_seriatus	pyridalyl	0	0.321167883212	Pseudatomoscelis	Miridae	Hemiptera	7	38	1	DD	16	NA	serotonin
2002	2020	18	Diabrotica_virgifera	clothianidin	0	0.236994219653	Diabrotica	Chrysomelidae	Coleoptera	1	101	2	DD	356	Nicotinic acetylcholine receptor (nAChR) competitive modulators	guanine
2002	2020	18	Diabrotica_virgifera	spiromesifen	0	0.488095238095	Diabrotica	Chrysomelidae	Coleoptera	1	101	2	DD	356	Inhibitors of acetyl CoA carboxylase	euphorbiasteroid
2002	2020	18	Diabrotica_virgifera	pyridalyl	0	0.321167883212	Diabrotica	Chrysomelidae	Coleoptera	1	101	2	DD	356	NA	serotonin
1950	1968	18	Eumerus_strigatus	aldrin	1	0.424242424242	Eumerus	Syrphidae	Diptera	2	1	0	DD	1	GABA-gated chloride channel blockers	alpha-amyrin
2002	2020	18	Eumerus_strigatus	clothianidin	0	0.201834862385	Eumerus	Syrphidae	Diptera	2	1	0	DD	1	Nicotinic acetylcholine receptor (nAChR) competitive modulators	thiamin-pyrophosphate
2002	2020	18	Eumerus_strigatus	spiromesifen	0	0.415662650602	Eumerus	Syrphidae	Diptera	2	1	0	DD	1	Inhibitors of acetyl CoA carboxylase	chlorogenic-acid
2002	2020	18	Eumerus_strigatus	pyridalyl	0	0.251908396947	Eumerus	Syrphidae	Diptera	2	1	0	DD	1	NA	nicotinic-acid
2002	2020	18	Evergestis_pallidata	clothianidin	0	0.204968944099	Evergestis	Crambidae	Lepidoptera	2	5	2	DD	0	Nicotinic acetylcholine receptor (nAChR) competitive modulators	x4-methoxybrassinin
2002	2020	18	Evergestis_pallidata	spiromesifen	0	0.415662650602	Evergestis	Crambidae	Lepidoptera	2	5	2	DD	0	Inhibitors of acetyl CoA carboxylase	chlorogenic-acid
2002	2020	18	Evergestis_pallidata	pyridalyl	0	0.275641025641	Evergestis	Crambidae	Lepidoptera	2	5	2	DD	0	NA	gamma-tocopherol
2002	2020	18	Nezara_viridula	clothianidin	0	0.236994219653	Nezara	Pentatomidae	Hemiptera	2.5	46	1	DD	170	Nicotinic acetylcholine receptor (nAChR) competitive modulators	guanine
2002	2020	18	Nezara_viridula	spiromesifen	0	0.471590909091	Nezara	Pentatomidae	Hemiptera	2.5	46	1	DD	170	Inhibitors of acetyl CoA carboxylase	verbascoside
2002	2020	18	Nezara_viridula	pyridalyl	0	0.322834645669	Nezara	Pentatomidae	Hemiptera	2.5	46	1	DD	170	NA	etrogol
2002	2020	18	Phorodon_humuli	clothianidin	0	0.137931034483	Phorodon	Aphididae	Hemiptera	NA	7	5	DD	16	Nicotinic acetylcholine receptor (nAChR) competitive modulators	serotonin
2002	2020	18	Phorodon_humuli	spiromesifen	0	0.425925925926	Phorodon	Aphididae	Hemiptera	NA	7	5	DD	16	Inhibitors of acetyl CoA carboxylase	cryptochlorogenic-acid
2002	2020	18	Phorodon_humuli	pyridalyl	0	0.321167883212	Phorodon	Aphididae	Hemiptera	NA	7	5	DD	16	NA	serotonin
1950	1968	18	Spodoptera_frugiperda	aldrin	1	0.424242424242	Spodoptera	Noctuidae	Lepidoptera	5.5	69	5	DD	2401	GABA-gated chloride channel blockers	alpha-spinasterol
2002	2020	18	Spodoptera_frugiperda	clothianidin	0	0.236994219653	Spodoptera	Noctuidae	Lepidoptera	5.5	69	5	DD	2401	Nicotinic acetylcholine receptor (nAChR) competitive modulators	guanine
2002	2020	18	Spodoptera_frugiperda	spiromesifen	0	0.442424242424	Spodoptera	Noctuidae	Lepidoptera	5.5	69	5	DD	2401	Inhibitors of acetyl CoA carboxylase	rosmarinic-acid
2002	2020	18	Spodoptera_frugiperda	pyridalyl	0	0.377777777778	Spodoptera	Noctuidae	Lepidoptera	5.5	69	5	DD	2401	NA	legumin
1950	1968	18	Tetranychus_desertorum	parathion-methyl	1	0.210526315789	Tetranychus	Tetranychidae	Prostigmata	15	4	1	HD	2	Acetylcholinesterase (AChE) inhibitors	ferulic-acid
2002	2020	18	Tetranychus_desertorum	clothianidin	0	0.15625	Tetranychus	Tetranychidae	Prostigmata	15	4	1	HD	2	Nicotinic acetylcholine receptor (nAChR) competitive modulators	biotin
2002	2020	18	Tetranychus_desertorum	spiromesifen	0	0.408333333333	Tetranychus	Tetranychidae	Prostigmata	15	4	1	HD	2	Inhibitors of acetyl CoA carboxylase	kaempferol-3-glucuronide
2002	2020	18	Tetranychus_desertorum	pyridalyl	0	0.278409090909	Tetranychus	Tetranychidae	Prostigmata	15	4	1	HD	2	NA	coniferin
2002	2020	18	Bucculatrix_thurberiella	clothianidin	0	0.15625	Bucculatrix	Bucculatricidae	Lepidoptera	5	2	3	HD	3	Nicotinic acetylcholine receptor (nAChR) competitive modulators	biotin
2002	2020	18	Bucculatrix_thurberiella	spiromesifen	0	0.402489626556	Bucculatrix	Bucculatricidae	Lepidoptera	5	2	3	HD	3	Inhibitors of acetyl CoA carboxylase	rutin
2002	2020	18	Bucculatrix_thurberiella	pyridalyl	0	0.321167883212	Bucculatrix	Bucculatricidae	Lepidoptera	5	2	3	HD	3	NA	serotonin
2002	2020	18	Diabrotica_longicornis	clothianidin	0	0.236994219653	Diabrotica	Chrysomelidae	Coleoptera	1	59	2	DD	3	Nicotinic acetylcholine receptor (nAChR) competitive modulators	guanine
2002	2020	18	Diabrotica_longicornis	spiromesifen	0	0.488095238095	Diabrotica	Chrysomelidae	Coleoptera	1	59	2	DD	3	Inhibitors of acetyl CoA carboxylase	euphorbiasteroid
2002	2020	18	Diabrotica_longicornis	pyridalyl	0	0.377777777778	Diabrotica	Chrysomelidae	Coleoptera	1	59	2	DD	3	NA	legumin
2002	2020	18	Grapholita_molesta	clothianidin	0	0.236994219653	Grapholita	Tortricidae	Lepidoptera	4	15	2	DD	106	Nicotinic acetylcholine receptor (nAChR) competitive modulators	guanine
2002	2020	18	Grapholita_molesta	spiromesifen	0	0.446280991736	Grapholita	Tortricidae	Lepidoptera	4	15	2	DD	106	Inhibitors of acetyl CoA carboxylase	tiliroside
2002	2020	18	Grapholita_molesta	pyridalyl	0	0.321167883212	Grapholita	Tortricidae	Lepidoptera	4	15	2	DD	106	NA	serotonin
2002	2020	18	Lymantria_dispar	clothianidin	0	0.165517241379	Lymantria	Lymantriidae	Lepidoptera	1	34	2	DD	662	Nicotinic acetylcholine receptor (nAChR) competitive modulators	l-histidine
2002	2020	18	Lymantria_dispar	spiromesifen	0	0.446280991736	Lymantria	Lymantriidae	Lepidoptera	1	34	2	DD	662	Inhibitors of acetyl CoA carboxylase	tiliroside
2002	2020	18	Lymantria_dispar	pyridalyl	0	0.321167883212	Lymantria	Lymantriidae	Lepidoptera	1	34	2	DD	662	NA	serotonin
1983	2001	18	Trialeurodes_vaporariorum	teflubenzuron	1	0.312101910828	Trialeurodes	Aleyrodidae	Hemiptera	2.5	77	10	HD	123	Inhibitors of chitin biosynthesis	diazepam
2002	2020	18	Trialeurodes_vaporariorum	clothianidin	0	0.238938053097	Trialeurodes	Aleyrodidae	Hemiptera	2.5	77	10	HD	123	Nicotinic acetylcholine receptor (nAChR) competitive modulators	x2-4-dimethyl-thiazole
2002	2020	18	Trialeurodes_vaporariorum	pyridalyl	0	0.376963350785	Trialeurodes	Aleyrodidae	Hemiptera	2.5	77	10	HD	123	NA	rutalinium
2002	2020	18	Hyalopterus_pruni	clothianidin	0	0.213017751479	Hyalopterus	Aphididae	Hemiptera	21.71	41	1	DD	11	Nicotinic acetylcholine receptor (nAChR) competitive modulators	hypoxanthine
2002	2020	18	Hyalopterus_pruni	spiromesifen	0	0.438271604938	Hyalopterus	Aphididae	Hemiptera	21.71	41	1	DD	11	Inhibitors of acetyl CoA carboxylase	apoatropine
2002	2020	18	Hyalopterus_pruni	pyridalyl	0	0.321167883212	Hyalopterus	Aphididae	Hemiptera	21.71	41	1	DD	11	NA	serotonin
2002	2020	18	Anthonomus_eugenii	clothianidin	0	0.213017751479	Anthonomus	Curculionidae	Coleoptera	6.5	5	2	DD	7	Nicotinic acetylcholine receptor (nAChR) competitive modulators	hypoxanthine
2002	2020	18	Anthonomus_eugenii	spiromesifen	0	0.438271604938	Anthonomus	Curculionidae	Coleoptera	6.5	5	2	DD	7	Inhibitors of acetyl CoA carboxylase	apoatropine
2002	2020	18	Anthonomus_eugenii	pyridalyl	0	0.26368159204	Anthonomus	Curculionidae	Coleoptera	6.5	5	2	DD	7	NA	cichoriin
2002	2020	18	Aphis_fabae	clothianidin	0	0.236994219653	Aphis	Aphididae	Hemiptera	30.2	633	2	DD	128	Nicotinic acetylcholine receptor (nAChR) competitive modulators	guanine
2002	2020	18	Aphis_fabae	spiromesifen	0	0.520467836257	Aphis	Aphididae	Hemiptera	30.2	633	2	DD	128	Inhibitors of acetyl CoA carboxylase	artemidiol
2002	2020	18	Aphis_fabae	pyridalyl	0	0.377777777778	Aphis	Aphididae	Hemiptera	30.2	633	2	DD	128	NA	legumin
2002	2020	18	Aphis_gossypii	spiromesifen	0	0.520467836257	Aphis	Aphididae	Hemiptera	31.5	1029	8	DD	316	Inhibitors of acetyl CoA carboxylase	artemidiol
2002	2020	18	Aphis_gossypii	pyridalyl	0	0.322834645669	Aphis	Aphididae	Hemiptera	31.5	1029	8	DD	316	NA	etrogol
2002	2020	18	Aulacorthum_solani	clothianidin	0	0.236994219653	Aulacorthum	Aphididae	Hemiptera	10	433	1	DD	27	Nicotinic acetylcholine receptor (nAChR) competitive modulators	guanine
2002	2020	18	Aulacorthum_solani	spiromesifen	0	0.520467836257	Aulacorthum	Aphididae	Hemiptera	10	433	1	DD	27	Inhibitors of acetyl CoA carboxylase	artemidiol
2002	2020	18	Aulacorthum_solani	pyridalyl	0	0.376963350785	Aulacorthum	Aphididae	Hemiptera	10	433	1	DD	27	NA	rutalinium
2002	2020	18	Cylas_formicarius	clothianidin	0	0.147540983607	Cylas	Brentidae	Coleoptera	10.5	4	3	DD	34	Nicotinic acetylcholine receptor (nAChR) competitive modulators	chanoclavine
2002	2020	18	Cylas_formicarius	spiromesifen	0	0.415662650602	Cylas	Brentidae	Coleoptera	10.5	4	3	DD	34	Inhibitors of acetyl CoA carboxylase	chlorogenic-acid
2002	2020	18	Cylas_formicarius	pyridalyl	0	0.263414634146	Cylas	Brentidae	Coleoptera	10.5	4	3	DD	34	NA	scopolin
2002	2020	18	Leptinotarsa_decemlineata	spiromesifen	0	0.474683544304	Leptinotarsa	Chrysomelidae	Coleoptera	2	66	9	DD	447	Inhibitors of acetyl CoA carboxylase	kawain
2002	2020	18	Leptinotarsa_decemlineata	pyridalyl	0	0.377777777778	Leptinotarsa	Chrysomelidae	Coleoptera	2	66	9	DD	447	NA	legumin
2002	2020	18	Rhopalosiphum_padi	clothianidin	0	0.236994219653	Rhopalosiphum	Aphididae	Hemiptera	29.5	119	1	DD	284	Nicotinic acetylcholine receptor (nAChR) competitive modulators	guanine
2002	2020	18	Rhopalosiphum_padi	spiromesifen	0	0.471590909091	Rhopalosiphum	Aphididae	Hemiptera	29.5	119	1	DD	284	Inhibitors of acetyl CoA carboxylase	acetoside
2002	2020	18	Rhopalosiphum_padi	pyridalyl	0	0.321167883212	Rhopalosiphum	Aphididae	Hemiptera	29.5	119	1	DD	284	NA	serotonin
1980	1998	18	Spodoptera_exigua	thiodicarb	1	0.172839506173	Spodoptera	Noctuidae	Lepidoptera	3.5	44	12	DD	827	Acetylcholinesterase (AChE) inhibitors	s-methyl-cysteine
2002	2020	18	Spodoptera_exigua	clothianidin	0	0.236994219653	Spodoptera	Noctuidae	Lepidoptera	3.5	44	12	DD	827	Nicotinic acetylcholine receptor (nAChR) competitive modulators	guanine
2002	2020	18	Spodoptera_exigua	spiromesifen	0	0.441340782123	Spodoptera	Noctuidae	Lepidoptera	3.5	44	12	DD	827	Inhibitors of acetyl CoA carboxylase	lactucopicrin
2002	2020	18	Liriomyza_trifolii	clothianidin	0	0.236994219653	Liriomyza	Agromyzidae	Diptera	7.5	48	6	DD	53	Nicotinic acetylcholine receptor (nAChR) competitive modulators	guanine
2002	2020	18	Liriomyza_trifolii	spiromesifen	0	0.442424242424	Liriomyza	Agromyzidae	Diptera	7.5	48	6	DD	53	Inhibitors of acetyl CoA carboxylase	rosmarinic-acid
2002	2020	18	Liriomyza_trifolii	pyridalyl	0	0.377777777778	Liriomyza	Agromyzidae	Diptera	7.5	48	6	DD	53	NA	legumin
2002	2020	18	Otiorhynchus_sulcatus	clothianidin	0	0.238938053097	Otiorhynchus	Curculionidae	Coleoptera	1	37	1	NA	26	Nicotinic acetylcholine receptor (nAChR) competitive modulators	x2-4-dimethyl-thiazole
2002	2020	18	Otiorhynchus_sulcatus	spiromesifen	0	0.448275862069	Otiorhynchus	Curculionidae	Coleoptera	1	37	1	NA	26	Inhibitors of acetyl CoA carboxylase	oleuropein
2002	2020	18	Otiorhynchus_sulcatus	pyridalyl	0	0.321167883212	Otiorhynchus	Curculionidae	Coleoptera	1	37	1	NA	26	NA	serotonin
2002	2020	18	Phyllotreta_striolata	clothianidin	0	0.236994219653	Phyllotreta	Chrysomelidae	Coleoptera	2	84	1	DD	18	Nicotinic acetylcholine receptor (nAChR) competitive modulators	guanine
2002	2020	18	Phyllotreta_striolata	spiromesifen	0	0.471590909091	Phyllotreta	Chrysomelidae	Coleoptera	2	84	1	DD	18	Inhibitors of acetyl CoA carboxylase	acetoside
2002	2020	18	Phyllotreta_striolata	pyridalyl	0	0.377777777778	Phyllotreta	Chrysomelidae	Coleoptera	2	84	1	DD	18	NA	legumin
2002	2020	18	Pieris_rapae	clothianidin	0	0.204968944099	Pieris	Pieridae	Lepidoptera	4.5	22	4	DD	379	Nicotinic acetylcholine receptor (nAChR) competitive modulators	x4-methoxybrassinin
2002	2020	18	Pieris_rapae	spiromesifen	0	0.415662650602	Pieris	Pieridae	Lepidoptera	4.5	22	4	DD	379	Inhibitors of acetyl CoA carboxylase	chlorogenic-acid
2002	2020	18	Pieris_rapae	pyridalyl	0	0.275641025641	Pieris	Pieridae	Lepidoptera	4.5	22	4	DD	379	NA	gamma-tocopherol
2002	2020	18	Schizaphis_graminum	clothianidin	0	0.236994219653	Schizaphis	Aphididae	Hemiptera	9.5	44	1	DD	175	Nicotinic acetylcholine receptor (nAChR) competitive modulators	guanine
2002	2020	18	Schizaphis_graminum	spiromesifen	0	0.439024390244	Schizaphis	Aphididae	Hemiptera	9.5	44	1	DD	175	Inhibitors of acetyl CoA carboxylase	oryzanol-a
2002	2020	18	Schizaphis_graminum	pyridalyl	0	0.321167883212	Schizaphis	Aphididae	Hemiptera	9.5	44	1	DD	175	NA	serotonin
2002	2020	18	Euxoa_ochrogaster	clothianidin	0	0.236994219653	Euxoa	Noctuidae	Lepidoptera	1	20	2	DD	1	Nicotinic acetylcholine receptor (nAChR) competitive modulators	guanine
2002	2020	18	Euxoa_ochrogaster	spiromesifen	0	0.471590909091	Euxoa	Noctuidae	Lepidoptera	1	20	2	DD	1	Inhibitors of acetyl CoA carboxylase	acetoside
2002	2020	18	Euxoa_ochrogaster	pyridalyl	0	0.377777777778	Euxoa	Noctuidae	Lepidoptera	1	20	2	DD	1	NA	legumin
2002	2020	18	Euxoa_scandens	clothianidin	0	0.204968944099	Euxoa	Noctuidae	Lepidoptera	1	14	1	DD	10	Nicotinic acetylcholine receptor (nAChR) competitive modulators	x4-methoxybrassinin
2002	2020	18	Euxoa_scandens	spiromesifen	0	0.425925925926	Euxoa	Noctuidae	Lepidoptera	1	14	1	DD	10	Inhibitors of acetyl CoA carboxylase	cryptochlorogenic-acid
2002	2020	18	Euxoa_scandens	pyridalyl	0	0.321167883212	Euxoa	Noctuidae	Lepidoptera	1	14	1	DD	10	NA	serotonin
1984	2002	18	Oligonychus_pratensis	bifenthrin	1	0.352517985612	Oligonychus	Tetranychidae	Prostigmata	6.5	10	3	HD	6	Sodium channel modulators	gibberellins
2002	2020	18	Oligonychus_pratensis	clothianidin	0	0.236994219653	Oligonychus	Tetranychidae	Prostigmata	6.5	10	3	HD	6	Nicotinic acetylcholine receptor (nAChR) competitive modulators	guanine
2002	2020	18	Oligonychus_pratensis	spiromesifen	0	0.425925925926	Oligonychus	Tetranychidae	Prostigmata	6.5	10	3	HD	6	Inhibitors of acetyl CoA carboxylase	cryptochlorogenic-acid
2002	2020	18	Oligonychus_pratensis	pyridalyl	0	0.28125	Oligonychus	Tetranychidae	Prostigmata	6.5	10	3	HD	6	NA	apiforol
1979	1997	18	Choristoneura_rosaceana	esfenvalerate	1	0.503816793893	Choristoneura	Tortricidae	Lepidoptera	1.5	56	4	DD	76	Sodium channel modulators	syringaresinol
2002	2020	18	Choristoneura_rosaceana	clothianidin	0	0.236994219653	Choristoneura	Tortricidae	Lepidoptera	1.5	56	4	DD	76	Nicotinic acetylcholine receptor (nAChR) competitive modulators	guanine
2002	2020	18	Choristoneura_rosaceana	spiromesifen	0	0.471590909091	Choristoneura	Tortricidae	Lepidoptera	1.5	56	4	DD	76	Inhibitors of acetyl CoA carboxylase	acetoside
2002	2020	18	Choristoneura_rosaceana	pyridalyl	0	0.321167883212	Choristoneura	Tortricidae	Lepidoptera	1.5	56	4	DD	76	NA	serotonin
2002	2020	18	Sphenophorus_parvulus	clothianidin	0	NA	Sphenophorus	Dryophthoridae	Coleoptera	1	2	1	DD	2	Nicotinic acetylcholine receptor (nAChR) competitive modulators	NA
2002	2020	18	Sphenophorus_parvulus	spiromesifen	0	NA	Sphenophorus	Dryophthoridae	Coleoptera	1	2	1	DD	2	Inhibitors of acetyl CoA carboxylase	NA
2002	2020	18	Sphenophorus_parvulus	pyridalyl	0	NA	Sphenophorus	Dryophthoridae	Coleoptera	1	2	1	DD	2	NA	NA
2002	2020	18	Popillia_japonica	clothianidin	0	0.214285714286	Popillia	Scarabaeidae	Coleoptera	1	10	2	DD	129	Nicotinic acetylcholine receptor (nAChR) competitive modulators	x6-hydroxy-methyl-pterin
2002	2020	18	Popillia_japonica	spiromesifen	0	0.425925925926	Popillia	Scarabaeidae	Coleoptera	1	10	2	DD	129	Inhibitors of acetyl CoA carboxylase	cryptochlorogenic-acid
2002	2020	18	Popillia_japonica	pyridalyl	0	0.321167883212	Popillia	Scarabaeidae	Coleoptera	1	10	2	DD	129	NA	serotonin
2002	2020	18	Aphis_nasturtii	clothianidin	0	0.236994219653	Aphis	Aphididae	Hemiptera	30.2	158	1	DD	6	Nicotinic acetylcholine receptor (nAChR) competitive modulators	guanine
2002	2020	18	Aphis_nasturtii	spiromesifen	0	0.488095238095	Aphis	Aphididae	Hemiptera	30.2	158	1	DD	6	Inhibitors of acetyl CoA carboxylase	euphorbiasteroid
2002	2020	18	Aphis_nasturtii	pyridalyl	0	0.376963350785	Aphis	Aphididae	Hemiptera	30.2	158	1	DD	6	NA	rutalinium
1965	1983	18	Bemisia_tabaci	carbofuran	1	0.519230769231	Bemisia	Aleyrodidae	Hemiptera	13	100	10	HD	1032	Acetylcholinesterase (AChE) inhibitors	eugenyl-acetate
2002	2020	18	Bemisia_tabaci	clothianidin	0	0.236994219653	Bemisia	Aleyrodidae	Hemiptera	13	100	10	HD	1032	Nicotinic acetylcholine receptor (nAChR) competitive modulators	guanine
2002	2020	18	Bemisia_tabaci	pyridalyl	0	0.322834645669	Bemisia	Aleyrodidae	Hemiptera	13	100	10	HD	1032	NA	etrogol
2002	2020	18	Eotetranychus_hicoriae	clothianidin	0	0.118226600985	Eotetranychus	Tetranychidae	Prostigmata	11.97	2	1	HD	0	Nicotinic acetylcholine receptor (nAChR) competitive modulators	ascorbigen
2002	2020	18	Eotetranychus_hicoriae	spiromesifen	0	0.399176954733	Eotetranychus	Tetranychidae	Prostigmata	11.97	2	1	HD	0	Inhibitors of acetyl CoA carboxylase	azaleatin-3-rutinoside
2002	2020	18	Eotetranychus_hicoriae	pyridalyl	0	0.259067357513	Eotetranychus	Tetranychidae	Prostigmata	11.97	2	1	HD	0	NA	ascorbigen
2002	2020	18	Pseudococcus_maritimus	clothianidin	0	0.236994219653	Pseudococcus	Pseudococcidae	Hemiptera	2	92	1	HD	18	Nicotinic acetylcholine receptor (nAChR) competitive modulators	guanine
2002	2020	18	Pseudococcus_maritimus	spiromesifen	0	0.488095238095	Pseudococcus	Pseudococcidae	Hemiptera	2	92	1	HD	18	Inhibitors of acetyl CoA carboxylase	euphorbiasteroid
2002	2020	18	Pseudococcus_maritimus	pyridalyl	0	0.322834645669	Pseudococcus	Pseudococcidae	Hemiptera	2	92	1	HD	18	NA	etrogol
2002	2020	18	Callosobruchus_maculatus	clothianidin	0	0.214285714286	Callosobruchus	Chrysomelidae	Coleoptera	6.5	12	2	DD	314	Nicotinic acetylcholine receptor (nAChR) competitive modulators	x6-hydroxy-methyl-pterin
2002	2020	18	Callosobruchus_maculatus	spiromesifen	0	0.415662650602	Callosobruchus	Chrysomelidae	Coleoptera	6.5	12	2	DD	314	Inhibitors of acetyl CoA carboxylase	chlorogenic-acid
2002	2020	18	Callosobruchus_maculatus	pyridalyl	0	0.377777777778	Callosobruchus	Chrysomelidae	Coleoptera	6.5	12	2	DD	314	NA	legumin
2002	2020	18	Aculops_lycopersici	clothianidin	0	0.213017751479	Aculops	Eriophyidae	Prostigmata	NA	9	1	HD	8	Nicotinic acetylcholine receptor (nAChR) competitive modulators	hypoxanthine
2002	2020	18	Aculops_lycopersici	spiromesifen	0	0.438271604938	Aculops	Eriophyidae	Prostigmata	NA	9	1	HD	8	Inhibitors of acetyl CoA carboxylase	apoatropine
2002	2020	18	Aculops_lycopersici	pyridalyl	0	0.26368159204	Aculops	Eriophyidae	Prostigmata	NA	9	1	HD	8	NA	cichoriin
2002	2020	18	Rhizoglyphus_robini	clothianidin	0	0.236994219653	Rhizoglyphus	Acaridae	Astigmata	25	3	1	DD	32	Nicotinic acetylcholine receptor (nAChR) competitive modulators	guanine
2002	2020	18	Rhizoglyphus_robini	spiromesifen	0	0.439024390244	Rhizoglyphus	Acaridae	Astigmata	25	3	1	DD	32	Inhibitors of acetyl CoA carboxylase	oryzanol-a
2002	2020	18	Rhizoglyphus_robini	pyridalyl	0	0.283870967742	Rhizoglyphus	Acaridae	Astigmata	25	3	1	DD	32	NA	oryzarol
2002	2020	18	Circulifer_tenellus	clothianidin	0	0.236994219653	Circulifer	Cicadellidae	Hemiptera	3	6	1	DD	24	Nicotinic acetylcholine receptor (nAChR) competitive modulators	guanine
2002	2020	18	Circulifer_tenellus	spiromesifen	0	0.425925925926	Circulifer	Cicadellidae	Hemiptera	3	6	1	DD	24	Inhibitors of acetyl CoA carboxylase	cryptochlorogenic-acid
2002	2020	18	Circulifer_tenellus	pyridalyl	0	0.322834645669	Circulifer	Cicadellidae	Hemiptera	3	6	1	DD	24	NA	etrogol
2002	2020	18	Lipaphis_erysimi	clothianidin	0	0.204968944099	Lipaphis	Aphididae	Hemiptera	NA	40	0	DD	65	Nicotinic acetylcholine receptor (nAChR) competitive modulators	x4-methoxybrassinin
2002	2020	18	Lipaphis_erysimi	spiromesifen	0	0.415662650602	Lipaphis	Aphididae	Hemiptera	NA	40	0	DD	65	Inhibitors of acetyl CoA carboxylase	chlorogenic-acid
2002	2020	18	Lipaphis_erysimi	pyridalyl	0	0.275641025641	Lipaphis	Aphididae	Hemiptera	NA	40	0	DD	65	NA	gamma-tocopherol
2002	2020	18	Platynota_idaeusalis	clothianidin	0	0.213017751479	Platynota	Tortricidae	Lepidoptera	2	20	1	DD	9	Nicotinic acetylcholine receptor (nAChR) competitive modulators	hypoxanthine
2002	2020	18	Platynota_idaeusalis	spiromesifen	0	0.442424242424	Platynota	Tortricidae	Lepidoptera	2	20	1	DD	9	Inhibitors of acetyl CoA carboxylase	rosmarinic-acid
2002	2020	18	Platynota_idaeusalis	pyridalyl	0	0.321167883212	Platynota	Tortricidae	Lepidoptera	2	20	1	DD	9	NA	serotonin
2002	2020	18	Keiferia_lycopersicella	clothianidin	0	0.213017751479	Keiferia	Gelechiidae	Lepidoptera	7.5	5	2	DD	2	Nicotinic acetylcholine receptor (nAChR) competitive modulators	hypoxanthine
2002	2020	18	Keiferia_lycopersicella	spiromesifen	0	0.425925925926	Keiferia	Gelechiidae	Lepidoptera	7.5	5	2	DD	2	Inhibitors of acetyl CoA carboxylase	cryptochlorogenic-acid
2002	2020	18	Keiferia_lycopersicella	pyridalyl	0	0.321167883212	Keiferia	Gelechiidae	Lepidoptera	7.5	5	2	DD	2	NA	serotonin
2002	2020	18	Phyllonorycter_elmaella	clothianidin	0	0.236994219653	Phyllonorycter	Gracillariidae	Lepidoptera	3	4	1	DD	0	Nicotinic acetylcholine receptor (nAChR) competitive modulators	guanine
2002	2020	18	Phyllonorycter_elmaella	spiromesifen	0	0.425925925926	Phyllonorycter	Gracillariidae	Lepidoptera	3	4	1	DD	0	Inhibitors of acetyl CoA carboxylase	cryptochlorogenic-acid
2002	2020	18	Phyllonorycter_elmaella	pyridalyl	0	0.321167883212	Phyllonorycter	Gracillariidae	Lepidoptera	3	4	1	DD	0	NA	serotonin
2002	2020	18	Tetranychus_turkestani	clothianidin	0	0.214285714286	Tetranychus	Tetranychidae	Prostigmata	12	5	4	HD	11	Nicotinic acetylcholine receptor (nAChR) competitive modulators	x6-hydroxy-methyl-pterin
2002	2020	18	Tetranychus_turkestani	spiromesifen	0	0.425925925926	Tetranychus	Tetranychidae	Prostigmata	12	5	4	HD	11	Inhibitors of acetyl CoA carboxylase	cryptochlorogenic-acid
2002	2020	18	Tetranychus_turkestani	pyridalyl	0	0.321167883212	Tetranychus	Tetranychidae	Prostigmata	12	5	4	HD	11	NA	serotonin
2002	2020	18	Anticarsia_gemmatalis	clothianidin	0	0.236994219653	Anticarsia	Noctuidae	Lepidoptera	3	18	0	DD	164	Nicotinic acetylcholine receptor (nAChR) competitive modulators	guanine
2002	2020	18	Anticarsia_gemmatalis	spiromesifen	0	0.415662650602	Anticarsia	Noctuidae	Lepidoptera	3	18	0	DD	164	Inhibitors of acetyl CoA carboxylase	chlorogenic-acid
2002	2020	18	Anticarsia_gemmatalis	pyridalyl	0	0.321167883212	Anticarsia	Noctuidae	Lepidoptera	3	18	0	DD	164	NA	serotonin
2002	2020	18	Lygus_lineolaris	clothianidin	0	0.236994219653	Lygus	Miridae	Hemiptera	4	150	4	DD	83	Nicotinic acetylcholine receptor (nAChR) competitive modulators	guanine
2002	2020	18	Lygus_lineolaris	spiromesifen	0	0.520467836257	Lygus	Miridae	Hemiptera	4	150	4	DD	83	Inhibitors of acetyl CoA carboxylase	artemidiol
2002	2020	18	Lygus_lineolaris	pyridalyl	0	0.321167883212	Lygus	Miridae	Hemiptera	4	150	4	DD	83	NA	serotonin
2002	2020	18	Nasonovia_ribisnigri	clothianidin	0	0.236994219653	Nasonovia	Aphididae	Hemiptera	NA	40	4	DD	26	Nicotinic acetylcholine receptor (nAChR) competitive modulators	guanine
2002	2020	18	Nasonovia_ribisnigri	spiromesifen	0	0.520467836257	Nasonovia	Aphididae	Hemiptera	NA	40	4	DD	26	Inhibitors of acetyl CoA carboxylase	artemidiol
2002	2020	18	Nasonovia_ribisnigri	pyridalyl	0	0.272108843537	Nasonovia	Aphididae	Hemiptera	NA	40	4	DD	26	NA	dihydrocoumarin
1979	1997	18	Phyllonorycter_mespilella	esfenvalerate	1	0.459119496855	Phyllonorycter	Gracillariidae	Lepidoptera	3	7	2	DD	3	Sodium channel modulators	epicatechin-gallate
2002	2020	18	Phyllonorycter_mespilella	clothianidin	0	0.236994219653	Phyllonorycter	Gracillariidae	Lepidoptera	3	7	2	DD	3	Nicotinic acetylcholine receptor (nAChR) competitive modulators	guanine
2002	2020	18	Phyllonorycter_mespilella	spiromesifen	0	0.425925925926	Phyllonorycter	Gracillariidae	Lepidoptera	3	7	2	DD	3	Inhibitors of acetyl CoA carboxylase	cryptochlorogenic-acid
2002	2020	18	Phyllonorycter_mespilella	pyridalyl	0	0.321167883212	Phyllonorycter	Gracillariidae	Lepidoptera	3	7	2	DD	3	NA	serotonin
2002	2020	18	Cacopsylla_pyri	clothianidin	0	0.114285714286	Cacopsylla	Psyllidae	Hemiptera	4	1	3	DD	20	Nicotinic acetylcholine receptor (nAChR) competitive modulators	isorhamnetin-3-glucoside
2002	2020	18	Cacopsylla_pyri	spiromesifen	0	0.407407407407	Cacopsylla	Psyllidae	Hemiptera	4	1	3	DD	20	Inhibitors of acetyl CoA carboxylase	trans-caffeoylcalleryanin
2002	2020	18	Cacopsylla_pyri	pyridalyl	0	0.269736842105	Cacopsylla	Psyllidae	Hemiptera	4	1	3	DD	20	NA	arbutin
2002	2020	18	Ceroplastes_floridensis	clothianidin	0	0.238938053097	Ceroplastes	Coccidae	Hemiptera	2	162	1	HD	4	Nicotinic acetylcholine receptor (nAChR) competitive modulators	x2-4-dimethyl-thiazole
2002	2020	18	Ceroplastes_floridensis	spiromesifen	0	0.448275862069	Ceroplastes	Coccidae	Hemiptera	2	162	1	HD	4	Inhibitors of acetyl CoA carboxylase	oleuropein
2002	2020	18	Ceroplastes_floridensis	pyridalyl	0	0.322834645669	Ceroplastes	Coccidae	Hemiptera	2	162	1	HD	4	NA	etrogol
2002	2020	18	Aleurothrixus_floccosus	clothianidin	0	0.213017751479	Aleurothrixus	Aleyrodidae	Hemiptera	4	25	0	HD	4	Nicotinic acetylcholine receptor (nAChR) competitive modulators	hypoxanthine
2002	2020	18	Aleurothrixus_floccosus	spiromesifen	0	0.446280991736	Aleurothrixus	Aleyrodidae	Hemiptera	4	25	0	HD	4	Inhibitors of acetyl CoA carboxylase	tiliroside
2002	2020	18	Aleurothrixus_floccosus	pyridalyl	0	0.322834645669	Aleurothrixus	Aleyrodidae	Hemiptera	4	25	0	HD	4	NA	etrogol
2002	2020	18	Ostrinia_nubilalis	clothianidin	0	0.236994219653	Ostrinia	Crambidae	Lepidoptera	2	32	0	DD	432	Nicotinic acetylcholine receptor (nAChR) competitive modulators	guanine
2002	2020	18	Ostrinia_nubilalis	spiromesifen	0	0.520467836257	Ostrinia	Crambidae	Lepidoptera	2	32	0	DD	432	Inhibitors of acetyl CoA carboxylase	artemidiol
2002	2020	18	Ostrinia_nubilalis	pyridalyl	0	0.321167883212	Ostrinia	Crambidae	Lepidoptera	2	32	0	DD	432	NA	serotonin
2002	2020	18	Thrips_palmi	clothianidin	0	0.236994219653	Thrips	Thripidae	Thysanoptera	7.5	18	2	HD	35	Nicotinic acetylcholine receptor (nAChR) competitive modulators	guanine
2002	2020	18	Thrips_palmi	spiromesifen	0	0.441340782123	Thrips	Thripidae	Thysanoptera	7.5	18	2	HD	35	Inhibitors of acetyl CoA carboxylase	lactucopicrin
2002	2020	18	Thrips_palmi	pyridalyl	0	0.322834645669	Thrips	Thripidae	Thysanoptera	7.5	18	2	HD	35	NA	etrogol
2002	2020	18	Brevicoryne_brassicae	clothianidin	0	0.236994219653	Brevicoryne	Aphididae	Hemiptera	25.5	73	0	DD	125	Nicotinic acetylcholine receptor (nAChR) competitive modulators	guanine
2002	2020	18	Brevicoryne_brassicae	spiromesifen	0	0.426035502959	Brevicoryne	Aphididae	Hemiptera	25.5	73	0	DD	125	Inhibitors of acetyl CoA carboxylase	cynarin
2002	2020	18	Brevicoryne_brassicae	pyridalyl	0	0.278409090909	Brevicoryne	Aphididae	Hemiptera	25.5	73	0	DD	125	NA	coniferin
2002	2020	18	Liriomyza_sativae	clothianidin	0	0.236994219653	Liriomyza	Agromyzidae	Diptera	7.5	30	0	DD	45	Nicotinic acetylcholine receptor (nAChR) competitive modulators	guanine
2002	2020	18	Liriomyza_sativae	spiromesifen	0	0.442424242424	Liriomyza	Agromyzidae	Diptera	7.5	30	0	DD	45	Inhibitors of acetyl CoA carboxylase	rosmarinic-acid
2002	2020	18	Liriomyza_sativae	pyridalyl	0	0.377777777778	Liriomyza	Agromyzidae	Diptera	7.5	30	0	DD	45	NA	legumin
2002	2020	18	Sitobion_avenae	clothianidin	0	0.236994219653	Sitobion	Aphididae	Hemiptera	21.71	95	0	DD	226	Nicotinic acetylcholine receptor (nAChR) competitive modulators	guanine
2002	2020	18	Sitobion_avenae	spiromesifen	0	0.520467836257	Sitobion	Aphididae	Hemiptera	21.71	95	0	DD	226	Inhibitors of acetyl CoA carboxylase	artemidiol
2002	2020	18	Sitobion_avenae	pyridalyl	0	0.321167883212	Sitobion	Aphididae	Hemiptera	21.71	95	0	DD	226	NA	serotonin
2002	2020	18	Diaphorina_citri	clothianidin	0	0.170731707317	Diaphorina	Psyllidae	Hemiptera	9.5	2	0	DD	208	Nicotinic acetylcholine receptor (nAChR) competitive modulators	caffeine
2002	2020	18	Diaphorina_citri	spiromesifen	0	0.402489626556	Diaphorina	Psyllidae	Hemiptera	9.5	2	0	DD	208	Inhibitors of acetyl CoA carboxylase	rutin
2002	2020	18	Diaphorina_citri	pyridalyl	0	0.322834645669	Diaphorina	Psyllidae	Hemiptera	9.5	2	0	DD	208	NA	etrogol
1955	1973	18	Myzus_persicae	azinphos-methyl	1	0.26875	Myzus	Aphididae	Hemiptera	17.5	861	6	DD	907	Acetylcholinesterase (AChE) inhibitors	vasicol
1969	1987	18	Tetranychus_pacificus	propargite	1	0.421487603306	Tetranychus	Tetranychidae	Prostigmata	15	14	4	HD	11	Inhibitors of mitochondrial ATP synthase	delta-tocopherol
1973	1991	18	Helicoverpa_zea	permethrin	1	0.479166666667	Helicoverpa	Noctuidae	Lepidoptera	4	43	5	DD	661	Sodium channel modulators	benzoic-acid-pentyl
1950	1968	18	Bucculatrix_thurberiella	parathion-methyl	1	0.236842105263	Bucculatrix	Bucculatricidae	Lepidoptera	5	2	3	HD	3	Acetylcholinesterase (AChE) inhibitors	salicylic-acid
1949	1967	18	Tetranychus_urticae	chlorfenson	1	0.423529411765	Tetranychus	Tetranychidae	Prostigmata	15.5	81	22	HD	861	Inhibitors of mitochondrial ATP synthase	chymopapain-a
1962	1980	18	Leptinotarsa_decemlineata	phosmet	1	0.325203252033	Leptinotarsa	Chrysomelidae	Coleoptera	2	66	9	DD	447	Acetylcholinesterase (AChE) inhibitors	dihydrocapsaicin
1992	2010	18	Trialeurodes_vaporariorum	pymetrozine	1	0.309352517986	Trialeurodes	Aleyrodidae	Hemiptera	2.5	77	10	HD	123	Chordotonal Organ Modulators	myosmine
1984	2002	18	Tetranychus_urticae	bifenthrin	1	0.456896551724	Tetranychus	Tetranychidae	Prostigmata	15.5	81	22	HD	861	Sodium channel modulators	dioctyl-phthalate-
1957	1975	18	Pieris_rapae	trichlorfon	1	0.188405797101	Pieris	Pieridae	Lepidoptera	4.5	22	4	DD	379	Acetylcholinesterase (AChE) inhibitors	phytic-acid
1975	1993	18	Helicoverpa_zea	cypermethrin	1	0.434782608696	Helicoverpa	Noctuidae	Lepidoptera	4	43	5	DD	661	Sodium channel modulators	amygdalin
1982	2000	18	Spodoptera_exigua	spinosad	1	0.6796875	Spodoptera	Noctuidae	Lepidoptera	3.5	44	12	DD	827	Nicotinic acetylcholine receptor (nAChR) allosteric modulators	olitorin
1950	1968	18	Tetranychus_urticae	parathion-methyl	1	0.333333333333	Tetranychus	Tetranychidae	Prostigmata	15.5	81	22	HD	861	Acetylcholinesterase (AChE) inhibitors	m-anisidine
1949	1967	18	Plutella_xylostella	dieldrin	1	0.447916666667	Plutella	Plutellidae	Lepidoptera	4.5	18	15	DD	1006	GABA-gated chloride channel blockers	stigmast-7-en-3-beta-ol
2001	2020	19	Trichoplusia_ni	chlorfenapyr	0	0.286516853933	Trichoplusia	Noctuidae	Lepidoptera	3	69	4	DD	1009	Uncouplers of oxidative phosphorylation via disruption of the proton gradient	nicotyrine
2001	2020	19	Trichoplusia_ni	novaluron	0	0.325123152709	Trichoplusia	Noctuidae	Lepidoptera	3	69	4	DD	1009	Inhibitors of chitin biosynthesis	oxysanguinarine
1955	1974	19	Tetranychus_urticae	prothoate	1	0.27	Tetranychus	Tetranychidae	Prostigmata	15.5	81	22	HD	861	NA	lysophosphatidylcholine
2001	2020	19	Tetranychus_urticae	novaluron	0	0.325123152709	Tetranychus	Tetranychidae	Prostigmata	15.5	81	22	HD	861	Inhibitors of chitin biosynthesis	oxysanguinarine
2001	2020	19	Erythroneura_elegantula	chlorfenapyr	0	0.178832116788	Erythroneura	Cicadellidae	Hemiptera	2.5	1	4	DD	5	Uncouplers of oxidative phosphorylation via disruption of the proton gradient	cyanidin-3-glucoside
2001	2020	19	Erythroneura_elegantula	novaluron	0	0.264705882353	Erythroneura	Cicadellidae	Hemiptera	2.5	1	4	DD	5	Inhibitors of chitin biosynthesis	epicatechin-3-gallate
2001	2020	19	Manduca_quinquemaculata	chlorfenapyr	0	0.286516853933	Manduca	Sphingidae	Lepidoptera	2.5	8	1	DD	11	Uncouplers of oxidative phosphorylation via disruption of the proton gradient	nicotyrine
2001	2020	19	Manduca_quinquemaculata	novaluron	0	0.289308176101	Manduca	Sphingidae	Lepidoptera	2.5	8	1	DD	11	Inhibitors of chitin biosynthesis	dihydrocapsaicin
2001	2020	19	Chromaphis_juglandicola	chlorfenapyr	0	0.220447284345	Chromaphis	Aphididae	Hemiptera	10.5	6	2	DD	2	Uncouplers of oxidative phosphorylation via disruption of the proton gradient	chlorophyll-b
2001	2020	19	Chromaphis_juglandicola	novaluron	0	0.28078817734	Chromaphis	Aphididae	Hemiptera	10.5	6	2	DD	2	Inhibitors of chitin biosynthesis	tannic-acid
2001	2020	19	Lygus_elisus	chlorfenapyr	0	0.220447284345	Lygus	Miridae	Hemiptera	4	80	1	DD	2	Uncouplers of oxidative phosphorylation via disruption of the proton gradient	chlorophyll-b
2001	2020	19	Lygus_elisus	novaluron	0	0.28078817734	Lygus	Miridae	Hemiptera	4	80	1	DD	2	Inhibitors of chitin biosynthesis	tannic-acid
2001	2020	19	Tetranychus_tumidus	chlorfenapyr	0	0.200836820084	Tetranychus	Tetranychidae	Prostigmata	18.5	2	2	HD	0	Uncouplers of oxidative phosphorylation via disruption of the proton gradient	elymoclavine
2001	2020	19	Tetranychus_tumidus	novaluron	0	0.242857142857	Tetranychus	Tetranychidae	Prostigmata	18.5	2	2	HD	0	Inhibitors of chitin biosynthesis	quercetin
2001	2020	19	Dysaphis_plantaginea	chlorfenapyr	0	0.20320855615	Dysaphis	Aphididae	Hemiptera	8	10	1	DD	20	Uncouplers of oxidative phosphorylation via disruption of the proton gradient	serotonin
2001	2020	19	Dysaphis_plantaginea	novaluron	0	0.298969072165	Dysaphis	Aphididae	Hemiptera	8	10	1	DD	20	Inhibitors of chitin biosynthesis	nigracin
2001	2020	19	Epilachna_varivestis	chlorfenapyr	0	0.26171875	Epilachna	Coccinellidae	Coleoptera	2.5	7	1	DD	37	Uncouplers of oxidative phosphorylation via disruption of the proton gradient	flazin
2001	2020	19	Epilachna_varivestis	novaluron	0	0.28078817734	Epilachna	Coccinellidae	Coleoptera	2.5	7	1	DD	37	Inhibitors of chitin biosynthesis	tannic-acid
2001	2020	19	Lygus_hesperus	chlorfenapyr	0	0.220447284345	Lygus	Miridae	Hemiptera	4	60	2	DD	72	Uncouplers of oxidative phosphorylation via disruption of the proton gradient	chlorophyll-b
2001	2020	19	Lygus_hesperus	novaluron	0	0.290502793296	Lygus	Miridae	Hemiptera	4	60	2	DD	72	Inhibitors of chitin biosynthesis	glucovanillin
2001	2020	19	Blissus_insularis	chlorfenapyr	0	0.210116731518	Blissus	Blissidae	Hemiptera	5	2	5	DD	12	Uncouplers of oxidative phosphorylation via disruption of the proton gradient	primulin
2001	2020	19	Blissus_insularis	novaluron	0	0.243055555556	Blissus	Blissidae	Hemiptera	5	2	5	DD	12	Inhibitors of chitin biosynthesis	vanillic-acid
2001	2020	19	Anthonomus_grandis	chlorfenapyr	0	0.208333333333	Anthonomus	Curculionidae	Coleoptera	3	8	5	DD	157	Uncouplers of oxidative phosphorylation via disruption of the proton gradient	pyridoxine
2001	2020	19	Anthonomus_grandis	novaluron	0	0.258064516129	Anthonomus	Curculionidae	Coleoptera	3	8	5	DD	157	Inhibitors of chitin biosynthesis	neobetanin
2001	2020	19	Liriomyza_pusilla	chlorfenapyr	0	NA	Liriomyza	Agromyzidae	Diptera	7.5	2	0	DD	0	Uncouplers of oxidative phosphorylation via disruption of the proton gradient	NA
2001	2020	19	Liriomyza_pusilla	novaluron	0	NA	Liriomyza	Agromyzidae	Diptera	7.5	2	0	DD	0	Inhibitors of chitin biosynthesis	NA
2001	2020	19	Aculus_schlechtendali	chlorfenapyr	0	0.180811808118	Aculus	Eriophyidae	Prostigmata	4	2	1	HD	11	Uncouplers of oxidative phosphorylation via disruption of the proton gradient	cyanidin-3-arabinoside
2001	2020	19	Aculus_schlechtendali	novaluron	0	0.242857142857	Aculus	Eriophyidae	Prostigmata	4	2	1	HD	11	Inhibitors of chitin biosynthesis	quercetin
2001	2020	19	Tetranychus_pacificus	chlorfenapyr	0	0.26171875	Tetranychus	Tetranychidae	Prostigmata	15	14	4	HD	11	Uncouplers of oxidative phosphorylation via disruption of the proton gradient	flazin
2001	2020	19	Tetranychus_pacificus	novaluron	0	0.272151898734	Tetranychus	Tetranychidae	Prostigmata	15	14	4	HD	11	Inhibitors of chitin biosynthesis	coixol
2001	2020	19	Therioaphis_maculata	chlorfenapyr	0	0.208333333333	Therioaphis	Aphididae	Hemiptera	20	2	2	DD	8	Uncouplers of oxidative phosphorylation via disruption of the proton gradient	pyridoxine
2001	2020	19	Therioaphis_maculata	novaluron	0	0.248995983936	Therioaphis	Aphididae	Hemiptera	20	2	2	DD	8	Inhibitors of chitin biosynthesis	pectolinarin
1954	1973	19	Myzus_persicae	phorate	1	0.223529411765	Myzus	Aphididae	Hemiptera	17.5	861	6	DD	907	Acetylcholinesterase (AChE) inhibitors	lysophosphatidylethanolamine
2001	2020	19	Myzus_persicae	chlorfenapyr	0	0.297619047619	Myzus	Aphididae	Hemiptera	17.5	861	6	DD	907	Uncouplers of oxidative phosphorylation via disruption of the proton gradient	corysamine
2001	2020	19	Myzus_persicae	novaluron	0	0.325123152709	Myzus	Aphididae	Hemiptera	17.5	861	6	DD	907	Inhibitors of chitin biosynthesis	hydroxysanguinarine
2001	2020	19	Delia_florilega	chlorfenapyr	0	0.203571428571	Delia	Anthomyiidae	Diptera	3.17	5	1	DD	1	Uncouplers of oxidative phosphorylation via disruption of the proton gradient	adenylic-acid
2001	2020	19	Delia_florilega	novaluron	0	0.272151898734	Delia	Anthomyiidae	Diptera	3.17	5	1	DD	1	Inhibitors of chitin biosynthesis	coixol
2001	2020	19	Euxesta_notata	chlorfenapyr	0	0.203571428571	Euxesta	Ulidiidae	Diptera	NA	1	2	DD	0	Uncouplers of oxidative phosphorylation via disruption of the proton gradient	adenylic-acid
2001	2020	19	Euxesta_notata	novaluron	0	0.243055555556	Euxesta	Ulidiidae	Diptera	NA	1	2	DD	0	Inhibitors of chitin biosynthesis	vanillic-acid
2001	2020	19	Blissus_leucopterus	chlorfenapyr	0	0.220447284345	Blissus	Blissidae	Hemiptera	2.5	13	1	DD	7	Uncouplers of oxidative phosphorylation via disruption of the proton gradient	chlorophyll-b
2001	2020	19	Blissus_leucopterus	novaluron	0	0.290502793296	Blissus	Blissidae	Hemiptera	2.5	13	1	DD	7	Inhibitors of chitin biosynthesis	glucovanillin
2001	2020	19	Argyrotaenia_velutinana	chlorfenapyr	0	0.220264317181	Argyrotaenia	Tortricidae	Lepidoptera	3	36	1	DD	22	Uncouplers of oxidative phosphorylation via disruption of the proton gradient	harmalol
2001	2020	19	Argyrotaenia_velutinana	novaluron	0	0.298969072165	Argyrotaenia	Tortricidae	Lepidoptera	3	36	1	DD	22	Inhibitors of chitin biosynthesis	nigracin
2001	2020	19	Helicoverpa_zea	chlorfenapyr	0	0.286516853933	Helicoverpa	Noctuidae	Lepidoptera	4	43	5	DD	661	Uncouplers of oxidative phosphorylation via disruption of the proton gradient	nicotyrine
2001	2020	19	Helicoverpa_zea	novaluron	0	0.290502793296	Helicoverpa	Noctuidae	Lepidoptera	4	43	5	DD	661	Inhibitors of chitin biosynthesis	glucovanillin
2001	2020	19	Heliothis_virescens	chlorfenapyr	0	0.286516853933	Heliothis	Noctuidae	Lepidoptera	5	29	7	DD	783	Uncouplers of oxidative phosphorylation via disruption of the proton gradient	nicotyrine
2001	2020	19	Heliothis_virescens	novaluron	0	0.296774193548	Heliothis	Noctuidae	Lepidoptera	5	29	7	DD	783	Inhibitors of chitin biosynthesis	legumin
2001	2020	19	Manduca_sexta	chlorfenapyr	0	0.286516853933	Manduca	Sphingidae	Lepidoptera	2.5	11	1	DD	2869	Uncouplers of oxidative phosphorylation via disruption of the proton gradient	nicotyrine
2001	2020	19	Manduca_sexta	novaluron	0	0.289308176101	Manduca	Sphingidae	Lepidoptera	2.5	11	1	DD	2869	Inhibitors of chitin biosynthesis	dihydrocapsaicin
2001	2020	19	Planococcus_ficus	chlorfenapyr	0	0.220447284345	Planococcus	Pseudococcidae	Hemiptera	3	22	1	HD	32	Uncouplers of oxidative phosphorylation via disruption of the proton gradient	chlorophyll-b
2001	2020	19	Planococcus_ficus	novaluron	0	0.28078817734	Planococcus	Pseudococcidae	Hemiptera	3	22	1	HD	32	Inhibitors of chitin biosynthesis	gallotannic-acid
2001	2020	19	Aculus_fockeui	chlorfenapyr	0	0.20320855615	Aculus	Eriophyidae	Prostigmata	4	1	1	HD	6	Uncouplers of oxidative phosphorylation via disruption of the proton gradient	serotonin
2001	2020	19	Aculus_fockeui	novaluron	0	0.243055555556	Aculus	Eriophyidae	Prostigmata	4	1	1	HD	6	Inhibitors of chitin biosynthesis	vanillic-acid
2001	2020	19	Agrotis_ipsilon	chlorfenapyr	0	0.286516853933	Agrotis	Noctuidae	Lepidoptera	3	56	3	DD	129	Uncouplers of oxidative phosphorylation via disruption of the proton gradient	nicotyrine
2001	2020	19	Agrotis_ipsilon	novaluron	0	0.325123152709	Agrotis	Noctuidae	Lepidoptera	3	56	3	DD	129	Inhibitors of chitin biosynthesis	oxysanguinarine
2001	2020	19	Anarsia_lineatella	chlorfenapyr	0	0.20320855615	Anarsia	Gelechiidae	Lepidoptera	2.5	7	1	DD	10	Uncouplers of oxidative phosphorylation via disruption of the proton gradient	serotonin
2001	2020	19	Anarsia_lineatella	novaluron	0	0.28078817734	Anarsia	Gelechiidae	Lepidoptera	2.5	7	1	DD	10	Inhibitors of chitin biosynthesis	gallotannic-acid
2001	2020	19	Aphis_pomi	chlorfenapyr	0	0.20320855615	Aphis	Aphididae	Hemiptera	12	28	1	DD	14	Uncouplers of oxidative phosphorylation via disruption of the proton gradient	serotonin
2001	2020	19	Aphis_pomi	novaluron	0	0.274611398964	Aphis	Aphididae	Hemiptera	12	28	1	DD	14	Inhibitors of chitin biosynthesis	violutoside
2001	2020	19	Cydia_pomonella	chlorfenapyr	0	0.220447284345	Cydia	Tortricidae	Lepidoptera	2	13	8	DD	404	Uncouplers of oxidative phosphorylation via disruption of the proton gradient	chlorophyll-b
2001	2020	19	Cydia_pomonella	novaluron	0	0.28078817734	Cydia	Tortricidae	Lepidoptera	2	13	8	DD	404	Inhibitors of chitin biosynthesis	tannic-acid
2001	2020	19	Delia_floralis	chlorfenapyr	0	0.203571428571	Delia	Anthomyiidae	Diptera	3.17	5	1	DD	2	Uncouplers of oxidative phosphorylation via disruption of the proton gradient	adenylic-acid
2001	2020	19	Delia_floralis	novaluron	0	0.267015706806	Delia	Anthomyiidae	Diptera	3.17	5	1	DD	2	Inhibitors of chitin biosynthesis	caffeic-acid-4-o-beta-glucoside
2001	2020	19	Delia_platura	chlorfenapyr	0	0.286516853933	Delia	Anthomyiidae	Diptera	4	28	2	DD	10	Uncouplers of oxidative phosphorylation via disruption of the proton gradient	nicotyrine
2001	2020	19	Delia_platura	novaluron	0	0.296774193548	Delia	Anthomyiidae	Diptera	4	28	2	DD	10	Inhibitors of chitin biosynthesis	legumin
2001	2020	19	Diabrotica_undecimpunctata	chlorfenapyr	0	0.286516853933	Diabrotica	Chrysomelidae	Coleoptera	2	220	4	DD	48	Uncouplers of oxidative phosphorylation via disruption of the proton gradient	nicotyrine
2001	2020	19	Diabrotica_undecimpunctata	novaluron	0	0.296774193548	Diabrotica	Chrysomelidae	Coleoptera	2	220	4	DD	48	Inhibitors of chitin biosynthesis	legumin
2001	2020	19	Diatraea_saccharalis	chlorfenapyr	0	0.220447284345	Diatraea	Crambidae	Lepidoptera	4	16	3	DD	142	Uncouplers of oxidative phosphorylation via disruption of the proton gradient	chlorophyll-b
2001	2020	19	Diatraea_saccharalis	novaluron	0	0.280701754386	Diatraea	Crambidae	Lepidoptera	4	16	3	DD	142	Inhibitors of chitin biosynthesis	ochratoxin-a
2001	2020	19	Epitrix_hirtipennis	chlorfenapyr	0	0.286516853933	Epitrix	Chrysomelidae	Coleoptera	3	44	2	DD	7	Uncouplers of oxidative phosphorylation via disruption of the proton gradient	nicotyrine
2001	2020	19	Epitrix_hirtipennis	novaluron	0	0.310160427807	Epitrix	Chrysomelidae	Coleoptera	3	44	2	DD	7	Inhibitors of chitin biosynthesis	cepharadione-a
2001	2020	19	Euxoa_detersa	chlorfenapyr	0	0.286516853933	Euxoa	Noctuidae	Lepidoptera	1	14	1	DD	0	Uncouplers of oxidative phosphorylation via disruption of the proton gradient	nicotyrine
2001	2020	19	Euxoa_detersa	novaluron	0	0.290502793296	Euxoa	Noctuidae	Lepidoptera	1	14	1	DD	0	Inhibitors of chitin biosynthesis	glucovanillin
2001	2020	19	Euxoa_messoria	chlorfenapyr	0	0.286516853933	Euxoa	Noctuidae	Lepidoptera	1	22	1	DD	3	Uncouplers of oxidative phosphorylation via disruption of the proton gradient	nicotyrine
2001	2020	19	Euxoa_messoria	novaluron	0	0.296774193548	Euxoa	Noctuidae	Lepidoptera	1	22	1	DD	3	Inhibitors of chitin biosynthesis	legumin
2001	2020	19	Frankliniella_occidentalis	chlorfenapyr	0	0.286516853933	Frankliniella	Thripidae	Thysanoptera	6	52	8	HD	349	Uncouplers of oxidative phosphorylation via disruption of the proton gradient	nicotyrine
2001	2020	19	Frankliniella_occidentalis	novaluron	0	0.296774193548	Frankliniella	Thripidae	Thysanoptera	6	52	8	HD	349	Inhibitors of chitin biosynthesis	legumin
2001	2020	19	Frankliniella_tritici	chlorfenapyr	0	0.26171875	Frankliniella	Thripidae	Thysanoptera	12.5	15	1	HD	11	Uncouplers of oxidative phosphorylation via disruption of the proton gradient	flazin
2001	2020	19	Frankliniella_tritici	novaluron	0	0.290502793296	Frankliniella	Thripidae	Thysanoptera	12.5	15	1	HD	11	Inhibitors of chitin biosynthesis	glucovanillin
2001	2020	19	Hypera_postica	chlorfenapyr	0	0.220447284345	Hypera	Curculionidae	Coleoptera	1	17	2	DD	26	Uncouplers of oxidative phosphorylation via disruption of the proton gradient	chlorophyll-b
2001	2020	19	Hypera_postica	novaluron	0	0.280701754386	Hypera	Curculionidae	Coleoptera	1	17	2	DD	26	Inhibitors of chitin biosynthesis	ochratoxin-a
2001	2020	19	Panonychus_ulmi	chlorfenapyr	0	0.220447284345	Panonychus	Tetranychidae	Prostigmata	6.5	8	12	HD	55	Uncouplers of oxidative phosphorylation via disruption of the proton gradient	chlorophyll-b
2001	2020	19	Panonychus_ulmi	novaluron	0	0.28078817734	Panonychus	Tetranychidae	Prostigmata	6.5	8	12	HD	55	Inhibitors of chitin biosynthesis	tannic-acid
2001	2020	19	Phthorimaea_operculella	chlorfenapyr	0	0.286516853933	Phthorimaea	Gelechiidae	Lepidoptera	5.5	12	3	DD	78	Uncouplers of oxidative phosphorylation via disruption of the proton gradient	nicotyrine
2001	2020	19	Phthorimaea_operculella	novaluron	0	0.289308176101	Phthorimaea	Gelechiidae	Lepidoptera	5.5	12	3	DD	78	Inhibitors of chitin biosynthesis	dihydrocapsaicin
1955	1974	19	Tetranychus_mcdanieli	carbophenothion	1	0.178571428571	Tetranychus	Tetranychidae	Prostigmata	9	3	4	HD	3	Acetylcholinesterase (AChE) inhibitors	benzoic-acid
1955	1974	19	Tetranychus_mcdanieli	azinphos-methyl	1	0.193236714976	Tetranychus	Tetranychidae	Prostigmata	9	3	4	HD	3	Acetylcholinesterase (AChE) inhibitors	ellagic-acid
2001	2020	19	Tetranychus_mcdanieli	chlorfenapyr	0	0.180811808118	Tetranychus	Tetranychidae	Prostigmata	9	3	4	HD	3	Uncouplers of oxidative phosphorylation via disruption of the proton gradient	cyanidin-3-arabinoside
2001	2020	19	Tetranychus_mcdanieli	novaluron	0	0.264705882353	Tetranychus	Tetranychidae	Prostigmata	9	3	4	HD	3	Inhibitors of chitin biosynthesis	epicatechin-3-gallate
2001	2020	19	Thrips_tabaci	chlorfenapyr	0	0.286516853933	Thrips	Thripidae	Thysanoptera	7.5	24	8	HD	122	Uncouplers of oxidative phosphorylation via disruption of the proton gradient	nicotyrine
2001	2020	19	Thrips_tabaci	novaluron	0	0.310160427807	Thrips	Thripidae	Thysanoptera	7.5	24	8	HD	122	Inhibitors of chitin biosynthesis	cepharadione-a
2001	2020	19	Tychius_picirostris	chlorfenapyr	0	0.17843866171	Tychius	Curculionidae	Coleoptera	1	1	1	DD	0	Uncouplers of oxidative phosphorylation via disruption of the proton gradient	coumestrol
2001	2020	19	Tychius_picirostris	novaluron	0	0.248995983936	Tychius	Curculionidae	Coleoptera	1	1	1	DD	0	Inhibitors of chitin biosynthesis	pectolinarin
2001	2020	19	Conoderus_falli	chlorfenapyr	0	0.286516853933	Conoderus	Elateridae	Coleoptera	2	7	3	DD	2	Uncouplers of oxidative phosphorylation via disruption of the proton gradient	nicotyrine
2001	2020	19	Conoderus_falli	novaluron	0	0.272151898734	Conoderus	Elateridae	Coleoptera	2	7	3	DD	2	Inhibitors of chitin biosynthesis	coixol
2001	2020	19	Chaetosiphon_fragaefolii	chlorfenapyr	0	0.214592274678	Chaetosiphon	Aphididae	Hemiptera	21.71	5	1	DD	8	Uncouplers of oxidative phosphorylation via disruption of the proton gradient	olefin-c-17
2001	2020	19	Chaetosiphon_fragaefolii	novaluron	0	0.25	Chaetosiphon	Aphididae	Hemiptera	21.71	5	1	DD	8	Inhibitors of chitin biosynthesis	tannins
2001	2020	19	Conoderus_vespertinus	chlorfenapyr	0	0.286516853933	Conoderus	Elateridae	Coleoptera	0.32	2	1	DD	2	Uncouplers of oxidative phosphorylation via disruption of the proton gradient	nicotyrine
2001	2020	19	Conoderus_vespertinus	novaluron	0	0.25	Conoderus	Elateridae	Coleoptera	0.32	2	1	DD	2	Inhibitors of chitin biosynthesis	tannins
2001	2020	19	Epitrix_tuberis	chlorfenapyr	0	0.286516853933	Epitrix	Chrysomelidae	Coleoptera	1.5	32	2	DD	4	Uncouplers of oxidative phosphorylation via disruption of the proton gradient	nicotyrine
2001	2020	19	Epitrix_tuberis	novaluron	0	0.289308176101	Epitrix	Chrysomelidae	Coleoptera	1.5	32	2	DD	4	Inhibitors of chitin biosynthesis	dihydrocapsaicin
2001	2020	19	Pectinophora_gossypiella	chlorfenapyr	0	0.208333333333	Pectinophora	Gelechiidae	Lepidoptera	5	10	6	DD	128	Uncouplers of oxidative phosphorylation via disruption of the proton gradient	pyridoxine
2001	2020	19	Pectinophora_gossypiella	novaluron	0	0.245	Pectinophora	Gelechiidae	Lepidoptera	5	10	6	DD	128	Inhibitors of chitin biosynthesis	daphnoretin
2001	2020	19	Phyllocoptruta_oleivora	chlorfenapyr	0	0.220447284345	Phyllocoptruta	Eriophyidae	Prostigmata	30	2	1	HD	15	Uncouplers of oxidative phosphorylation via disruption of the proton gradient	chlorophyll-b
2001	2020	19	Phyllocoptruta_oleivora	novaluron	0	0.28078817734	Phyllocoptruta	Eriophyidae	Prostigmata	30	2	1	HD	15	Inhibitors of chitin biosynthesis	tannic-acid
2001	2020	19	Plutella_xylostella	novaluron	0	0.296774193548	Plutella	Plutellidae	Lepidoptera	4.5	18	15	DD	1006	Inhibitors of chitin biosynthesis	legumin
2001	2020	19	Pseudatomoscelis_seriatus	chlorfenapyr	0	0.208333333333	Pseudatomoscelis	Miridae	Hemiptera	7	38	1	DD	16	Uncouplers of oxidative phosphorylation via disruption of the proton gradient	pyridoxine
2001	2020	19	Pseudatomoscelis_seriatus	novaluron	0	0.28078817734	Pseudatomoscelis	Miridae	Hemiptera	7	38	1	DD	16	Inhibitors of chitin biosynthesis	tannic-acid
2001	2020	19	Diabrotica_virgifera	chlorfenapyr	0	0.285714285714	Diabrotica	Chrysomelidae	Coleoptera	1	101	2	DD	356	Uncouplers of oxidative phosphorylation via disruption of the proton gradient	berberine
2001	2020	19	Diabrotica_virgifera	novaluron	0	0.28488372093	Diabrotica	Chrysomelidae	Coleoptera	1	101	2	DD	356	Inhibitors of chitin biosynthesis	dehydroanonaine
1949	1968	19	Eumerus_strigatus	dieldrin	1	0.447916666667	Eumerus	Syrphidae	Diptera	2	1	0	DD	1	GABA-gated chloride channel blockers	stigmast-7-en-3-beta-ol
2001	2020	19	Eumerus_strigatus	chlorfenapyr	0	0.203571428571	Eumerus	Syrphidae	Diptera	2	1	0	DD	1	Uncouplers of oxidative phosphorylation via disruption of the proton gradient	adenylic-acid
2001	2020	19	Eumerus_strigatus	novaluron	0	0.243055555556	Eumerus	Syrphidae	Diptera	2	1	0	DD	1	Inhibitors of chitin biosynthesis	vanillic-acid
2001	2020	19	Evergestis_pallidata	chlorfenapyr	0	0.2	Evergestis	Crambidae	Lepidoptera	2	5	2	DD	0	Uncouplers of oxidative phosphorylation via disruption of the proton gradient	diindolylmethane
2001	2020	19	Evergestis_pallidata	novaluron	0	0.267015706806	Evergestis	Crambidae	Lepidoptera	2	5	2	DD	0	Inhibitors of chitin biosynthesis	caffeic-acid-4-o-beta-glucoside
2001	2020	19	Nezara_viridula	chlorfenapyr	0	0.286516853933	Nezara	Pentatomidae	Hemiptera	2.5	46	1	DD	170	Uncouplers of oxidative phosphorylation via disruption of the proton gradient	nicotyrine
2001	2020	19	Nezara_viridula	novaluron	0	0.289308176101	Nezara	Pentatomidae	Hemiptera	2.5	46	1	DD	170	Inhibitors of chitin biosynthesis	dihydrocapsaicin
1955	1974	19	Phorodon_humuli	prothoate	1	0.194029850746	Phorodon	Aphididae	Hemiptera	NA	7	5	DD	16	NA	betaine
1955	1974	19	Phorodon_humuli	azinphos-ethyl	1	0.243055555556	Phorodon	Aphididae	Hemiptera	NA	7	5	DD	16	Acetylcholinesterase (AChE) inhibitors	anthranilic-acid-methyl-ester
2001	2020	19	Phorodon_humuli	chlorfenapyr	0	0.20320855615	Phorodon	Aphididae	Hemiptera	NA	7	5	DD	16	Uncouplers of oxidative phosphorylation via disruption of the proton gradient	serotonin
2001	2020	19	Phorodon_humuli	novaluron	0	0.262068965517	Phorodon	Aphididae	Hemiptera	NA	7	5	DD	16	Inhibitors of chitin biosynthesis	heliotropine
1949	1968	19	Spodoptera_frugiperda	dieldrin	1	0.526315789474	Spodoptera	Noctuidae	Lepidoptera	5.5	69	5	DD	2401	GABA-gated chloride channel blockers	arundoin
2001	2020	19	Spodoptera_frugiperda	chlorfenapyr	0	0.286516853933	Spodoptera	Noctuidae	Lepidoptera	5.5	69	5	DD	2401	Uncouplers of oxidative phosphorylation via disruption of the proton gradient	nicotyrine
2001	2020	19	Spodoptera_frugiperda	novaluron	0	0.296774193548	Spodoptera	Noctuidae	Lepidoptera	5.5	69	5	DD	2401	Inhibitors of chitin biosynthesis	legumin
2001	2020	19	Tetranychus_desertorum	chlorfenapyr	0	0.208333333333	Tetranychus	Tetranychidae	Prostigmata	15	4	1	HD	2	Uncouplers of oxidative phosphorylation via disruption of the proton gradient	pyridoxine
2001	2020	19	Tetranychus_desertorum	novaluron	0	0.256544502618	Tetranychus	Tetranychidae	Prostigmata	15	4	1	HD	2	Inhibitors of chitin biosynthesis	coniferin
1955	1974	19	Bucculatrix_thurberiella	azinphos-methyl	1	0.175675675676	Bucculatrix	Bucculatricidae	Lepidoptera	5	2	3	HD	3	Acetylcholinesterase (AChE) inhibitors	quercetin
2001	2020	19	Bucculatrix_thurberiella	chlorfenapyr	0	0.208333333333	Bucculatrix	Bucculatricidae	Lepidoptera	5	2	3	HD	3	Uncouplers of oxidative phosphorylation via disruption of the proton gradient	pyridoxine
2001	2020	19	Bucculatrix_thurberiella	novaluron	0	0.242857142857	Bucculatrix	Bucculatricidae	Lepidoptera	5	2	3	HD	3	Inhibitors of chitin biosynthesis	quercetin
2001	2020	19	Diabrotica_longicornis	chlorfenapyr	0	0.26171875	Diabrotica	Chrysomelidae	Coleoptera	1	59	2	DD	3	Uncouplers of oxidative phosphorylation via disruption of the proton gradient	flazin
2001	2020	19	Diabrotica_longicornis	novaluron	0	0.296774193548	Diabrotica	Chrysomelidae	Coleoptera	1	59	2	DD	3	Inhibitors of chitin biosynthesis	legumin
2001	2020	19	Grapholita_molesta	chlorfenapyr	0	0.214592274678	Grapholita	Tortricidae	Lepidoptera	4	15	2	DD	106	Uncouplers of oxidative phosphorylation via disruption of the proton gradient	olefin-c-17
2001	2020	19	Grapholita_molesta	novaluron	0	0.25	Grapholita	Tortricidae	Lepidoptera	4	15	2	DD	106	Inhibitors of chitin biosynthesis	tannins
2001	2020	19	Lymantria_dispar	chlorfenapyr	0	0.289361702128	Lymantria	Lymantriidae	Lepidoptera	1	34	2	DD	662	Uncouplers of oxidative phosphorylation via disruption of the proton gradient	columbamine
2001	2020	19	Lymantria_dispar	novaluron	0	0.298969072165	Lymantria	Lymantriidae	Lepidoptera	1	34	2	DD	662	Inhibitors of chitin biosynthesis	nigracin
1991	2010	19	Trialeurodes_vaporariorum	thiamethoxam	1	0.217171717172	Trialeurodes	Aleyrodidae	Hemiptera	2.5	77	10	HD	123	Nicotinic acetylcholine receptor (nAChR) competitive modulators	guanine
2001	2020	19	Trialeurodes_vaporariorum	chlorfenapyr	0	0.289361702128	Trialeurodes	Aleyrodidae	Hemiptera	2.5	77	10	HD	123	Uncouplers of oxidative phosphorylation via disruption of the proton gradient	columbamine
2001	2020	19	Trialeurodes_vaporariorum	novaluron	0	0.310160427807	Trialeurodes	Aleyrodidae	Hemiptera	2.5	77	10	HD	123	Inhibitors of chitin biosynthesis	cepharadione-a
2001	2020	19	Hyalopterus_pruni	chlorfenapyr	0	0.206422018349	Hyalopterus	Aphididae	Hemiptera	21.71	41	1	DD	11	Uncouplers of oxidative phosphorylation via disruption of the proton gradient	dehydrobufotenine
2001	2020	19	Hyalopterus_pruni	novaluron	0	0.272151898734	Hyalopterus	Aphididae	Hemiptera	21.71	41	1	DD	11	Inhibitors of chitin biosynthesis	coixol
2001	2020	19	Anthonomus_eugenii	chlorfenapyr	0	0.286516853933	Anthonomus	Curculionidae	Coleoptera	6.5	5	2	DD	7	Uncouplers of oxidative phosphorylation via disruption of the proton gradient	nicotyrine
2001	2020	19	Anthonomus_eugenii	novaluron	0	0.289308176101	Anthonomus	Curculionidae	Coleoptera	6.5	5	2	DD	7	Inhibitors of chitin biosynthesis	dihydrocapsaicin
2001	2020	19	Aphis_fabae	chlorfenapyr	0	0.300411522634	Aphis	Aphididae	Hemiptera	30.2	633	2	DD	128	Uncouplers of oxidative phosphorylation via disruption of the proton gradient	dehydrocorydaline
2001	2020	19	Aphis_fabae	novaluron	0	0.325123152709	Aphis	Aphididae	Hemiptera	30.2	633	2	DD	128	Inhibitors of chitin biosynthesis	hydroxysanguinarine
2001	2020	19	Aphis_gossypii	chlorfenapyr	0	0.286516853933	Aphis	Aphididae	Hemiptera	31.5	1029	8	DD	316	Uncouplers of oxidative phosphorylation via disruption of the proton gradient	nicotyrine
2001	2020	19	Aphis_gossypii	novaluron	0	0.359154929577	Aphis	Aphididae	Hemiptera	31.5	1029	8	DD	316	Inhibitors of chitin biosynthesis	ask
2001	2020	19	Aulacorthum_solani	chlorfenapyr	0	0.300411522634	Aulacorthum	Aphididae	Hemiptera	10	433	1	DD	27	Uncouplers of oxidative phosphorylation via disruption of the proton gradient	dehydrocorydaline
2001	2020	19	Aulacorthum_solani	novaluron	0	0.325123152709	Aulacorthum	Aphididae	Hemiptera	10	433	1	DD	27	Inhibitors of chitin biosynthesis	hydroxysanguinarine
2001	2020	19	Cylas_formicarius	chlorfenapyr	0	0.200836820084	Cylas	Brentidae	Coleoptera	10.5	4	3	DD	34	Uncouplers of oxidative phosphorylation via disruption of the proton gradient	elymoclavine
2001	2020	19	Cylas_formicarius	novaluron	0	0.242857142857	Cylas	Brentidae	Coleoptera	10.5	4	3	DD	34	Inhibitors of chitin biosynthesis	quercetin
2001	2020	19	Leptinotarsa_decemlineata	chlorfenapyr	0	0.286516853933	Leptinotarsa	Chrysomelidae	Coleoptera	2	66	9	DD	447	Uncouplers of oxidative phosphorylation via disruption of the proton gradient	nicotyrine
2001	2020	19	Leptinotarsa_decemlineata	novaluron	0	0.310160427807	Leptinotarsa	Chrysomelidae	Coleoptera	2	66	9	DD	447	Inhibitors of chitin biosynthesis	cepharadione-a
2001	2020	19	Rhopalosiphum_padi	chlorfenapyr	0	0.285714285714	Rhopalosiphum	Aphididae	Hemiptera	29.5	119	1	DD	284	Uncouplers of oxidative phosphorylation via disruption of the proton gradient	berberine
2001	2020	19	Rhopalosiphum_padi	novaluron	0	0.300518134715	Rhopalosiphum	Aphididae	Hemiptera	29.5	119	1	DD	284	Inhibitors of chitin biosynthesis	dihydrochelerythrine
2001	2020	19	Spodoptera_exigua	novaluron	0	0.298969072165	Spodoptera	Noctuidae	Lepidoptera	3.5	44	12	DD	827	Inhibitors of chitin biosynthesis	nigracin
1985	2004	19	Liriomyza_trifolii	abamectin	1	0.740458015267	Liriomyza	Agromyzidae	Diptera	7.5	48	6	DD	53	Glutamate-gated chloride channel (GluCl) allosteric modulators	capsianoside-d
2001	2020	19	Liriomyza_trifolii	chlorfenapyr	0	0.26171875	Liriomyza	Agromyzidae	Diptera	7.5	48	6	DD	53	Uncouplers of oxidative phosphorylation via disruption of the proton gradient	flazin
2001	2020	19	Liriomyza_trifolii	novaluron	0	0.296774193548	Liriomyza	Agromyzidae	Diptera	7.5	48	6	DD	53	Inhibitors of chitin biosynthesis	legumin
2001	2020	19	Otiorhynchus_sulcatus	chlorfenapyr	0	0.20320855615	Otiorhynchus	Curculionidae	Coleoptera	1	37	1	NA	26	Uncouplers of oxidative phosphorylation via disruption of the proton gradient	serotonin
2001	2020	19	Otiorhynchus_sulcatus	novaluron	0	0.28078817734	Otiorhynchus	Curculionidae	Coleoptera	1	37	1	NA	26	Inhibitors of chitin biosynthesis	tannic-acid
2001	2020	19	Phyllotreta_striolata	chlorfenapyr	0	0.286516853933	Phyllotreta	Chrysomelidae	Coleoptera	2	84	1	DD	18	Uncouplers of oxidative phosphorylation via disruption of the proton gradient	nicotyrine
2001	2020	19	Phyllotreta_striolata	novaluron	0	0.298969072165	Phyllotreta	Chrysomelidae	Coleoptera	2	84	1	DD	18	Inhibitors of chitin biosynthesis	nigracin
2001	2020	19	Pieris_rapae	chlorfenapyr	0	0.2	Pieris	Pieridae	Lepidoptera	4.5	22	4	DD	379	Uncouplers of oxidative phosphorylation via disruption of the proton gradient	diindolylmethane
2001	2020	19	Pieris_rapae	novaluron	0	0.28078817734	Pieris	Pieridae	Lepidoptera	4.5	22	4	DD	379	Inhibitors of chitin biosynthesis	tannic-acid
2001	2020	19	Schizaphis_graminum	chlorfenapyr	0	0.220447284345	Schizaphis	Aphididae	Hemiptera	9.5	44	1	DD	175	Uncouplers of oxidative phosphorylation via disruption of the proton gradient	chlorophyll-b
2001	2020	19	Schizaphis_graminum	novaluron	0	0.290502793296	Schizaphis	Aphididae	Hemiptera	9.5	44	1	DD	175	Inhibitors of chitin biosynthesis	glucovanillin
2001	2020	19	Euxoa_ochrogaster	chlorfenapyr	0	0.286516853933	Euxoa	Noctuidae	Lepidoptera	1	20	2	DD	1	Uncouplers of oxidative phosphorylation via disruption of the proton gradient	nicotyrine
2001	2020	19	Euxoa_ochrogaster	novaluron	0	0.296774193548	Euxoa	Noctuidae	Lepidoptera	1	20	2	DD	1	Inhibitors of chitin biosynthesis	legumin
2001	2020	19	Euxoa_scandens	chlorfenapyr	0	0.286516853933	Euxoa	Noctuidae	Lepidoptera	1	14	1	DD	10	Uncouplers of oxidative phosphorylation via disruption of the proton gradient	nicotyrine
2001	2020	19	Euxoa_scandens	novaluron	0	0.28078817734	Euxoa	Noctuidae	Lepidoptera	1	14	1	DD	10	Inhibitors of chitin biosynthesis	tannic-acid
2001	2020	19	Oligonychus_pratensis	chlorfenapyr	0	0.220447284345	Oligonychus	Tetranychidae	Prostigmata	6.5	10	3	HD	6	Uncouplers of oxidative phosphorylation via disruption of the proton gradient	chlorophyll-b
2001	2020	19	Oligonychus_pratensis	novaluron	0	0.280701754386	Oligonychus	Tetranychidae	Prostigmata	6.5	10	3	HD	6	Inhibitors of chitin biosynthesis	ochratoxin-a
2001	2020	19	Choristoneura_rosaceana	chlorfenapyr	0	0.214592274678	Choristoneura	Tortricidae	Lepidoptera	1.5	56	4	DD	76	Uncouplers of oxidative phosphorylation via disruption of the proton gradient	olefin-c-17
2001	2020	19	Choristoneura_rosaceana	novaluron	0	0.298969072165	Choristoneura	Tortricidae	Lepidoptera	1.5	56	4	DD	76	Inhibitors of chitin biosynthesis	nigracin
2001	2020	19	Sphenophorus_parvulus	chlorfenapyr	0	NA	Sphenophorus	Dryophthoridae	Coleoptera	1	2	1	DD	2	Uncouplers of oxidative phosphorylation via disruption of the proton gradient	NA
2001	2020	19	Sphenophorus_parvulus	novaluron	0	NA	Sphenophorus	Dryophthoridae	Coleoptera	1	2	1	DD	2	Inhibitors of chitin biosynthesis	NA
2001	2020	19	Popillia_japonica	chlorfenapyr	0	0.26171875	Popillia	Scarabaeidae	Coleoptera	1	10	2	DD	129	Uncouplers of oxidative phosphorylation via disruption of the proton gradient	flazin
2001	2020	19	Popillia_japonica	novaluron	0	0.292079207921	Popillia	Scarabaeidae	Coleoptera	1	10	2	DD	129	Inhibitors of chitin biosynthesis	isolindleyin
2001	2020	19	Aphis_nasturtii	chlorfenapyr	0	0.286516853933	Aphis	Aphididae	Hemiptera	30.2	158	1	DD	6	Uncouplers of oxidative phosphorylation via disruption of the proton gradient	nicotyrine
2001	2020	19	Aphis_nasturtii	novaluron	0	0.293269230769	Aphis	Aphididae	Hemiptera	30.2	158	1	DD	6	Inhibitors of chitin biosynthesis	graveoline
2001	2020	19	Bemisia_tabaci	novaluron	0	0.310160427807	Bemisia	Aleyrodidae	Hemiptera	13	100	10	HD	1032	Inhibitors of chitin biosynthesis	cepharadione-a
2001	2020	19	Eotetranychus_hicoriae	chlorfenapyr	0	0.195833333333	Eotetranychus	Tetranychidae	Prostigmata	11.97	2	1	HD	0	Uncouplers of oxidative phosphorylation via disruption of the proton gradient	ascorbigen
2001	2020	19	Eotetranychus_hicoriae	novaluron	0	0.25	Eotetranychus	Tetranychidae	Prostigmata	11.97	2	1	HD	0	Inhibitors of chitin biosynthesis	tannins
2001	2020	19	Pseudococcus_maritimus	chlorfenapyr	0	0.289361702128	Pseudococcus	Pseudococcidae	Hemiptera	2	92	1	HD	18	Uncouplers of oxidative phosphorylation via disruption of the proton gradient	columbamine
2001	2020	19	Pseudococcus_maritimus	novaluron	0	0.298969072165	Pseudococcus	Pseudococcidae	Hemiptera	2	92	1	HD	18	Inhibitors of chitin biosynthesis	nigracin
2001	2020	19	Callosobruchus_maculatus	chlorfenapyr	0	0.26171875	Callosobruchus	Chrysomelidae	Coleoptera	6.5	12	2	DD	314	Uncouplers of oxidative phosphorylation via disruption of the proton gradient	flazin
2001	2020	19	Callosobruchus_maculatus	novaluron	0	0.296774193548	Callosobruchus	Chrysomelidae	Coleoptera	6.5	12	2	DD	314	Inhibitors of chitin biosynthesis	legumin
2001	2020	19	Aculops_lycopersici	chlorfenapyr	0	0.286516853933	Aculops	Eriophyidae	Prostigmata	NA	9	1	HD	8	Uncouplers of oxidative phosphorylation via disruption of the proton gradient	nicotyrine
2001	2020	19	Aculops_lycopersici	novaluron	0	0.289308176101	Aculops	Eriophyidae	Prostigmata	NA	9	1	HD	8	Inhibitors of chitin biosynthesis	dihydrocapsaicin
2001	2020	19	Rhizoglyphus_robini	chlorfenapyr	0	0.210116731518	Rhizoglyphus	Acaridae	Astigmata	25	3	1	DD	32	Uncouplers of oxidative phosphorylation via disruption of the proton gradient	primulin
2001	2020	19	Rhizoglyphus_robini	novaluron	0	0.243055555556	Rhizoglyphus	Acaridae	Astigmata	25	3	1	DD	32	Inhibitors of chitin biosynthesis	vanillic-acid
2001	2020	19	Circulifer_tenellus	chlorfenapyr	0	0.220447284345	Circulifer	Cicadellidae	Hemiptera	3	6	1	DD	24	Uncouplers of oxidative phosphorylation via disruption of the proton gradient	chlorophyll-b
2001	2020	19	Circulifer_tenellus	novaluron	0	0.28078817734	Circulifer	Cicadellidae	Hemiptera	3	6	1	DD	24	Inhibitors of chitin biosynthesis	tannic-acid
2001	2020	19	Lipaphis_erysimi	chlorfenapyr	0	0.2	Lipaphis	Aphididae	Hemiptera	NA	40	0	DD	65	Uncouplers of oxidative phosphorylation via disruption of the proton gradient	diindolylmethane
2001	2020	19	Lipaphis_erysimi	novaluron	0	0.28078817734	Lipaphis	Aphididae	Hemiptera	NA	40	0	DD	65	Inhibitors of chitin biosynthesis	tannic-acid
2001	2020	19	Platynota_idaeusalis	chlorfenapyr	0	0.285714285714	Platynota	Tortricidae	Lepidoptera	2	20	1	DD	9	Uncouplers of oxidative phosphorylation via disruption of the proton gradient	berberine
2001	2020	19	Platynota_idaeusalis	novaluron	0	0.325123152709	Platynota	Tortricidae	Lepidoptera	2	20	1	DD	9	Inhibitors of chitin biosynthesis	oxysanguinarine
2001	2020	19	Keiferia_lycopersicella	chlorfenapyr	0	0.286516853933	Keiferia	Gelechiidae	Lepidoptera	7.5	5	2	DD	2	Uncouplers of oxidative phosphorylation via disruption of the proton gradient	nicotyrine
2001	2020	19	Keiferia_lycopersicella	novaluron	0	0.289308176101	Keiferia	Gelechiidae	Lepidoptera	7.5	5	2	DD	2	Inhibitors of chitin biosynthesis	dihydrocapsaicin
2001	2020	19	Phyllonorycter_elmaella	chlorfenapyr	0	0.20320855615	Phyllonorycter	Gracillariidae	Lepidoptera	3	4	1	DD	0	Uncouplers of oxidative phosphorylation via disruption of the proton gradient	serotonin
2001	2020	19	Phyllonorycter_elmaella	novaluron	0	0.243055555556	Phyllonorycter	Gracillariidae	Lepidoptera	3	4	1	DD	0	Inhibitors of chitin biosynthesis	vanillic-acid
2001	2020	19	Tetranychus_turkestani	chlorfenapyr	0	0.26171875	Tetranychus	Tetranychidae	Prostigmata	12	5	4	HD	11	Uncouplers of oxidative phosphorylation via disruption of the proton gradient	flazin
2001	2020	19	Tetranychus_turkestani	novaluron	0	0.272151898734	Tetranychus	Tetranychidae	Prostigmata	12	5	4	HD	11	Inhibitors of chitin biosynthesis	coixol
2001	2020	19	Anticarsia_gemmatalis	chlorfenapyr	0	0.26171875	Anticarsia	Noctuidae	Lepidoptera	3	18	0	DD	164	Uncouplers of oxidative phosphorylation via disruption of the proton gradient	flazin
2001	2020	19	Anticarsia_gemmatalis	novaluron	0	0.267015706806	Anticarsia	Noctuidae	Lepidoptera	3	18	0	DD	164	Inhibitors of chitin biosynthesis	linocaffein
2001	2020	19	Lygus_lineolaris	chlorfenapyr	0	0.285714285714	Lygus	Miridae	Hemiptera	4	150	4	DD	83	Uncouplers of oxidative phosphorylation via disruption of the proton gradient	berberine
2001	2020	19	Nasonovia_ribisnigri	chlorfenapyr	0	0.286516853933	Nasonovia	Aphididae	Hemiptera	NA	40	4	DD	26	Uncouplers of oxidative phosphorylation via disruption of the proton gradient	nicotyrine
2001	2020	19	Nasonovia_ribisnigri	novaluron	0	0.268571428571	Nasonovia	Aphididae	Hemiptera	NA	40	4	DD	26	Inhibitors of chitin biosynthesis	x7-8-methylenedioxy-9-methoxycoumarin
2001	2020	19	Phyllonorycter_mespilella	chlorfenapyr	0	0.20320855615	Phyllonorycter	Gracillariidae	Lepidoptera	3	7	2	DD	3	Uncouplers of oxidative phosphorylation via disruption of the proton gradient	serotonin
2001	2020	19	Phyllonorycter_mespilella	novaluron	0	0.264705882353	Phyllonorycter	Gracillariidae	Lepidoptera	3	7	2	DD	3	Inhibitors of chitin biosynthesis	epicatechin-gallate
2001	2020	19	Cacopsylla_pyri	chlorfenapyr	0	0.178832116788	Cacopsylla	Psyllidae	Hemiptera	4	1	3	DD	20	Uncouplers of oxidative phosphorylation via disruption of the proton gradient	cyanidin-3-galactoside
2001	2020	19	Cacopsylla_pyri	novaluron	0	0.242857142857	Cacopsylla	Psyllidae	Hemiptera	4	1	3	DD	20	Inhibitors of chitin biosynthesis	quercetin
2001	2020	19	Ceroplastes_floridensis	chlorfenapyr	0	0.259109311741	Ceroplastes	Coccidae	Hemiptera	2	162	1	HD	4	Uncouplers of oxidative phosphorylation via disruption of the proton gradient	liriodenine
2001	2020	19	Ceroplastes_floridensis	novaluron	0	0.298969072165	Ceroplastes	Coccidae	Hemiptera	2	162	1	HD	4	Inhibitors of chitin biosynthesis	nigracin
2001	2020	19	Aleurothrixus_floccosus	chlorfenapyr	0	0.259109311741	Aleurothrixus	Aleyrodidae	Hemiptera	4	25	0	HD	4	Uncouplers of oxidative phosphorylation via disruption of the proton gradient	liriodenine
2001	2020	19	Aleurothrixus_floccosus	novaluron	0	0.28078817734	Aleurothrixus	Aleyrodidae	Hemiptera	4	25	0	HD	4	Inhibitors of chitin biosynthesis	tannic-acid
2001	2020	19	Ostrinia_nubilalis	chlorfenapyr	0	0.26171875	Ostrinia	Crambidae	Lepidoptera	2	32	0	DD	432	Uncouplers of oxidative phosphorylation via disruption of the proton gradient	flazin
2001	2020	19	Ostrinia_nubilalis	novaluron	0	0.290502793296	Ostrinia	Crambidae	Lepidoptera	2	32	0	DD	432	Inhibitors of chitin biosynthesis	glucovanillin
2001	2020	19	Thrips_palmi	chlorfenapyr	0	0.286516853933	Thrips	Thripidae	Thysanoptera	7.5	18	2	HD	35	Uncouplers of oxidative phosphorylation via disruption of the proton gradient	nicotyrine
2001	2020	19	Thrips_palmi	novaluron	0	0.289308176101	Thrips	Thripidae	Thysanoptera	7.5	18	2	HD	35	Inhibitors of chitin biosynthesis	dihydrocapsaicin
2001	2020	19	Brevicoryne_brassicae	chlorfenapyr	0	0.286516853933	Brevicoryne	Aphididae	Hemiptera	25.5	73	0	DD	125	Uncouplers of oxidative phosphorylation via disruption of the proton gradient	nicotyrine
2001	2020	19	Brevicoryne_brassicae	novaluron	0	0.292079207921	Brevicoryne	Aphididae	Hemiptera	25.5	73	0	DD	125	Inhibitors of chitin biosynthesis	isolindleyin
2001	2020	19	Liriomyza_sativae	chlorfenapyr	0	0.286516853933	Liriomyza	Agromyzidae	Diptera	7.5	30	0	DD	45	Uncouplers of oxidative phosphorylation via disruption of the proton gradient	nicotyrine
2001	2020	19	Liriomyza_sativae	novaluron	0	0.296774193548	Liriomyza	Agromyzidae	Diptera	7.5	30	0	DD	45	Inhibitors of chitin biosynthesis	legumin
2001	2020	19	Sitobion_avenae	chlorfenapyr	0	0.220447284345	Sitobion	Aphididae	Hemiptera	21.71	95	0	DD	226	Uncouplers of oxidative phosphorylation via disruption of the proton gradient	chlorophyll-b
2001	2020	19	Sitobion_avenae	novaluron	0	0.290502793296	Sitobion	Aphididae	Hemiptera	21.71	95	0	DD	226	Inhibitors of chitin biosynthesis	glucovanillin
2001	2020	19	Diaphorina_citri	novaluron	0	0.28078817734	Diaphorina	Psyllidae	Hemiptera	9.5	2	0	DD	208	Inhibitors of chitin biosynthesis	tannic-acid
1944	1963	19	Helicoverpa_zea	DDT	1	0.487179487179	Helicoverpa	Noctuidae	Lepidoptera	4	43	5	DD	661	Sodium channel modulators	p-cymene
1944	1963	19	Heliothis_virescens	DDT	1	0.487179487179	Heliothis	Noctuidae	Lepidoptera	5	29	7	DD	783	Sodium channel modulators	p-cymene
1951	1970	19	Phorodon_humuli	dimethoate	1	0.218181818182	Phorodon	Aphididae	Hemiptera	NA	7	5	DD	16	Acetylcholinesterase (AChE) inhibitors	betaine
1968	1987	19	Spodoptera_exigua	methomyl	1	0.233333333333	Spodoptera	Noctuidae	Lepidoptera	3.5	44	12	DD	827	Acetylcholinesterase (AChE) inhibitors	s-methyl-cysteine
1972	1991	19	Tetranychus_urticae	amitraz	1	0.44	Tetranychus	Tetranychidae	Prostigmata	15.5	81	22	HD	861	Octopamine receptor agonists	o-toluidine
1956	1975	19	Schizaphis_graminum	disulfoton	1	0.202247191011	Schizaphis	Aphididae	Hemiptera	9.5	44	1	DD	175	Acetylcholinesterase (AChE) inhibitors	lysophosphatidylethanolamine
1973	1992	19	Frankliniella_occidentalis	permethrin	1	0.461538461538	Frankliniella	Thripidae	Thysanoptera	6	52	8	HD	349	Sodium channel modulators	benzyl-propionate
1970	1989	19	Liriomyza_trifolii	pyrazophos	1	0.29702970297	Liriomyza	Agromyzidae	Diptera	7.5	48	6	DD	53	NA	gentianine
1955	1974	19	Leptinotarsa_decemlineata	azinphos-methyl	1	0.235294117647	Leptinotarsa	Chrysomelidae	Coleoptera	2	66	9	DD	447	Acetylcholinesterase (AChE) inhibitors	anthranilic-acid
1955	1974	19	Myzus_persicae	demephion	1	0.217391304348	Myzus	Aphididae	Hemiptera	17.5	861	6	DD	907	Acetylcholinesterase (AChE) inhibitors	lysophosphatidylethanolamine
2000	2020	20	Trichoplusia_ni	spirodiclofen	0	0.477011494253	Trichoplusia	Noctuidae	Lepidoptera	3	69	4	DD	1009	Inhibitors of acetyl CoA carboxylase	euphorbiasteroid
2000	2020	20	Trichoplusia_ni	flonicamid	0	0.558139534884	Trichoplusia	Noctuidae	Lepidoptera	3	69	4	DD	1009	Chordotonal Organ Modulators	nicotinamide
2000	2020	20	Tetranychus_urticae	flonicamid	0	0.558139534884	Tetranychus	Tetranychidae	Prostigmata	15.5	81	22	HD	861	Chordotonal Organ Modulators	nicotinic-acid-amide
2000	2020	20	Erythroneura_elegantula	spirodiclofen	0	0.408284023669	Erythroneura	Cicadellidae	Hemiptera	2.5	1	4	DD	5	Inhibitors of acetyl CoA carboxylase	cryptochlorogenic-acid
2000	2020	20	Erythroneura_elegantula	flonicamid	0	0.169811320755	Erythroneura	Cicadellidae	Hemiptera	2.5	1	4	DD	5	Chordotonal Organ Modulators	cinnamic-acid
2000	2020	20	Manduca_quinquemaculata	spirodiclofen	0	0.428571428571	Manduca	Sphingidae	Lepidoptera	2.5	8	1	DD	11	Inhibitors of acetyl CoA carboxylase	apoatropine
2000	2020	20	Manduca_quinquemaculata	flonicamid	0	0.45045045045	Manduca	Sphingidae	Lepidoptera	2.5	8	1	DD	11	Chordotonal Organ Modulators	nicotine
2000	2020	20	Chromaphis_juglandicola	spirodiclofen	0	0.412955465587	Chromaphis	Aphididae	Hemiptera	10.5	6	2	DD	2	Inhibitors of acetyl CoA carboxylase	multiflorin-a
2000	2020	20	Chromaphis_juglandicola	flonicamid	0	0.45045045045	Chromaphis	Aphididae	Hemiptera	10.5	6	2	DD	2	Chordotonal Organ Modulators	nicotine
2000	2020	20	Lygus_elisus	spirodiclofen	0	0.467032967033	Lygus	Miridae	Hemiptera	4	80	1	DD	2	Inhibitors of acetyl CoA carboxylase	artemidiol
2000	2020	20	Lygus_elisus	flonicamid	0	0.558139534884	Lygus	Miridae	Hemiptera	4	80	1	DD	2	Chordotonal Organ Modulators	nicotinic-acid-amide
2000	2020	20	Tetranychus_tumidus	spirodiclofen	0	0.398843930636	Tetranychus	Tetranychidae	Prostigmata	18.5	2	2	HD	0	Inhibitors of acetyl CoA carboxylase	chlorogenic-acid
2000	2020	20	Tetranychus_tumidus	flonicamid	0	0.298013245033	Tetranychus	Tetranychidae	Prostigmata	18.5	2	2	HD	0	Chordotonal Organ Modulators	chanoclavine
2000	2020	20	Dysaphis_plantaginea	spirodiclofen	0	0.445652173913	Dysaphis	Aphididae	Hemiptera	8	10	1	DD	20	Inhibitors of acetyl CoA carboxylase	acetoside
2000	2020	20	Dysaphis_plantaginea	flonicamid	0	0.330188679245	Dysaphis	Aphididae	Hemiptera	8	10	1	DD	20	Chordotonal Organ Modulators	tryptamine
2000	2020	20	Epilachna_varivestis	spirodiclofen	0	0.398843930636	Epilachna	Coccinellidae	Coleoptera	2.5	7	1	DD	37	Inhibitors of acetyl CoA carboxylase	chlorogenic-acid
2000	2020	20	Epilachna_varivestis	flonicamid	0	0.4	Epilachna	Coccinellidae	Coleoptera	2.5	7	1	DD	37	Chordotonal Organ Modulators	indole-3-carboxyaldehyde
2000	2020	20	Lygus_hesperus	spirodiclofen	0	0.467032967033	Lygus	Miridae	Hemiptera	4	60	2	DD	72	Inhibitors of acetyl CoA carboxylase	artemidiol
2000	2020	20	Lygus_hesperus	flonicamid	0	0.45045045045	Lygus	Miridae	Hemiptera	4	60	2	DD	72	Chordotonal Organ Modulators	nicotine
2000	2020	20	Blissus_insularis	spirodiclofen	0	0.421052631579	Blissus	Blissidae	Hemiptera	5	2	5	DD	12	Inhibitors of acetyl CoA carboxylase	oryzanol-a
2000	2020	20	Blissus_insularis	flonicamid	0	0.384615384615	Blissus	Blissidae	Hemiptera	5	2	5	DD	12	Chordotonal Organ Modulators	trigonelline
1975	1995	20	Anthonomus_grandis	cypermethrin	1	0.38	Anthonomus	Curculionidae	Coleoptera	3	8	5	DD	157	Sodium channel modulators	gallocatechin
2000	2020	20	Anthonomus_grandis	spirodiclofen	0	0.390243902439	Anthonomus	Curculionidae	Coleoptera	3	8	5	DD	157	Inhibitors of acetyl CoA carboxylase	nicotiflorin
2000	2020	20	Anthonomus_grandis	flonicamid	0	0.313043478261	Anthonomus	Curculionidae	Coleoptera	3	8	5	DD	157	Chordotonal Organ Modulators	serotonin
2000	2020	20	Liriomyza_pusilla	spirodiclofen	0	NA	Liriomyza	Agromyzidae	Diptera	7.5	2	0	DD	0	Inhibitors of acetyl CoA carboxylase	NA
2000	2020	20	Liriomyza_pusilla	flonicamid	0	NA	Liriomyza	Agromyzidae	Diptera	7.5	2	0	DD	0	Chordotonal Organ Modulators	NA
2000	2020	20	Aculus_schlechtendali	spirodiclofen	0	0.398843930636	Aculus	Eriophyidae	Prostigmata	4	2	1	HD	11	Inhibitors of acetyl CoA carboxylase	chlorogenic-acid
2000	2020	20	Aculus_schlechtendali	flonicamid	0	0.244444444444	Aculus	Eriophyidae	Prostigmata	4	2	1	HD	11	Chordotonal Organ Modulators	indole-3-acetic-acid
2000	2020	20	Tetranychus_pacificus	spirodiclofen	0	0.412955465587	Tetranychus	Tetranychidae	Prostigmata	15	14	4	HD	11	Inhibitors of acetyl CoA carboxylase	multiflorin-a
2000	2020	20	Tetranychus_pacificus	flonicamid	0	0.384615384615	Tetranychus	Tetranychidae	Prostigmata	15	14	4	HD	11	Chordotonal Organ Modulators	trigonelline
2000	2020	20	Therioaphis_maculata	spirodiclofen	0	0.398843930636	Therioaphis	Aphididae	Hemiptera	20	2	2	DD	8	Inhibitors of acetyl CoA carboxylase	chlorogenic-acid
2000	2020	20	Therioaphis_maculata	flonicamid	0	0.384615384615	Therioaphis	Aphididae	Hemiptera	20	2	2	DD	8	Chordotonal Organ Modulators	trigonelline
2000	2020	20	Myzus_persicae	spirodiclofen	0	0.477011494253	Myzus	Aphididae	Hemiptera	17.5	861	6	DD	907	Inhibitors of acetyl CoA carboxylase	euphorbiasteroid
2000	2020	20	Myzus_persicae	flonicamid	0	0.558139534884	Myzus	Aphididae	Hemiptera	17.5	861	6	DD	907	Chordotonal Organ Modulators	niacinamide
2000	2020	20	Delia_florilega	spirodiclofen	0	0.408284023669	Delia	Anthomyiidae	Diptera	3.17	5	1	DD	1	Inhibitors of acetyl CoA carboxylase	cryptochlorogenic-acid
2000	2020	20	Delia_florilega	flonicamid	0	0.45045045045	Delia	Anthomyiidae	Diptera	3.17	5	1	DD	1	Chordotonal Organ Modulators	nicotine
2000	2020	20	Euxesta_notata	spirodiclofen	0	0.398843930636	Euxesta	Ulidiidae	Diptera	NA	1	2	DD	0	Inhibitors of acetyl CoA carboxylase	chlorogenic-acid
2000	2020	20	Euxesta_notata	flonicamid	0	0.395833333333	Euxesta	Ulidiidae	Diptera	NA	1	2	DD	0	Chordotonal Organ Modulators	nicotinic-acid
2000	2020	20	Blissus_leucopterus	spirodiclofen	0	0.421052631579	Blissus	Blissidae	Hemiptera	2.5	13	1	DD	7	Inhibitors of acetyl CoA carboxylase	oryzanol-a
2000	2020	20	Blissus_leucopterus	flonicamid	0	0.484210526316	Blissus	Blissidae	Hemiptera	2.5	13	1	DD	7	Chordotonal Organ Modulators	gramine
2000	2020	20	Argyrotaenia_velutinana	spirodiclofen	0	0.433734939759	Argyrotaenia	Tortricidae	Lepidoptera	3	36	1	DD	22	Inhibitors of acetyl CoA carboxylase	tiliroside
2000	2020	20	Argyrotaenia_velutinana	flonicamid	0	0.395833333333	Argyrotaenia	Tortricidae	Lepidoptera	3	36	1	DD	22	Chordotonal Organ Modulators	nicotinic-acid
1948	1968	20	Helicoverpa_zea	methoxychlor	1	0.603773584906	Helicoverpa	Noctuidae	Lepidoptera	4	43	5	DD	661	Sodium channel modulators	thymyl-methyl-ether
2000	2020	20	Helicoverpa_zea	spirodiclofen	0	0.432432432432	Helicoverpa	Noctuidae	Lepidoptera	4	43	5	DD	661	Inhibitors of acetyl CoA carboxylase	lactucopicrin
2000	2020	20	Helicoverpa_zea	flonicamid	0	0.45045045045	Helicoverpa	Noctuidae	Lepidoptera	4	43	5	DD	661	Chordotonal Organ Modulators	nicotine
2000	2020	20	Heliothis_virescens	spirodiclofen	0	0.432432432432	Heliothis	Noctuidae	Lepidoptera	5	29	7	DD	783	Inhibitors of acetyl CoA carboxylase	lactucopicrin
2000	2020	20	Heliothis_virescens	flonicamid	0	0.558139534884	Heliothis	Noctuidae	Lepidoptera	5	29	7	DD	783	Chordotonal Organ Modulators	nicotinamide
2000	2020	20	Manduca_sexta	spirodiclofen	0	0.428571428571	Manduca	Sphingidae	Lepidoptera	2.5	11	1	DD	2869	Inhibitors of acetyl CoA carboxylase	apoatropine
2000	2020	20	Manduca_sexta	flonicamid	0	0.45045045045	Manduca	Sphingidae	Lepidoptera	2.5	11	1	DD	2869	Chordotonal Organ Modulators	nicotine
2000	2020	20	Planococcus_ficus	spirodiclofen	0	0.408284023669	Planococcus	Pseudococcidae	Hemiptera	3	22	1	HD	32	Inhibitors of acetyl CoA carboxylase	cryptochlorogenic-acid
2000	2020	20	Planococcus_ficus	flonicamid	0	0.558139534884	Planococcus	Pseudococcidae	Hemiptera	3	22	1	HD	32	Chordotonal Organ Modulators	nicotinamide
2000	2020	20	Aculus_fockeui	spirodiclofen	0	0.412955465587	Aculus	Eriophyidae	Prostigmata	4	1	1	HD	6	Inhibitors of acetyl CoA carboxylase	multiflorin-a
2000	2020	20	Aculus_fockeui	flonicamid	0	0.330188679245	Aculus	Eriophyidae	Prostigmata	4	1	1	HD	6	Chordotonal Organ Modulators	tryptamine
2000	2020	20	Agrotis_ipsilon	spirodiclofen	0	0.432432432432	Agrotis	Noctuidae	Lepidoptera	3	56	3	DD	129	Inhibitors of acetyl CoA carboxylase	lactucopicrin
2000	2020	20	Agrotis_ipsilon	flonicamid	0	0.558139534884	Agrotis	Noctuidae	Lepidoptera	3	56	3	DD	129	Chordotonal Organ Modulators	nicotinamide
2000	2020	20	Anarsia_lineatella	spirodiclofen	0	0.412955465587	Anarsia	Gelechiidae	Lepidoptera	2.5	7	1	DD	10	Inhibitors of acetyl CoA carboxylase	multiflorin-a
2000	2020	20	Anarsia_lineatella	flonicamid	0	0.395833333333	Anarsia	Gelechiidae	Lepidoptera	2.5	7	1	DD	10	Chordotonal Organ Modulators	nicotinic-acid
2000	2020	20	Aphis_pomi	spirodiclofen	0	0.412955465587	Aphis	Aphididae	Hemiptera	12	28	1	DD	14	Inhibitors of acetyl CoA carboxylase	multiflorin-a
2000	2020	20	Aphis_pomi	flonicamid	0	0.330188679245	Aphis	Aphididae	Hemiptera	12	28	1	DD	14	Chordotonal Organ Modulators	tryptamine
2000	2020	20	Cydia_pomonella	spirodiclofen	0	0.412955465587	Cydia	Tortricidae	Lepidoptera	2	13	8	DD	404	Inhibitors of acetyl CoA carboxylase	multiflorin-a
2000	2020	20	Cydia_pomonella	flonicamid	0	0.45045045045	Cydia	Tortricidae	Lepidoptera	2	13	8	DD	404	Chordotonal Organ Modulators	nicotine
2000	2020	20	Delia_floralis	spirodiclofen	0	0.398843930636	Delia	Anthomyiidae	Diptera	3.17	5	1	DD	2	Inhibitors of acetyl CoA carboxylase	chlorogenic-acid
2000	2020	20	Delia_floralis	flonicamid	0	0.407079646018	Delia	Anthomyiidae	Diptera	3.17	5	1	DD	2	Chordotonal Organ Modulators	brassinin
2000	2020	20	Delia_platura	spirodiclofen	0	0.432432432432	Delia	Anthomyiidae	Diptera	4	28	2	DD	10	Inhibitors of acetyl CoA carboxylase	lactucopicrin
2000	2020	20	Delia_platura	flonicamid	0	0.558139534884	Delia	Anthomyiidae	Diptera	4	28	2	DD	10	Chordotonal Organ Modulators	nicotinamide
2000	2020	20	Diabrotica_undecimpunctata	spirodiclofen	0	0.477011494253	Diabrotica	Chrysomelidae	Coleoptera	2	220	4	DD	48	Inhibitors of acetyl CoA carboxylase	euphorbiasteroid
2000	2020	20	Diabrotica_undecimpunctata	flonicamid	0	0.558139534884	Diabrotica	Chrysomelidae	Coleoptera	2	220	4	DD	48	Chordotonal Organ Modulators	nicotinamide
2000	2020	20	Diatraea_saccharalis	spirodiclofen	0	0.421052631579	Diatraea	Crambidae	Lepidoptera	4	16	3	DD	142	Inhibitors of acetyl CoA carboxylase	oryzanol-a
2000	2020	20	Diatraea_saccharalis	flonicamid	0	0.484210526316	Diatraea	Crambidae	Lepidoptera	4	16	3	DD	142	Chordotonal Organ Modulators	gramine
2000	2020	20	Epitrix_hirtipennis	spirodiclofen	0	0.454545454545	Epitrix	Chrysomelidae	Coleoptera	3	44	2	DD	7	Inhibitors of acetyl CoA carboxylase	kawain
2000	2020	20	Epitrix_hirtipennis	flonicamid	0	0.45045045045	Epitrix	Chrysomelidae	Coleoptera	3	44	2	DD	7	Chordotonal Organ Modulators	nicotine
2000	2020	20	Euxoa_detersa	spirodiclofen	0	0.408284023669	Euxoa	Noctuidae	Lepidoptera	1	14	1	DD	0	Inhibitors of acetyl CoA carboxylase	cryptochlorogenic-acid
2000	2020	20	Euxoa_detersa	flonicamid	0	0.484210526316	Euxoa	Noctuidae	Lepidoptera	1	14	1	DD	0	Chordotonal Organ Modulators	gramine
2000	2020	20	Euxoa_messoria	spirodiclofen	0	0.432432432432	Euxoa	Noctuidae	Lepidoptera	1	22	1	DD	3	Inhibitors of acetyl CoA carboxylase	lactucopicrin
2000	2020	20	Euxoa_messoria	flonicamid	0	0.558139534884	Euxoa	Noctuidae	Lepidoptera	1	22	1	DD	3	Chordotonal Organ Modulators	nicotinamide
2000	2020	20	Frankliniella_occidentalis	spirodiclofen	0	0.477011494253	Frankliniella	Thripidae	Thysanoptera	6	52	8	HD	349	Inhibitors of acetyl CoA carboxylase	euphorbiasteroid
2000	2020	20	Frankliniella_occidentalis	flonicamid	0	0.558139534884	Frankliniella	Thripidae	Thysanoptera	6	52	8	HD	349	Chordotonal Organ Modulators	nicotinamide
2000	2020	20	Frankliniella_tritici	spirodiclofen	0	0.412955465587	Frankliniella	Thripidae	Thysanoptera	12.5	15	1	HD	11	Inhibitors of acetyl CoA carboxylase	multiflorin-a
2000	2020	20	Frankliniella_tritici	flonicamid	0	0.484210526316	Frankliniella	Thripidae	Thysanoptera	12.5	15	1	HD	11	Chordotonal Organ Modulators	gramine
2000	2020	20	Hypera_postica	spirodiclofen	0	0.445652173913	Hypera	Curculionidae	Coleoptera	1	17	2	DD	26	Inhibitors of acetyl CoA carboxylase	acetoside
2000	2020	20	Hypera_postica	flonicamid	0	0.484210526316	Hypera	Curculionidae	Coleoptera	1	17	2	DD	26	Chordotonal Organ Modulators	gramine
2000	2020	20	Panonychus_ulmi	flonicamid	0	0.384615384615	Panonychus	Tetranychidae	Prostigmata	6.5	8	12	HD	55	Chordotonal Organ Modulators	trigonelline
2000	2020	20	Phthorimaea_operculella	spirodiclofen	0	0.428571428571	Phthorimaea	Gelechiidae	Lepidoptera	5.5	12	3	DD	78	Inhibitors of acetyl CoA carboxylase	apoatropine
2000	2020	20	Phthorimaea_operculella	flonicamid	0	0.45045045045	Phthorimaea	Gelechiidae	Lepidoptera	5.5	12	3	DD	78	Chordotonal Organ Modulators	nicotine
2000	2020	20	Tetranychus_mcdanieli	spirodiclofen	0	0.408284023669	Tetranychus	Tetranychidae	Prostigmata	9	3	4	HD	3	Inhibitors of acetyl CoA carboxylase	cryptochlorogenic-acid
2000	2020	20	Tetranychus_mcdanieli	flonicamid	0	0.244444444444	Tetranychus	Tetranychidae	Prostigmata	9	3	4	HD	3	Chordotonal Organ Modulators	indole-3-acetic-acid
2000	2020	20	Thrips_tabaci	spirodiclofen	0	0.454545454545	Thrips	Thripidae	Thysanoptera	7.5	24	8	HD	122	Inhibitors of acetyl CoA carboxylase	kawain
2000	2020	20	Thrips_tabaci	flonicamid	0	0.45045045045	Thrips	Thripidae	Thysanoptera	7.5	24	8	HD	122	Chordotonal Organ Modulators	nicotine
2000	2020	20	Tychius_picirostris	spirodiclofen	0	0.398843930636	Tychius	Curculionidae	Coleoptera	1	1	1	DD	0	Inhibitors of acetyl CoA carboxylase	chlorogenic-acid
2000	2020	20	Tychius_picirostris	flonicamid	0	0.188118811881	Tychius	Curculionidae	Coleoptera	1	1	1	DD	0	Chordotonal Organ Modulators	furfurol
2000	2020	20	Conoderus_falli	spirodiclofen	0	0.408284023669	Conoderus	Elateridae	Coleoptera	2	7	3	DD	2	Inhibitors of acetyl CoA carboxylase	cryptochlorogenic-acid
2000	2020	20	Conoderus_falli	flonicamid	0	0.45045045045	Conoderus	Elateridae	Coleoptera	2	7	3	DD	2	Chordotonal Organ Modulators	nicotine
2000	2020	20	Chaetosiphon_fragaefolii	spirodiclofen	0	0.433734939759	Chaetosiphon	Aphididae	Hemiptera	21.71	5	1	DD	8	Inhibitors of acetyl CoA carboxylase	tiliroside
2000	2020	20	Chaetosiphon_fragaefolii	flonicamid	0	0.395833333333	Chaetosiphon	Aphididae	Hemiptera	21.71	5	1	DD	8	Chordotonal Organ Modulators	nicotinic-acid
2000	2020	20	Conoderus_vespertinus	spirodiclofen	0	0.398843930636	Conoderus	Elateridae	Coleoptera	0.32	2	1	DD	2	Inhibitors of acetyl CoA carboxylase	chlorogenic-acid
2000	2020	20	Conoderus_vespertinus	flonicamid	0	0.45045045045	Conoderus	Elateridae	Coleoptera	0.32	2	1	DD	2	Chordotonal Organ Modulators	nicotine
2000	2020	20	Epitrix_tuberis	spirodiclofen	0	0.432432432432	Epitrix	Chrysomelidae	Coleoptera	1.5	32	2	DD	4	Inhibitors of acetyl CoA carboxylase	lactucopicrin
2000	2020	20	Epitrix_tuberis	flonicamid	0	0.45045045045	Epitrix	Chrysomelidae	Coleoptera	1.5	32	2	DD	4	Chordotonal Organ Modulators	nicotine
2000	2020	20	Pectinophora_gossypiella	spirodiclofen	0	0.398843930636	Pectinophora	Gelechiidae	Lepidoptera	5	10	6	DD	128	Inhibitors of acetyl CoA carboxylase	chlorogenic-acid
2000	2020	20	Pectinophora_gossypiella	flonicamid	0	0.384615384615	Pectinophora	Gelechiidae	Lepidoptera	5	10	6	DD	128	Chordotonal Organ Modulators	trigonelline
2000	2020	20	Phyllocoptruta_oleivora	spirodiclofen	0	0.385542168675	Phyllocoptruta	Eriophyidae	Prostigmata	30	2	1	HD	15	Inhibitors of acetyl CoA carboxylase	rutin
2000	2020	20	Phyllocoptruta_oleivora	flonicamid	0	0.244444444444	Phyllocoptruta	Eriophyidae	Prostigmata	30	2	1	HD	15	Chordotonal Organ Modulators	indole
2000	2020	20	Plutella_xylostella	spirodiclofen	0	0.432432432432	Plutella	Plutellidae	Lepidoptera	4.5	18	15	DD	1006	Inhibitors of acetyl CoA carboxylase	lactucopicrin
2000	2020	20	Plutella_xylostella	flonicamid	0	0.558139534884	Plutella	Plutellidae	Lepidoptera	4.5	18	15	DD	1006	Chordotonal Organ Modulators	nicotinamide
2000	2020	20	Pseudatomoscelis_seriatus	spirodiclofen	0	0.408284023669	Pseudatomoscelis	Miridae	Hemiptera	7	38	1	DD	16	Inhibitors of acetyl CoA carboxylase	cryptochlorogenic-acid
2000	2020	20	Pseudatomoscelis_seriatus	flonicamid	0	0.45045045045	Pseudatomoscelis	Miridae	Hemiptera	7	38	1	DD	16	Chordotonal Organ Modulators	nicotine
2000	2020	20	Diabrotica_virgifera	spirodiclofen	0	0.477011494253	Diabrotica	Chrysomelidae	Coleoptera	1	101	2	DD	356	Inhibitors of acetyl CoA carboxylase	euphorbiasteroid
2000	2020	20	Diabrotica_virgifera	flonicamid	0	0.484210526316	Diabrotica	Chrysomelidae	Coleoptera	1	101	2	DD	356	Chordotonal Organ Modulators	gramine
2000	2020	20	Eumerus_strigatus	spirodiclofen	0	0.398843930636	Eumerus	Syrphidae	Diptera	2	1	0	DD	1	Inhibitors of acetyl CoA carboxylase	chlorogenic-acid
2000	2020	20	Eumerus_strigatus	flonicamid	0	0.395833333333	Eumerus	Syrphidae	Diptera	2	1	0	DD	1	Chordotonal Organ Modulators	nicotinic-acid
2000	2020	20	Evergestis_pallidata	spirodiclofen	0	0.398843930636	Evergestis	Crambidae	Lepidoptera	2	5	2	DD	0	Inhibitors of acetyl CoA carboxylase	chlorogenic-acid
2000	2020	20	Evergestis_pallidata	flonicamid	0	0.407079646018	Evergestis	Crambidae	Lepidoptera	2	5	2	DD	0	Chordotonal Organ Modulators	brassinin
2000	2020	20	Nezara_viridula	spirodiclofen	0	0.445652173913	Nezara	Pentatomidae	Hemiptera	2.5	46	1	DD	170	Inhibitors of acetyl CoA carboxylase	verbascoside
2000	2020	20	Nezara_viridula	flonicamid	0	0.558139534884	Nezara	Pentatomidae	Hemiptera	2.5	46	1	DD	170	Chordotonal Organ Modulators	nicotinamide
1983	2003	20	Phorodon_humuli	cyfluthrin	1	0.413793103448	Phorodon	Aphididae	Hemiptera	NA	7	5	DD	16	Sodium channel modulators	prunasin
2000	2020	20	Phorodon_humuli	spirodiclofen	0	0.412955465587	Phorodon	Aphididae	Hemiptera	NA	7	5	DD	16	Inhibitors of acetyl CoA carboxylase	multiflorin-a
2000	2020	20	Phorodon_humuli	flonicamid	0	0.330188679245	Phorodon	Aphididae	Hemiptera	NA	7	5	DD	16	Chordotonal Organ Modulators	tryptamine
2000	2020	20	Spodoptera_frugiperda	spirodiclofen	0	0.432432432432	Spodoptera	Noctuidae	Lepidoptera	5.5	69	5	DD	2401	Inhibitors of acetyl CoA carboxylase	lactucopicrin
2000	2020	20	Spodoptera_frugiperda	flonicamid	0	0.558139534884	Spodoptera	Noctuidae	Lepidoptera	5.5	69	5	DD	2401	Chordotonal Organ Modulators	nicotinamide
2000	2020	20	Tetranychus_desertorum	spirodiclofen	0	0.396761133603	Tetranychus	Tetranychidae	Prostigmata	15	4	1	HD	2	Inhibitors of acetyl CoA carboxylase	kaempferol-3-glucuronide
2000	2020	20	Tetranychus_desertorum	flonicamid	0	0.4	Tetranychus	Tetranychidae	Prostigmata	15	4	1	HD	2	Chordotonal Organ Modulators	indole-3-carboxyaldehyde
2000	2020	20	Bucculatrix_thurberiella	spirodiclofen	0	0.390243902439	Bucculatrix	Bucculatricidae	Lepidoptera	5	2	3	HD	3	Inhibitors of acetyl CoA carboxylase	nicotiflorin
2000	2020	20	Bucculatrix_thurberiella	flonicamid	0	0.313043478261	Bucculatrix	Bucculatricidae	Lepidoptera	5	2	3	HD	3	Chordotonal Organ Modulators	serotonin
2000	2020	20	Diabrotica_longicornis	spirodiclofen	0	0.477011494253	Diabrotica	Chrysomelidae	Coleoptera	1	59	2	DD	3	Inhibitors of acetyl CoA carboxylase	euphorbiasteroid
2000	2020	20	Diabrotica_longicornis	flonicamid	0	0.558139534884	Diabrotica	Chrysomelidae	Coleoptera	1	59	2	DD	3	Chordotonal Organ Modulators	nicotinamide
2000	2020	20	Grapholita_molesta	spirodiclofen	0	0.433734939759	Grapholita	Tortricidae	Lepidoptera	4	15	2	DD	106	Inhibitors of acetyl CoA carboxylase	tiliroside
2000	2020	20	Grapholita_molesta	flonicamid	0	0.330188679245	Grapholita	Tortricidae	Lepidoptera	4	15	2	DD	106	Chordotonal Organ Modulators	tryptamine
2000	2020	20	Lymantria_dispar	spirodiclofen	0	0.433734939759	Lymantria	Lymantriidae	Lepidoptera	1	34	2	DD	662	Inhibitors of acetyl CoA carboxylase	tiliroside
2000	2020	20	Lymantria_dispar	flonicamid	0	0.330188679245	Lymantria	Lymantriidae	Lepidoptera	1	34	2	DD	662	Chordotonal Organ Modulators	tryptamine
2000	2020	20	Trialeurodes_vaporariorum	spirodiclofen	0	0.477011494253	Trialeurodes	Aleyrodidae	Hemiptera	2.5	77	10	HD	123	Inhibitors of acetyl CoA carboxylase	euphorbiasteroid
2000	2020	20	Trialeurodes_vaporariorum	flonicamid	0	0.558139534884	Trialeurodes	Aleyrodidae	Hemiptera	2.5	77	10	HD	123	Chordotonal Organ Modulators	nicotinic-acid-amide
2000	2020	20	Hyalopterus_pruni	spirodiclofen	0	0.428571428571	Hyalopterus	Aphididae	Hemiptera	21.71	41	1	DD	11	Inhibitors of acetyl CoA carboxylase	apoatropine
2000	2020	20	Hyalopterus_pruni	flonicamid	0	0.484210526316	Hyalopterus	Aphididae	Hemiptera	21.71	41	1	DD	11	Chordotonal Organ Modulators	donaxine
2000	2020	20	Anthonomus_eugenii	spirodiclofen	0	0.428571428571	Anthonomus	Curculionidae	Coleoptera	6.5	5	2	DD	7	Inhibitors of acetyl CoA carboxylase	apoatropine
2000	2020	20	Anthonomus_eugenii	flonicamid	0	0.45045045045	Anthonomus	Curculionidae	Coleoptera	6.5	5	2	DD	7	Chordotonal Organ Modulators	nicotine
2000	2020	20	Aphis_fabae	spirodiclofen	0	0.477011494253	Aphis	Aphididae	Hemiptera	30.2	633	2	DD	128	Inhibitors of acetyl CoA carboxylase	euphorbiasteroid
2000	2020	20	Aphis_fabae	flonicamid	0	0.558139534884	Aphis	Aphididae	Hemiptera	30.2	633	2	DD	128	Chordotonal Organ Modulators	niacinamide
1983	2003	20	Aphis_gossypii	cyfluthrin	1	0.489208633094	Aphis	Aphididae	Hemiptera	31.5	1029	8	DD	316	Sodium channel modulators	d-pinoresinol
2000	2020	20	Aphis_gossypii	spirodiclofen	0	0.477011494253	Aphis	Aphididae	Hemiptera	31.5	1029	8	DD	316	Inhibitors of acetyl CoA carboxylase	euphorbiasteroid
2000	2020	20	Aulacorthum_solani	spirodiclofen	0	0.477011494253	Aulacorthum	Aphididae	Hemiptera	10	433	1	DD	27	Inhibitors of acetyl CoA carboxylase	euphorbiasteroid
2000	2020	20	Aulacorthum_solani	flonicamid	0	0.558139534884	Aulacorthum	Aphididae	Hemiptera	10	433	1	DD	27	Chordotonal Organ Modulators	niacinamide
2000	2020	20	Cylas_formicarius	spirodiclofen	0	0.398843930636	Cylas	Brentidae	Coleoptera	10.5	4	3	DD	34	Inhibitors of acetyl CoA carboxylase	chlorogenic-acid
2000	2020	20	Cylas_formicarius	flonicamid	0	0.298013245033	Cylas	Brentidae	Coleoptera	10.5	4	3	DD	34	Chordotonal Organ Modulators	chanoclavine
2000	2020	20	Leptinotarsa_decemlineata	spirodiclofen	0	0.454545454545	Leptinotarsa	Chrysomelidae	Coleoptera	2	66	9	DD	447	Inhibitors of acetyl CoA carboxylase	kawain
2000	2020	20	Leptinotarsa_decemlineata	flonicamid	0	0.558139534884	Leptinotarsa	Chrysomelidae	Coleoptera	2	66	9	DD	447	Chordotonal Organ Modulators	nicotinamide
2000	2020	20	Rhopalosiphum_padi	spirodiclofen	0	0.445652173913	Rhopalosiphum	Aphididae	Hemiptera	29.5	119	1	DD	284	Inhibitors of acetyl CoA carboxylase	acetoside
2000	2020	20	Rhopalosiphum_padi	flonicamid	0	0.484210526316	Rhopalosiphum	Aphididae	Hemiptera	29.5	119	1	DD	284	Chordotonal Organ Modulators	donaxine
2000	2020	20	Spodoptera_exigua	spirodiclofen	0	0.432432432432	Spodoptera	Noctuidae	Lepidoptera	3.5	44	12	DD	827	Inhibitors of acetyl CoA carboxylase	lactucopicrin
2000	2020	20	Spodoptera_exigua	flonicamid	0	0.558139534884	Spodoptera	Noctuidae	Lepidoptera	3.5	44	12	DD	827	Chordotonal Organ Modulators	nicotinamide
2000	2020	20	Liriomyza_trifolii	spirodiclofen	0	0.432432432432	Liriomyza	Agromyzidae	Diptera	7.5	48	6	DD	53	Inhibitors of acetyl CoA carboxylase	lactucopicrin
2000	2020	20	Liriomyza_trifolii	flonicamid	0	0.558139534884	Liriomyza	Agromyzidae	Diptera	7.5	48	6	DD	53	Chordotonal Organ Modulators	nicotinamide
2000	2020	20	Otiorhynchus_sulcatus	spirodiclofen	0	0.449735449735	Otiorhynchus	Curculionidae	Coleoptera	1	37	1	NA	26	Inhibitors of acetyl CoA carboxylase	taxine-b
2000	2020	20	Otiorhynchus_sulcatus	flonicamid	0	0.395833333333	Otiorhynchus	Curculionidae	Coleoptera	1	37	1	NA	26	Chordotonal Organ Modulators	nicotinic-acid
2000	2020	20	Phyllotreta_striolata	spirodiclofen	0	0.445652173913	Phyllotreta	Chrysomelidae	Coleoptera	2	84	1	DD	18	Inhibitors of acetyl CoA carboxylase	acetoside
2000	2020	20	Phyllotreta_striolata	flonicamid	0	0.558139534884	Phyllotreta	Chrysomelidae	Coleoptera	2	84	1	DD	18	Chordotonal Organ Modulators	nicotinamide
2000	2020	20	Pieris_rapae	spirodiclofen	0	0.398843930636	Pieris	Pieridae	Lepidoptera	4.5	22	4	DD	379	Inhibitors of acetyl CoA carboxylase	chlorogenic-acid
2000	2020	20	Pieris_rapae	flonicamid	0	0.407079646018	Pieris	Pieridae	Lepidoptera	4.5	22	4	DD	379	Chordotonal Organ Modulators	brassinin
2000	2020	20	Schizaphis_graminum	spirodiclofen	0	0.421052631579	Schizaphis	Aphididae	Hemiptera	9.5	44	1	DD	175	Inhibitors of acetyl CoA carboxylase	oryzanol-a
2000	2020	20	Schizaphis_graminum	flonicamid	0	0.484210526316	Schizaphis	Aphididae	Hemiptera	9.5	44	1	DD	175	Chordotonal Organ Modulators	gramine
2000	2020	20	Euxoa_ochrogaster	spirodiclofen	0	0.445652173913	Euxoa	Noctuidae	Lepidoptera	1	20	2	DD	1	Inhibitors of acetyl CoA carboxylase	acetoside
2000	2020	20	Euxoa_ochrogaster	flonicamid	0	0.558139534884	Euxoa	Noctuidae	Lepidoptera	1	20	2	DD	1	Chordotonal Organ Modulators	nicotinamide
2000	2020	20	Euxoa_scandens	spirodiclofen	0	0.412955465587	Euxoa	Noctuidae	Lepidoptera	1	14	1	DD	10	Inhibitors of acetyl CoA carboxylase	multiflorin-a
2000	2020	20	Euxoa_scandens	flonicamid	0	0.45045045045	Euxoa	Noctuidae	Lepidoptera	1	14	1	DD	10	Chordotonal Organ Modulators	nicotine
2000	2020	20	Oligonychus_pratensis	spirodiclofen	0	0.408284023669	Oligonychus	Tetranychidae	Prostigmata	6.5	10	3	HD	6	Inhibitors of acetyl CoA carboxylase	cryptochlorogenic-acid
2000	2020	20	Oligonychus_pratensis	flonicamid	0	0.484210526316	Oligonychus	Tetranychidae	Prostigmata	6.5	10	3	HD	6	Chordotonal Organ Modulators	gramine
2000	2020	20	Choristoneura_rosaceana	spirodiclofen	0	0.445652173913	Choristoneura	Tortricidae	Lepidoptera	1.5	56	4	DD	76	Inhibitors of acetyl CoA carboxylase	acetoside
2000	2020	20	Choristoneura_rosaceana	flonicamid	0	0.525	Choristoneura	Tortricidae	Lepidoptera	1.5	56	4	DD	76	Chordotonal Organ Modulators	jasminidine
2000	2020	20	Sphenophorus_parvulus	spirodiclofen	0	NA	Sphenophorus	Dryophthoridae	Coleoptera	1	2	1	DD	2	Inhibitors of acetyl CoA carboxylase	NA
2000	2020	20	Sphenophorus_parvulus	flonicamid	0	NA	Sphenophorus	Dryophthoridae	Coleoptera	1	2	1	DD	2	Chordotonal Organ Modulators	NA
2000	2020	20	Popillia_japonica	spirodiclofen	0	0.412955465587	Popillia	Scarabaeidae	Coleoptera	1	10	2	DD	129	Inhibitors of acetyl CoA carboxylase	multiflorin-a
2000	2020	20	Popillia_japonica	flonicamid	0	0.45045045045	Popillia	Scarabaeidae	Coleoptera	1	10	2	DD	129	Chordotonal Organ Modulators	nicotine
2000	2020	20	Aphis_nasturtii	spirodiclofen	0	0.477011494253	Aphis	Aphididae	Hemiptera	30.2	158	1	DD	6	Inhibitors of acetyl CoA carboxylase	euphorbiasteroid
2000	2020	20	Aphis_nasturtii	flonicamid	0	0.558139534884	Aphis	Aphididae	Hemiptera	30.2	158	1	DD	6	Chordotonal Organ Modulators	nicotinic-acid-amide
1965	1985	20	Bemisia_tabaci	dicrotophos	1	0.258823529412	Bemisia	Aleyrodidae	Hemiptera	13	100	10	HD	1032	Acetylcholinesterase (AChE) inhibitors	arecaidine
2000	2020	20	Bemisia_tabaci	spirodiclofen	0	0.477011494253	Bemisia	Aleyrodidae	Hemiptera	13	100	10	HD	1032	Inhibitors of acetyl CoA carboxylase	euphorbiasteroid
2000	2020	20	Bemisia_tabaci	flonicamid	0	0.462809917355	Bemisia	Aleyrodidae	Hemiptera	13	100	10	HD	1032	Chordotonal Organ Modulators	cotinine
2000	2020	20	Eotetranychus_hicoriae	spirodiclofen	0	0.382470119522	Eotetranychus	Tetranychidae	Prostigmata	11.97	2	1	HD	0	Inhibitors of acetyl CoA carboxylase	azaleatin-3-rutinoside
2000	2020	20	Eotetranychus_hicoriae	flonicamid	0	0.210227272727	Eotetranychus	Tetranychidae	Prostigmata	11.97	2	1	HD	0	Chordotonal Organ Modulators	ascorbigen
2000	2020	20	Pseudococcus_maritimus	spirodiclofen	0	0.477011494253	Pseudococcus	Pseudococcidae	Hemiptera	2	92	1	HD	18	Inhibitors of acetyl CoA carboxylase	euphorbiasteroid
2000	2020	20	Pseudococcus_maritimus	flonicamid	0	0.45045045045	Pseudococcus	Pseudococcidae	Hemiptera	2	92	1	HD	18	Chordotonal Organ Modulators	nicotine
2000	2020	20	Callosobruchus_maculatus	spirodiclofen	0	0.398843930636	Callosobruchus	Chrysomelidae	Coleoptera	6.5	12	2	DD	314	Inhibitors of acetyl CoA carboxylase	chlorogenic-acid
2000	2020	20	Callosobruchus_maculatus	flonicamid	0	0.558139534884	Callosobruchus	Chrysomelidae	Coleoptera	6.5	12	2	DD	314	Chordotonal Organ Modulators	nicotinamide
2000	2020	20	Aculops_lycopersici	spirodiclofen	0	0.428571428571	Aculops	Eriophyidae	Prostigmata	NA	9	1	HD	8	Inhibitors of acetyl CoA carboxylase	apoatropine
2000	2020	20	Aculops_lycopersici	flonicamid	0	0.45045045045	Aculops	Eriophyidae	Prostigmata	NA	9	1	HD	8	Chordotonal Organ Modulators	nicotine
1966	1986	20	Rhizoglyphus_robini	cyanophos	1	0.412698412698	Rhizoglyphus	Acaridae	Astigmata	25	3	1	DD	32	Acetylcholinesterase (AChE) inhibitors	protocatechuic-acid
2000	2020	20	Rhizoglyphus_robini	spirodiclofen	0	0.421052631579	Rhizoglyphus	Acaridae	Astigmata	25	3	1	DD	32	Inhibitors of acetyl CoA carboxylase	oryzanol-a
2000	2020	20	Rhizoglyphus_robini	flonicamid	0	0.395833333333	Rhizoglyphus	Acaridae	Astigmata	25	3	1	DD	32	Chordotonal Organ Modulators	nicotinic-acid
2000	2020	20	Circulifer_tenellus	spirodiclofen	0	0.408284023669	Circulifer	Cicadellidae	Hemiptera	3	6	1	DD	24	Inhibitors of acetyl CoA carboxylase	cryptochlorogenic-acid
2000	2020	20	Circulifer_tenellus	flonicamid	0	0.45045045045	Circulifer	Cicadellidae	Hemiptera	3	6	1	DD	24	Chordotonal Organ Modulators	nicotine
2000	2020	20	Lipaphis_erysimi	spirodiclofen	0	0.398843930636	Lipaphis	Aphididae	Hemiptera	NA	40	0	DD	65	Inhibitors of acetyl CoA carboxylase	chlorogenic-acid
2000	2020	20	Lipaphis_erysimi	flonicamid	0	0.45045045045	Lipaphis	Aphididae	Hemiptera	NA	40	0	DD	65	Chordotonal Organ Modulators	nicotine
2000	2020	20	Platynota_idaeusalis	spirodiclofen	0	0.412955465587	Platynota	Tortricidae	Lepidoptera	2	20	1	DD	9	Inhibitors of acetyl CoA carboxylase	multiflorin-a
2000	2020	20	Platynota_idaeusalis	flonicamid	0	0.45045045045	Platynota	Tortricidae	Lepidoptera	2	20	1	DD	9	Chordotonal Organ Modulators	nicotine
2000	2020	20	Keiferia_lycopersicella	spirodiclofen	0	0.408284023669	Keiferia	Gelechiidae	Lepidoptera	7.5	5	2	DD	2	Inhibitors of acetyl CoA carboxylase	cryptochlorogenic-acid
2000	2020	20	Keiferia_lycopersicella	flonicamid	0	0.45045045045	Keiferia	Gelechiidae	Lepidoptera	7.5	5	2	DD	2	Chordotonal Organ Modulators	nicotine
2000	2020	20	Phyllonorycter_elmaella	spirodiclofen	0	0.412955465587	Phyllonorycter	Gracillariidae	Lepidoptera	3	4	1	DD	0	Inhibitors of acetyl CoA carboxylase	multiflorin-a
2000	2020	20	Phyllonorycter_elmaella	flonicamid	0	0.330188679245	Phyllonorycter	Gracillariidae	Lepidoptera	3	4	1	DD	0	Chordotonal Organ Modulators	tryptamine
2000	2020	20	Tetranychus_turkestani	spirodiclofen	0	0.412955465587	Tetranychus	Tetranychidae	Prostigmata	12	5	4	HD	11	Inhibitors of acetyl CoA carboxylase	multiflorin-a
2000	2020	20	Tetranychus_turkestani	flonicamid	0	0.330188679245	Tetranychus	Tetranychidae	Prostigmata	12	5	4	HD	11	Chordotonal Organ Modulators	tryptamine
2000	2020	20	Anticarsia_gemmatalis	spirodiclofen	0	0.398843930636	Anticarsia	Noctuidae	Lepidoptera	3	18	0	DD	164	Inhibitors of acetyl CoA carboxylase	chlorogenic-acid
2000	2020	20	Anticarsia_gemmatalis	flonicamid	0	0.45045045045	Anticarsia	Noctuidae	Lepidoptera	3	18	0	DD	164	Chordotonal Organ Modulators	nicotine
2000	2020	20	Lygus_lineolaris	spirodiclofen	0	0.477011494253	Lygus	Miridae	Hemiptera	4	150	4	DD	83	Inhibitors of acetyl CoA carboxylase	euphorbiasteroid
2000	2020	20	Lygus_lineolaris	flonicamid	0	0.558139534884	Lygus	Miridae	Hemiptera	4	150	4	DD	83	Chordotonal Organ Modulators	nicotinic-acid-amide
2000	2020	20	Nasonovia_ribisnigri	spirodiclofen	0	0.467032967033	Nasonovia	Aphididae	Hemiptera	NA	40	4	DD	26	Inhibitors of acetyl CoA carboxylase	artemidiol
2000	2020	20	Nasonovia_ribisnigri	flonicamid	0	0.45045045045	Nasonovia	Aphididae	Hemiptera	NA	40	4	DD	26	Chordotonal Organ Modulators	nicotine
2000	2020	20	Phyllonorycter_mespilella	spirodiclofen	0	0.412955465587	Phyllonorycter	Gracillariidae	Lepidoptera	3	7	2	DD	3	Inhibitors of acetyl CoA carboxylase	multiflorin-a
2000	2020	20	Phyllonorycter_mespilella	flonicamid	0	0.330188679245	Phyllonorycter	Gracillariidae	Lepidoptera	3	7	2	DD	3	Chordotonal Organ Modulators	tryptamine
2000	2020	20	Cacopsylla_pyri	spirodiclofen	0	0.38578680203	Cacopsylla	Psyllidae	Hemiptera	4	1	3	DD	20	Inhibitors of acetyl CoA carboxylase	trans-caffeoylcalleryanin
2000	2020	20	Cacopsylla_pyri	flonicamid	0	0.165217391304	Cacopsylla	Psyllidae	Hemiptera	4	1	3	DD	20	Chordotonal Organ Modulators	caffeic-acid
2000	2020	20	Ceroplastes_floridensis	spirodiclofen	0	0.419811320755	Ceroplastes	Coccidae	Hemiptera	2	162	1	HD	4	Inhibitors of acetyl CoA carboxylase	oleuropein
2000	2020	20	Ceroplastes_floridensis	flonicamid	0	0.558139534884	Ceroplastes	Coccidae	Hemiptera	2	162	1	HD	4	Chordotonal Organ Modulators	nicotinamide
2000	2020	20	Aleurothrixus_floccosus	spirodiclofen	0	0.433734939759	Aleurothrixus	Aleyrodidae	Hemiptera	4	25	0	HD	4	Inhibitors of acetyl CoA carboxylase	tiliroside
2000	2020	20	Aleurothrixus_floccosus	flonicamid	0	0.45045045045	Aleurothrixus	Aleyrodidae	Hemiptera	4	25	0	HD	4	Chordotonal Organ Modulators	nicotine
2000	2020	20	Ostrinia_nubilalis	spirodiclofen	0	0.467032967033	Ostrinia	Crambidae	Lepidoptera	2	32	0	DD	432	Inhibitors of acetyl CoA carboxylase	artemidiol
2000	2020	20	Ostrinia_nubilalis	flonicamid	0	0.484210526316	Ostrinia	Crambidae	Lepidoptera	2	32	0	DD	432	Chordotonal Organ Modulators	gramine
2000	2020	20	Thrips_palmi	spirodiclofen	0	0.432432432432	Thrips	Thripidae	Thysanoptera	7.5	18	2	HD	35	Inhibitors of acetyl CoA carboxylase	lactucopicrin
2000	2020	20	Thrips_palmi	flonicamid	0	0.45045045045	Thrips	Thripidae	Thysanoptera	7.5	18	2	HD	35	Chordotonal Organ Modulators	nicotine
2000	2020	20	Brevicoryne_brassicae	spirodiclofen	0	0.409090909091	Brevicoryne	Aphididae	Hemiptera	25.5	73	0	DD	125	Inhibitors of acetyl CoA carboxylase	cynarin
2000	2020	20	Brevicoryne_brassicae	flonicamid	0	0.45045045045	Brevicoryne	Aphididae	Hemiptera	25.5	73	0	DD	125	Chordotonal Organ Modulators	nicotine
2000	2020	20	Liriomyza_sativae	spirodiclofen	0	0.432432432432	Liriomyza	Agromyzidae	Diptera	7.5	30	0	DD	45	Inhibitors of acetyl CoA carboxylase	lactucopicrin
2000	2020	20	Liriomyza_sativae	flonicamid	0	0.558139534884	Liriomyza	Agromyzidae	Diptera	7.5	30	0	DD	45	Chordotonal Organ Modulators	nicotinamide
2000	2020	20	Sitobion_avenae	spirodiclofen	0	0.477011494253	Sitobion	Aphididae	Hemiptera	21.71	95	0	DD	226	Inhibitors of acetyl CoA carboxylase	euphorbiasteroid
2000	2020	20	Sitobion_avenae	flonicamid	0	0.484210526316	Sitobion	Aphididae	Hemiptera	21.71	95	0	DD	226	Chordotonal Organ Modulators	gramine
2000	2020	20	Diaphorina_citri	spirodiclofen	0	0.385542168675	Diaphorina	Psyllidae	Hemiptera	9.5	2	0	DD	208	Inhibitors of acetyl CoA carboxylase	rutin
2000	2020	20	Diaphorina_citri	flonicamid	0	0.244444444444	Diaphorina	Psyllidae	Hemiptera	9.5	2	0	DD	208	Chordotonal Organ Modulators	indole
1945	1965	20	Tetranychus_urticae	sulfotep	1	0.2125	Tetranychus	Tetranychidae	Prostigmata	15.5	81	22	HD	861	Acetylcholinesterase (AChE) inhibitors	lysophosphatidylcholine
1979	1999	20	Plutella_xylostella	esfenvalerate	1	0.418604651163	Plutella	Plutellidae	Lepidoptera	4.5	18	15	DD	1006	Sodium channel modulators	n-butylphthalide
1990	2010	20	Myzus_persicae	imidacloprid	1	0.396946564885	Myzus	Aphididae	Hemiptera	17.5	861	6	DD	907	Nicotinic acetylcholine receptor (nAChR) competitive modulators	nornicotine
1991	2011	20	Diaphorina_citri	thiamethoxam	1	0.171052631579	Diaphorina	Psyllidae	Hemiptera	9.5	2	0	DD	208	Nicotinic acetylcholine receptor (nAChR) competitive modulators	caffeine
1983	2003	20	Myzus_persicae	cyfluthrin	1	0.489208633094	Myzus	Aphididae	Hemiptera	17.5	861	6	DD	907	Sodium channel modulators	pinoresinol
1972	1992	20	Aphis_gossypii	methamidophos	1	0.2	Aphis	Aphididae	Hemiptera	31.5	1029	8	DD	316	Acetylcholinesterase (AChE) inhibitors	phosphoric-acid
1975	1995	20	Frankliniella_occidentalis	cypermethrin	1	0.472440944882	Frankliniella	Thripidae	Thysanoptera	6	52	8	HD	349	Sodium channel modulators	matairesinol-4-o-beta-glucopyranoside
1982	2002	20	Plutella_xylostella	spinosad	1	0.656934306569	Plutella	Plutellidae	Lepidoptera	4.5	18	15	DD	1006	Nicotinic acetylcholine receptor (nAChR) allosteric modulators	saponins
1952	1972	20	Trialeurodes_vaporariorum	malathion	1	0.283950617284	Trialeurodes	Aleyrodidae	Hemiptera	2.5	77	10	HD	123	Acetylcholinesterase (AChE) inhibitors	ethyl-2-methyl-butyrate
1950	1970	20	Heliothis_virescens	parathion-methyl	1	0.333333333333	Heliothis	Noctuidae	Lepidoptera	5	29	7	DD	783	Acetylcholinesterase (AChE) inhibitors	m-anisidine
1999	2020	21	Trichoplusia_ni	thiacloprid	0	0.42962962963	Trichoplusia	Noctuidae	Lepidoptera	3	69	4	DD	1009	Nicotinic acetylcholine receptor (nAChR) competitive modulators	brassinin
1944	1965	21	Tetranychus_urticae	DDT	1	0.513513513514	Tetranychus	Tetranychidae	Prostigmata	15.5	81	22	HD	861	Sodium channel modulators	beta-phenethyl-alcohol
1999	2020	21	Tetranychus_urticae	thiacloprid	0	0.42962962963	Tetranychus	Tetranychidae	Prostigmata	15.5	81	22	HD	861	Nicotinic acetylcholine receptor (nAChR) competitive modulators	brassinin
1999	2020	21	Erythroneura_elegantula	thiacloprid	0	0.158192090395	Erythroneura	Cicadellidae	Hemiptera	2.5	1	4	DD	5	Nicotinic acetylcholine receptor (nAChR) competitive modulators	biotin
1999	2020	21	Manduca_quinquemaculata	thiacloprid	0	0.34965034965	Manduca	Sphingidae	Lepidoptera	2.5	8	1	DD	11	Nicotinic acetylcholine receptor (nAChR) competitive modulators	nornicotine
1999	2020	21	Chromaphis_juglandicola	thiacloprid	0	0.344827586207	Chromaphis	Aphididae	Hemiptera	10.5	6	2	DD	2	Nicotinic acetylcholine receptor (nAChR) competitive modulators	nicotine
1999	2020	21	Lygus_elisus	thiacloprid	0	0.42962962963	Lygus	Miridae	Hemiptera	4	80	1	DD	2	Nicotinic acetylcholine receptor (nAChR) competitive modulators	brassinin
1999	2020	21	Tetranychus_tumidus	thiacloprid	0	0.223404255319	Tetranychus	Tetranychidae	Prostigmata	18.5	2	2	HD	0	Nicotinic acetylcholine receptor (nAChR) competitive modulators	chanoclavine
1999	2020	21	Dysaphis_plantaginea	thiacloprid	0	0.232394366197	Dysaphis	Aphididae	Hemiptera	8	10	1	DD	20	Nicotinic acetylcholine receptor (nAChR) competitive modulators	tryptamine
1999	2020	21	Epilachna_varivestis	thiacloprid	0	0.24	Epilachna	Coccinellidae	Coleoptera	2.5	7	1	DD	37	Nicotinic acetylcholine receptor (nAChR) competitive modulators	indole-3-acetamide
1999	2020	21	Lygus_hesperus	thiacloprid	0	0.344827586207	Lygus	Miridae	Hemiptera	4	60	2	DD	72	Nicotinic acetylcholine receptor (nAChR) competitive modulators	nicotine
1999	2020	21	Blissus_insularis	thiacloprid	0	0.236111111111	Blissus	Blissidae	Hemiptera	5	2	5	DD	12	Nicotinic acetylcholine receptor (nAChR) competitive modulators	trigonelline
1974	1995	21	Anthonomus_grandis	oxamyl	1	0.219512195122	Anthonomus	Curculionidae	Coleoptera	3	8	5	DD	157	Acetylcholinesterase (AChE) inhibitors	biotin
1999	2020	21	Anthonomus_grandis	thiacloprid	0	0.225165562914	Anthonomus	Curculionidae	Coleoptera	3	8	5	DD	157	Nicotinic acetylcholine receptor (nAChR) competitive modulators	serotonin
1999	2020	21	Liriomyza_pusilla	thiacloprid	0	NA	Liriomyza	Agromyzidae	Diptera	7.5	2	0	DD	0	Nicotinic acetylcholine receptor (nAChR) competitive modulators	NA
1999	2020	21	Aculus_schlechtendali	thiacloprid	0	0.15873015873	Aculus	Eriophyidae	Prostigmata	4	2	1	HD	11	Nicotinic acetylcholine receptor (nAChR) competitive modulators	indole-3-acetic-acid
1999	2020	21	Tetranychus_pacificus	thiacloprid	0	0.236111111111	Tetranychus	Tetranychidae	Prostigmata	15	14	4	HD	11	Nicotinic acetylcholine receptor (nAChR) competitive modulators	trigonelline
1999	2020	21	Therioaphis_maculata	thiacloprid	0	0.236111111111	Therioaphis	Aphididae	Hemiptera	20	2	2	DD	8	Nicotinic acetylcholine receptor (nAChR) competitive modulators	trigonelline
1999	2020	21	Delia_florilega	thiacloprid	0	0.42962962963	Delia	Anthomyiidae	Diptera	3.17	5	1	DD	1	Nicotinic acetylcholine receptor (nAChR) competitive modulators	brassinin
1999	2020	21	Euxesta_notata	thiacloprid	0	0.236111111111	Euxesta	Ulidiidae	Diptera	NA	1	2	DD	0	Nicotinic acetylcholine receptor (nAChR) competitive modulators	trigonelline
1999	2020	21	Blissus_leucopterus	thiacloprid	0	0.356589147287	Blissus	Blissidae	Hemiptera	2.5	13	1	DD	7	Nicotinic acetylcholine receptor (nAChR) competitive modulators	gramine
1999	2020	21	Argyrotaenia_velutinana	thiacloprid	0	0.327868852459	Argyrotaenia	Tortricidae	Lepidoptera	3	36	1	DD	22	Nicotinic acetylcholine receptor (nAChR) competitive modulators	olefin-c-17
1999	2020	21	Helicoverpa_zea	thiacloprid	0	0.42962962963	Helicoverpa	Noctuidae	Lepidoptera	4	43	5	DD	661	Nicotinic acetylcholine receptor (nAChR) competitive modulators	brassinin
1999	2020	21	Heliothis_virescens	thiacloprid	0	0.34965034965	Heliothis	Noctuidae	Lepidoptera	5	29	7	DD	783	Nicotinic acetylcholine receptor (nAChR) competitive modulators	nornicotine
1999	2020	21	Manduca_sexta	thiacloprid	0	0.42962962963	Manduca	Sphingidae	Lepidoptera	2.5	11	1	DD	2869	Nicotinic acetylcholine receptor (nAChR) competitive modulators	brassinin
1999	2020	21	Planococcus_ficus	thiacloprid	0	0.344827586207	Planococcus	Pseudococcidae	Hemiptera	3	22	1	HD	32	Nicotinic acetylcholine receptor (nAChR) competitive modulators	nicotine
1999	2020	21	Aculus_fockeui	thiacloprid	0	0.232394366197	Aculus	Eriophyidae	Prostigmata	4	1	1	HD	6	Nicotinic acetylcholine receptor (nAChR) competitive modulators	tryptamine
1999	2020	21	Agrotis_ipsilon	thiacloprid	0	0.42962962963	Agrotis	Noctuidae	Lepidoptera	3	56	3	DD	129	Nicotinic acetylcholine receptor (nAChR) competitive modulators	brassinin
1944	1965	21	Anarsia_lineatella	DDT	1	0.487179487179	Anarsia	Gelechiidae	Lepidoptera	2.5	7	1	DD	10	Sodium channel modulators	p-cymene
1999	2020	21	Anarsia_lineatella	thiacloprid	0	0.235294117647	Anarsia	Gelechiidae	Lepidoptera	2.5	7	1	DD	10	Nicotinic acetylcholine receptor (nAChR) competitive modulators	nicotinic-acid
1999	2020	21	Aphis_pomi	thiacloprid	0	0.232394366197	Aphis	Aphididae	Hemiptera	12	28	1	DD	14	Nicotinic acetylcholine receptor (nAChR) competitive modulators	tryptamine
1999	2020	21	Delia_floralis	thiacloprid	0	0.42962962963	Delia	Anthomyiidae	Diptera	3.17	5	1	DD	2	Nicotinic acetylcholine receptor (nAChR) competitive modulators	brassinin
1999	2020	21	Delia_platura	thiacloprid	0	0.42962962963	Delia	Anthomyiidae	Diptera	4	28	2	DD	10	Nicotinic acetylcholine receptor (nAChR) competitive modulators	brassinin
1999	2020	21	Diabrotica_undecimpunctata	thiacloprid	0	0.42962962963	Diabrotica	Chrysomelidae	Coleoptera	2	220	4	DD	48	Nicotinic acetylcholine receptor (nAChR) competitive modulators	brassinin
1999	2020	21	Diatraea_saccharalis	thiacloprid	0	0.356589147287	Diatraea	Crambidae	Lepidoptera	4	16	3	DD	142	Nicotinic acetylcholine receptor (nAChR) competitive modulators	gramine
1944	1965	21	Epitrix_hirtipennis	DDT	1	0.487179487179	Epitrix	Chrysomelidae	Coleoptera	3	44	2	DD	7	Sodium channel modulators	p-cymene
1999	2020	21	Epitrix_hirtipennis	thiacloprid	0	0.42962962963	Epitrix	Chrysomelidae	Coleoptera	3	44	2	DD	7	Nicotinic acetylcholine receptor (nAChR) competitive modulators	brassinin
1999	2020	21	Euxoa_detersa	thiacloprid	0	0.356589147287	Euxoa	Noctuidae	Lepidoptera	1	14	1	DD	0	Nicotinic acetylcholine receptor (nAChR) competitive modulators	gramine
1999	2020	21	Euxoa_messoria	thiacloprid	0	0.42962962963	Euxoa	Noctuidae	Lepidoptera	1	22	1	DD	3	Nicotinic acetylcholine receptor (nAChR) competitive modulators	brassinin
1999	2020	21	Frankliniella_occidentalis	thiacloprid	0	0.42962962963	Frankliniella	Thripidae	Thysanoptera	6	52	8	HD	349	Nicotinic acetylcholine receptor (nAChR) competitive modulators	brassinin
1995	2016	21	Frankliniella_occidentalis	pyriproxyfen	1	0.377358490566	Frankliniella	Thripidae	Thysanoptera	6	52	8	HD	349	Juvenile hormone mimics	arbutin
1999	2020	21	Frankliniella_tritici	thiacloprid	0	0.356589147287	Frankliniella	Thripidae	Thysanoptera	12.5	15	1	HD	11	Nicotinic acetylcholine receptor (nAChR) competitive modulators	gramine
1944	1965	21	Hypera_postica	DDT	1	0.431818181818	Hypera	Curculionidae	Coleoptera	1	17	2	DD	26	Sodium channel modulators	phenethylamine
1999	2020	21	Hypera_postica	thiacloprid	0	0.42962962963	Hypera	Curculionidae	Coleoptera	1	17	2	DD	26	Nicotinic acetylcholine receptor (nAChR) competitive modulators	brassinin
1944	1965	21	Panonychus_ulmi	DDT	1	0.487179487179	Panonychus	Tetranychidae	Prostigmata	6.5	8	12	HD	55	Sodium channel modulators	p-cymene
1953	1974	21	Panonychus_ulmi	diazinon	1	0.178082191781	Panonychus	Tetranychidae	Prostigmata	6.5	8	12	HD	55	Acetylcholinesterase (AChE) inhibitors	auraxanthin
1999	2020	21	Panonychus_ulmi	thiacloprid	0	0.236111111111	Panonychus	Tetranychidae	Prostigmata	6.5	8	12	HD	55	Nicotinic acetylcholine receptor (nAChR) competitive modulators	trigonelline
1999	2020	21	Phthorimaea_operculella	thiacloprid	0	0.42962962963	Phthorimaea	Gelechiidae	Lepidoptera	5.5	12	3	DD	78	Nicotinic acetylcholine receptor (nAChR) competitive modulators	brassinin
1953	1974	21	Tetranychus_mcdanieli	diazinon	1	0.174242424242	Tetranychus	Tetranychidae	Prostigmata	9	3	4	HD	3	Acetylcholinesterase (AChE) inhibitors	adenine
1999	2020	21	Tetranychus_mcdanieli	thiacloprid	0	0.15873015873	Tetranychus	Tetranychidae	Prostigmata	9	3	4	HD	3	Nicotinic acetylcholine receptor (nAChR) competitive modulators	indole-3-acetic-acid
1990	2011	21	Thrips_tabaci	imidacloprid	1	0.396946564885	Thrips	Thripidae	Thysanoptera	7.5	24	8	HD	122	Nicotinic acetylcholine receptor (nAChR) competitive modulators	nornicotine
1999	2020	21	Thrips_tabaci	thiacloprid	0	0.42962962963	Thrips	Thripidae	Thysanoptera	7.5	24	8	HD	122	Nicotinic acetylcholine receptor (nAChR) competitive modulators	brassinin
1999	2020	21	Tychius_picirostris	thiacloprid	0	0.145161290323	Tychius	Curculionidae	Coleoptera	1	1	1	DD	0	Nicotinic acetylcholine receptor (nAChR) competitive modulators	chlorogenic-acid
1999	2020	21	Conoderus_falli	thiacloprid	0	0.34965034965	Conoderus	Elateridae	Coleoptera	2	7	3	DD	2	Nicotinic acetylcholine receptor (nAChR) competitive modulators	nornicotine
1999	2020	21	Chaetosiphon_fragaefolii	thiacloprid	0	0.327868852459	Chaetosiphon	Aphididae	Hemiptera	21.71	5	1	DD	8	Nicotinic acetylcholine receptor (nAChR) competitive modulators	olefin-c-17
1999	2020	21	Conoderus_vespertinus	thiacloprid	0	0.34965034965	Conoderus	Elateridae	Coleoptera	0.32	2	1	DD	2	Nicotinic acetylcholine receptor (nAChR) competitive modulators	nornicotine
1999	2020	21	Epitrix_tuberis	thiacloprid	0	0.42962962963	Epitrix	Chrysomelidae	Coleoptera	1.5	32	2	DD	4	Nicotinic acetylcholine receptor (nAChR) competitive modulators	brassinin
1976	1997	21	Pectinophora_gossypiella	fenvalerate	1	0.413793103448	Pectinophora	Gelechiidae	Lepidoptera	5	10	6	DD	128	Sodium channel modulators	gallocatechin
1999	2020	21	Pectinophora_gossypiella	thiacloprid	0	0.236111111111	Pectinophora	Gelechiidae	Lepidoptera	5	10	6	DD	128	Nicotinic acetylcholine receptor (nAChR) competitive modulators	trigonelline
1999	2020	21	Phyllocoptruta_oleivora	thiacloprid	0	0.179310344828	Phyllocoptruta	Eriophyidae	Prostigmata	30	2	1	HD	15	Nicotinic acetylcholine receptor (nAChR) competitive modulators	chlorophyll-b
1999	2020	21	Plutella_xylostella	thiacloprid	0	0.42962962963	Plutella	Plutellidae	Lepidoptera	4.5	18	15	DD	1006	Nicotinic acetylcholine receptor (nAChR) competitive modulators	brassinin
1999	2020	21	Pseudatomoscelis_seriatus	thiacloprid	0	0.42962962963	Pseudatomoscelis	Miridae	Hemiptera	7	38	1	DD	16	Nicotinic acetylcholine receptor (nAChR) competitive modulators	brassinin
1999	2020	21	Diabrotica_virgifera	thiacloprid	0	0.42962962963	Diabrotica	Chrysomelidae	Coleoptera	1	101	2	DD	356	Nicotinic acetylcholine receptor (nAChR) competitive modulators	brassinin
1999	2020	21	Eumerus_strigatus	thiacloprid	0	0.236111111111	Eumerus	Syrphidae	Diptera	2	1	0	DD	1	Nicotinic acetylcholine receptor (nAChR) competitive modulators	trigonelline
1999	2020	21	Evergestis_pallidata	thiacloprid	0	0.42962962963	Evergestis	Crambidae	Lepidoptera	2	5	2	DD	0	Nicotinic acetylcholine receptor (nAChR) competitive modulators	brassinin
1999	2020	21	Nezara_viridula	thiacloprid	0	0.42962962963	Nezara	Pentatomidae	Hemiptera	2.5	46	1	DD	170	Nicotinic acetylcholine receptor (nAChR) competitive modulators	brassinin
1999	2020	21	Phorodon_humuli	thiacloprid	0	0.232394366197	Phorodon	Aphididae	Hemiptera	NA	7	5	DD	16	Nicotinic acetylcholine receptor (nAChR) competitive modulators	tryptamine
1999	2020	21	Spodoptera_frugiperda	thiacloprid	0	0.42962962963	Spodoptera	Noctuidae	Lepidoptera	5.5	69	5	DD	2401	Nicotinic acetylcholine receptor (nAChR) competitive modulators	brassinin
1999	2020	21	Tetranychus_desertorum	thiacloprid	0	0.24	Tetranychus	Tetranychidae	Prostigmata	15	4	1	HD	2	Nicotinic acetylcholine receptor (nAChR) competitive modulators	indole-3-acetamide
1999	2020	21	Bucculatrix_thurberiella	thiacloprid	0	0.225165562914	Bucculatrix	Bucculatricidae	Lepidoptera	5	2	3	HD	3	Nicotinic acetylcholine receptor (nAChR) competitive modulators	serotonin
1999	2020	21	Diabrotica_longicornis	thiacloprid	0	0.42962962963	Diabrotica	Chrysomelidae	Coleoptera	1	59	2	DD	3	Nicotinic acetylcholine receptor (nAChR) competitive modulators	brassinin
1999	2020	21	Grapholita_molesta	thiacloprid	0	0.327868852459	Grapholita	Tortricidae	Lepidoptera	4	15	2	DD	106	Nicotinic acetylcholine receptor (nAChR) competitive modulators	olefin-c-17
1999	2020	21	Lymantria_dispar	thiacloprid	0	0.232394366197	Lymantria	Lymantriidae	Lepidoptera	1	34	2	DD	662	Nicotinic acetylcholine receptor (nAChR) competitive modulators	tryptamine
1999	2020	21	Hyalopterus_pruni	thiacloprid	0	0.42962962963	Hyalopterus	Aphididae	Hemiptera	21.71	41	1	DD	11	Nicotinic acetylcholine receptor (nAChR) competitive modulators	brassinin
1953	1974	21	Anthonomus_eugenii	diazinon	1	0.201612903226	Anthonomus	Curculionidae	Coleoptera	6.5	5	2	DD	7	Acetylcholinesterase (AChE) inhibitors	x2-pentylpyridine
1999	2020	21	Anthonomus_eugenii	thiacloprid	0	0.34965034965	Anthonomus	Curculionidae	Coleoptera	6.5	5	2	DD	7	Nicotinic acetylcholine receptor (nAChR) competitive modulators	nornicotine
1999	2020	21	Aphis_fabae	thiacloprid	0	0.42962962963	Aphis	Aphididae	Hemiptera	30.2	633	2	DD	128	Nicotinic acetylcholine receptor (nAChR) competitive modulators	brassinin
1953	1974	21	Aphis_gossypii	diazinon	1	0.236363636364	Aphis	Aphididae	Hemiptera	31.5	1029	8	DD	316	Acetylcholinesterase (AChE) inhibitors	codecarboxylase
1999	2020	21	Aulacorthum_solani	thiacloprid	0	0.42962962963	Aulacorthum	Aphididae	Hemiptera	10	433	1	DD	27	Nicotinic acetylcholine receptor (nAChR) competitive modulators	brassinin
1999	2020	21	Cylas_formicarius	thiacloprid	0	0.223404255319	Cylas	Brentidae	Coleoptera	10.5	4	3	DD	34	Nicotinic acetylcholine receptor (nAChR) competitive modulators	chanoclavine
1999	2020	21	Rhopalosiphum_padi	thiacloprid	0	0.356589147287	Rhopalosiphum	Aphididae	Hemiptera	29.5	119	1	DD	284	Nicotinic acetylcholine receptor (nAChR) competitive modulators	donaxine
1999	2020	21	Spodoptera_exigua	thiacloprid	0	0.42962962963	Spodoptera	Noctuidae	Lepidoptera	3.5	44	12	DD	827	Nicotinic acetylcholine receptor (nAChR) competitive modulators	brassinin
1999	2020	21	Liriomyza_trifolii	thiacloprid	0	0.42962962963	Liriomyza	Agromyzidae	Diptera	7.5	48	6	DD	53	Nicotinic acetylcholine receptor (nAChR) competitive modulators	brassinin
1999	2020	21	Otiorhynchus_sulcatus	thiacloprid	0	0.236111111111	Otiorhynchus	Curculionidae	Coleoptera	1	37	1	NA	26	Nicotinic acetylcholine receptor (nAChR) competitive modulators	trigonelline
1999	2020	21	Phyllotreta_striolata	thiacloprid	0	0.42962962963	Phyllotreta	Chrysomelidae	Coleoptera	2	84	1	DD	18	Nicotinic acetylcholine receptor (nAChR) competitive modulators	brassinin
1999	2020	21	Pieris_rapae	thiacloprid	0	0.42962962963	Pieris	Pieridae	Lepidoptera	4.5	22	4	DD	379	Nicotinic acetylcholine receptor (nAChR) competitive modulators	brassinin
1999	2020	21	Schizaphis_graminum	thiacloprid	0	0.356589147287	Schizaphis	Aphididae	Hemiptera	9.5	44	1	DD	175	Nicotinic acetylcholine receptor (nAChR) competitive modulators	gramine
1999	2020	21	Euxoa_ochrogaster	thiacloprid	0	0.42962962963	Euxoa	Noctuidae	Lepidoptera	1	20	2	DD	1	Nicotinic acetylcholine receptor (nAChR) competitive modulators	brassinin
1999	2020	21	Euxoa_scandens	thiacloprid	0	0.42962962963	Euxoa	Noctuidae	Lepidoptera	1	14	1	DD	10	Nicotinic acetylcholine receptor (nAChR) competitive modulators	brassinin
1956	1977	21	Oligonychus_pratensis	disulfoton	1	0.172727272727	Oligonychus	Tetranychidae	Prostigmata	6.5	10	3	HD	6	Acetylcholinesterase (AChE) inhibitors	lysolecithin
1999	2020	21	Oligonychus_pratensis	thiacloprid	0	0.356589147287	Oligonychus	Tetranychidae	Prostigmata	6.5	10	3	HD	6	Nicotinic acetylcholine receptor (nAChR) competitive modulators	gramine
1999	2020	21	Choristoneura_rosaceana	thiacloprid	0	0.344827586207	Choristoneura	Tortricidae	Lepidoptera	1.5	56	4	DD	76	Nicotinic acetylcholine receptor (nAChR) competitive modulators	nicotine
1999	2020	21	Sphenophorus_parvulus	thiacloprid	0	NA	Sphenophorus	Dryophthoridae	Coleoptera	1	2	1	DD	2	Nicotinic acetylcholine receptor (nAChR) competitive modulators	NA
1999	2020	21	Popillia_japonica	thiacloprid	0	0.344827586207	Popillia	Scarabaeidae	Coleoptera	1	10	2	DD	129	Nicotinic acetylcholine receptor (nAChR) competitive modulators	nicotine
1999	2020	21	Aphis_nasturtii	thiacloprid	0	0.42962962963	Aphis	Aphididae	Hemiptera	30.2	158	1	DD	6	Nicotinic acetylcholine receptor (nAChR) competitive modulators	brassinin
1999	2020	21	Eotetranychus_hicoriae	thiacloprid	0	0.20487804878	Eotetranychus	Tetranychidae	Prostigmata	11.97	2	1	HD	0	Nicotinic acetylcholine receptor (nAChR) competitive modulators	ascorbigen
1999	2020	21	Pseudococcus_maritimus	thiacloprid	0	0.344827586207	Pseudococcus	Pseudococcidae	Hemiptera	2	92	1	HD	18	Nicotinic acetylcholine receptor (nAChR) competitive modulators	nicotine
1999	2020	21	Callosobruchus_maculatus	thiacloprid	0	0.3125	Callosobruchus	Chrysomelidae	Coleoptera	6.5	12	2	DD	314	Nicotinic acetylcholine receptor (nAChR) competitive modulators	nicotinamide
1999	2020	21	Aculops_lycopersici	thiacloprid	0	0.34965034965	Aculops	Eriophyidae	Prostigmata	NA	9	1	HD	8	Nicotinic acetylcholine receptor (nAChR) competitive modulators	nornicotine
1999	2020	21	Rhizoglyphus_robini	thiacloprid	0	0.236111111111	Rhizoglyphus	Acaridae	Astigmata	25	3	1	DD	32	Nicotinic acetylcholine receptor (nAChR) competitive modulators	trigonelline
1999	2020	21	Circulifer_tenellus	thiacloprid	0	0.42962962963	Circulifer	Cicadellidae	Hemiptera	3	6	1	DD	24	Nicotinic acetylcholine receptor (nAChR) competitive modulators	brassinin
1999	2020	21	Lipaphis_erysimi	thiacloprid	0	0.42962962963	Lipaphis	Aphididae	Hemiptera	NA	40	0	DD	65	Nicotinic acetylcholine receptor (nAChR) competitive modulators	brassinin
1999	2020	21	Platynota_idaeusalis	thiacloprid	0	0.344827586207	Platynota	Tortricidae	Lepidoptera	2	20	1	DD	9	Nicotinic acetylcholine receptor (nAChR) competitive modulators	nicotine
1999	2020	21	Keiferia_lycopersicella	thiacloprid	0	0.34965034965	Keiferia	Gelechiidae	Lepidoptera	7.5	5	2	DD	2	Nicotinic acetylcholine receptor (nAChR) competitive modulators	nornicotine
1999	2020	21	Phyllonorycter_elmaella	thiacloprid	0	0.232394366197	Phyllonorycter	Gracillariidae	Lepidoptera	3	4	1	DD	0	Nicotinic acetylcholine receptor (nAChR) competitive modulators	tryptamine
1999	2020	21	Tetranychus_turkestani	thiacloprid	0	0.232394366197	Tetranychus	Tetranychidae	Prostigmata	12	5	4	HD	11	Nicotinic acetylcholine receptor (nAChR) competitive modulators	tryptamine
1999	2020	21	Anticarsia_gemmatalis	thiacloprid	0	0.344827586207	Anticarsia	Noctuidae	Lepidoptera	3	18	0	DD	164	Nicotinic acetylcholine receptor (nAChR) competitive modulators	nicotine
1975	1996	21	Lygus_lineolaris	cypermethrin	1	0.532786885246	Lygus	Miridae	Hemiptera	4	150	4	DD	83	Sodium channel modulators	d-veraguensin
1999	2020	21	Lygus_lineolaris	thiacloprid	0	0.42962962963	Lygus	Miridae	Hemiptera	4	150	4	DD	83	Nicotinic acetylcholine receptor (nAChR) competitive modulators	brassinin
1999	2020	21	Nasonovia_ribisnigri	thiacloprid	0	0.34965034965	Nasonovia	Aphididae	Hemiptera	NA	40	4	DD	26	Nicotinic acetylcholine receptor (nAChR) competitive modulators	nornicotine
1999	2020	21	Phyllonorycter_mespilella	thiacloprid	0	0.232394366197	Phyllonorycter	Gracillariidae	Lepidoptera	3	7	2	DD	3	Nicotinic acetylcholine receptor (nAChR) competitive modulators	tryptamine
1999	2020	21	Cacopsylla_pyri	thiacloprid	0	0.12389380531	Cacopsylla	Psyllidae	Hemiptera	4	1	3	DD	20	Nicotinic acetylcholine receptor (nAChR) competitive modulators	isorhamnetin-3-glucoside
1999	2020	21	Ceroplastes_floridensis	thiacloprid	0	0.344827586207	Ceroplastes	Coccidae	Hemiptera	2	162	1	HD	4	Nicotinic acetylcholine receptor (nAChR) competitive modulators	nicotine
1999	2020	21	Aleurothrixus_floccosus	thiacloprid	0	0.344827586207	Aleurothrixus	Aleyrodidae	Hemiptera	4	25	0	HD	4	Nicotinic acetylcholine receptor (nAChR) competitive modulators	nicotine
1999	2020	21	Ostrinia_nubilalis	thiacloprid	0	0.42962962963	Ostrinia	Crambidae	Lepidoptera	2	32	0	DD	432	Nicotinic acetylcholine receptor (nAChR) competitive modulators	brassinin
1999	2020	21	Thrips_palmi	thiacloprid	0	0.34965034965	Thrips	Thripidae	Thysanoptera	7.5	18	2	HD	35	Nicotinic acetylcholine receptor (nAChR) competitive modulators	nornicotine
1999	2020	21	Brevicoryne_brassicae	thiacloprid	0	0.42962962963	Brevicoryne	Aphididae	Hemiptera	25.5	73	0	DD	125	Nicotinic acetylcholine receptor (nAChR) competitive modulators	brassinin
1999	2020	21	Liriomyza_sativae	thiacloprid	0	0.42962962963	Liriomyza	Agromyzidae	Diptera	7.5	30	0	DD	45	Nicotinic acetylcholine receptor (nAChR) competitive modulators	brassinin
1999	2020	21	Sitobion_avenae	thiacloprid	0	0.42962962963	Sitobion	Aphididae	Hemiptera	21.71	95	0	DD	226	Nicotinic acetylcholine receptor (nAChR) competitive modulators	brassinin
1999	2020	21	Diaphorina_citri	thiacloprid	0	0.179310344828	Diaphorina	Psyllidae	Hemiptera	9.5	2	0	DD	208	Nicotinic acetylcholine receptor (nAChR) competitive modulators	chlorophyll-b
1944	1965	21	Phthorimaea_operculella	DDT	1	0.487179487179	Phthorimaea	Gelechiidae	Lepidoptera	5.5	12	3	DD	78	Sodium channel modulators	p-cymene
1944	1965	21	Spodoptera_frugiperda	DDT	1	0.513513513514	Spodoptera	Noctuidae	Lepidoptera	5.5	69	5	DD	2401	Sodium channel modulators	cumene
1965	1986	21	Liriomyza_trifolii	chlorpyrifos	1	0.220125786164	Liriomyza	Agromyzidae	Diptera	7.5	48	6	DD	53	Acetylcholinesterase (AChE) inhibitors	s-4-chloro-tryptophan
1984	2005	21	Bemisia_tabaci	pirimiphos-methyl	1	0.242937853107	Bemisia	Aleyrodidae	Hemiptera	13	100	10	HD	1032	Acetylcholinesterase (AChE) inhibitors	annomontine
1982	2003	21	Heliothis_virescens	spinosad	1	0.646616541353	Heliothis	Noctuidae	Lepidoptera	5	29	7	DD	783	Nicotinic acetylcholine receptor (nAChR) allosteric modulators	foetidissimoside-a
1984	2005	21	Blissus_insularis	bifenthrin	1	0.346153846154	Blissus	Blissidae	Hemiptera	5	2	5	DD	12	Sodium channel modulators	momilactone-c
1990	2011	21	Diaphorina_citri	imidacloprid	1	0.184834123223	Diaphorina	Psyllidae	Hemiptera	9.5	2	0	DD	208	Nicotinic acetylcholine receptor (nAChR) competitive modulators	caffeine
1975	1996	21	Spodoptera_exigua	profenofos	1	0.236641221374	Spodoptera	Noctuidae	Lepidoptera	3.5	44	12	DD	827	Acetylcholinesterase (AChE) inhibitors	legumin
1944	1965	21	Agrotis_ipsilon	DDT	1	0.513513513514	Agrotis	Noctuidae	Lepidoptera	3	56	3	DD	129	Sodium channel modulators	ethylbenzene
1998	2020	22	Trichoplusia_ni	dinotefuran	0	0.272	Trichoplusia	Noctuidae	Lepidoptera	3	69	4	DD	1009	Nicotinic acetylcholine receptor (nAChR) competitive modulators	atropine
1953	1975	22	Tetranychus_urticae	chlorbenside	1	0.298245614035	Tetranychus	Tetranychidae	Prostigmata	15.5	81	22	HD	861	NA	biphenyl
1998	2020	22	Tetranychus_urticae	dinotefuran	0	0.286624203822	Tetranychus	Tetranychidae	Prostigmata	15.5	81	22	HD	861	Nicotinic acetylcholine receptor (nAChR) competitive modulators	n-heptyl-acid
1998	2020	22	Erythroneura_elegantula	dinotefuran	0	0.213740458015	Erythroneura	Cicadellidae	Hemiptera	2.5	1	4	DD	5	Nicotinic acetylcholine receptor (nAChR) competitive modulators	biotin
1998	2020	22	Manduca_quinquemaculata	dinotefuran	0	0.302752293578	Manduca	Sphingidae	Lepidoptera	2.5	8	1	DD	11	Nicotinic acetylcholine receptor (nAChR) competitive modulators	tigloidine
1998	2020	22	Chromaphis_juglandicola	dinotefuran	0	0.224489795918	Chromaphis	Aphididae	Hemiptera	10.5	6	2	DD	2	Nicotinic acetylcholine receptor (nAChR) competitive modulators	hydroxyproline
1998	2020	22	Lygus_elisus	dinotefuran	0	0.272	Lygus	Miridae	Hemiptera	4	80	1	DD	2	Nicotinic acetylcholine receptor (nAChR) competitive modulators	atropine
1998	2020	22	Tetranychus_tumidus	dinotefuran	0	0.176056338028	Tetranychus	Tetranychidae	Prostigmata	18.5	2	2	HD	0	Nicotinic acetylcholine receptor (nAChR) competitive modulators	chlorogenic-acid
1998	2020	22	Dysaphis_plantaginea	dinotefuran	0	0.222222222222	Dysaphis	Aphididae	Hemiptera	8	10	1	DD	20	Nicotinic acetylcholine receptor (nAChR) competitive modulators	delta-octalactone
1998	2020	22	Epilachna_varivestis	dinotefuran	0	0.258823529412	Epilachna	Coccinellidae	Coleoptera	2.5	7	1	DD	37	Nicotinic acetylcholine receptor (nAChR) competitive modulators	cytidine
1998	2020	22	Lygus_hesperus	dinotefuran	0	0.272	Lygus	Miridae	Hemiptera	4	60	2	DD	72	Nicotinic acetylcholine receptor (nAChR) competitive modulators	atropine
1998	2020	22	Blissus_insularis	dinotefuran	0	0.239583333333	Blissus	Blissidae	Hemiptera	5	2	5	DD	12	Nicotinic acetylcholine receptor (nAChR) competitive modulators	nicotianamine
1998	2020	22	Anthonomus_grandis	dinotefuran	0	0.260869565217	Anthonomus	Curculionidae	Coleoptera	3	8	5	DD	157	Nicotinic acetylcholine receptor (nAChR) competitive modulators	delphinin
1998	2020	22	Liriomyza_pusilla	dinotefuran	0	NA	Liriomyza	Agromyzidae	Diptera	7.5	2	0	DD	0	Nicotinic acetylcholine receptor (nAChR) competitive modulators	NA
1998	2020	22	Aculus_schlechtendali	dinotefuran	0	0.221052631579	Aculus	Eriophyidae	Prostigmata	4	2	1	HD	11	Nicotinic acetylcholine receptor (nAChR) competitive modulators	guanidinosuccinic-acid
1998	2020	22	Tetranychus_pacificus	dinotefuran	0	0.271739130435	Tetranychus	Tetranychidae	Prostigmata	15	14	4	HD	11	Nicotinic acetylcholine receptor (nAChR) competitive modulators	cucurbitin
1998	2020	22	Therioaphis_maculata	dinotefuran	0	0.258823529412	Therioaphis	Aphididae	Hemiptera	20	2	2	DD	8	Nicotinic acetylcholine receptor (nAChR) competitive modulators	cytidine
1998	2020	22	Myzus_persicae	dinotefuran	0	0.330275229358	Myzus	Aphididae	Hemiptera	17.5	861	6	DD	907	Nicotinic acetylcholine receptor (nAChR) competitive modulators	viridiflorine
1998	2020	22	Delia_florilega	dinotefuran	0	0.272	Delia	Anthomyiidae	Diptera	3.17	5	1	DD	1	Nicotinic acetylcholine receptor (nAChR) competitive modulators	atropine
1998	2020	22	Euxesta_notata	dinotefuran	0	0.228426395939	Euxesta	Ulidiidae	Diptera	NA	1	2	DD	0	Nicotinic acetylcholine receptor (nAChR) competitive modulators	cytidylic-acid
1998	2020	22	Blissus_leucopterus	dinotefuran	0	0.242718446602	Blissus	Blissidae	Hemiptera	2.5	13	1	DD	7	Nicotinic acetylcholine receptor (nAChR) competitive modulators	mugineic-acid
1998	2020	22	Argyrotaenia_velutinana	dinotefuran	0	0.286624203822	Argyrotaenia	Tortricidae	Lepidoptera	3	36	1	DD	22	Nicotinic acetylcholine receptor (nAChR) competitive modulators	n-heptyl-acid
1998	2020	22	Helicoverpa_zea	dinotefuran	0	0.285714285714	Helicoverpa	Noctuidae	Lepidoptera	4	43	5	DD	661	Nicotinic acetylcholine receptor (nAChR) competitive modulators	tropacocaine
1998	2020	22	Heliothis_virescens	dinotefuran	0	0.272	Heliothis	Noctuidae	Lepidoptera	5	29	7	DD	783	Nicotinic acetylcholine receptor (nAChR) competitive modulators	atropine
1998	2020	22	Manduca_sexta	dinotefuran	0	0.302752293578	Manduca	Sphingidae	Lepidoptera	2.5	11	1	DD	2869	Nicotinic acetylcholine receptor (nAChR) competitive modulators	tigloidine
1998	2020	22	Planococcus_ficus	dinotefuran	0	0.271739130435	Planococcus	Pseudococcidae	Hemiptera	3	22	1	HD	32	Nicotinic acetylcholine receptor (nAChR) competitive modulators	cucurbitin
1998	2020	22	Aculus_fockeui	dinotefuran	0	0.222222222222	Aculus	Eriophyidae	Prostigmata	4	1	1	HD	6	Nicotinic acetylcholine receptor (nAChR) competitive modulators	delta-octalactone
1998	2020	22	Agrotis_ipsilon	dinotefuran	0	0.285714285714	Agrotis	Noctuidae	Lepidoptera	3	56	3	DD	129	Nicotinic acetylcholine receptor (nAChR) competitive modulators	tropacocaine
1998	2020	22	Anarsia_lineatella	dinotefuran	0	0.222222222222	Anarsia	Gelechiidae	Lepidoptera	2.5	7	1	DD	10	Nicotinic acetylcholine receptor (nAChR) competitive modulators	delta-octalactone
1998	2020	22	Aphis_pomi	dinotefuran	0	0.286624203822	Aphis	Aphididae	Hemiptera	12	28	1	DD	14	Nicotinic acetylcholine receptor (nAChR) competitive modulators	n-heptyl-acid
1998	2020	22	Cydia_pomonella	dinotefuran	0	0.224489795918	Cydia	Tortricidae	Lepidoptera	2	13	8	DD	404	Nicotinic acetylcholine receptor (nAChR) competitive modulators	hydroxyproline
1998	2020	22	Delia_floralis	dinotefuran	0	0.245283018868	Delia	Anthomyiidae	Diptera	3.17	5	1	DD	2	Nicotinic acetylcholine receptor (nAChR) competitive modulators	napoleiferin
1950	1972	22	Delia_platura	chlordane	1	0.421052631579	Delia	Anthomyiidae	Diptera	4	28	2	DD	10	GABA-gated chloride channel blockers	copaene
1998	2020	22	Delia_platura	dinotefuran	0	0.272	Delia	Anthomyiidae	Diptera	4	28	2	DD	10	Nicotinic acetylcholine receptor (nAChR) competitive modulators	atropine
1998	2020	22	Diabrotica_undecimpunctata	dinotefuran	0	0.302752293578	Diabrotica	Chrysomelidae	Coleoptera	2	220	4	DD	48	Nicotinic acetylcholine receptor (nAChR) competitive modulators	tigloidine
1998	2020	22	Diatraea_saccharalis	dinotefuran	0	0.239583333333	Diatraea	Crambidae	Lepidoptera	4	16	3	DD	142	Nicotinic acetylcholine receptor (nAChR) competitive modulators	nicotianamine
1998	2020	22	Epitrix_hirtipennis	dinotefuran	0	0.302752293578	Epitrix	Chrysomelidae	Coleoptera	3	44	2	DD	7	Nicotinic acetylcholine receptor (nAChR) competitive modulators	tigloidine
1998	2020	22	Euxoa_detersa	dinotefuran	0	0.272	Euxoa	Noctuidae	Lepidoptera	1	14	1	DD	0	Nicotinic acetylcholine receptor (nAChR) competitive modulators	atropine
1998	2020	22	Euxoa_messoria	dinotefuran	0	0.272	Euxoa	Noctuidae	Lepidoptera	1	22	1	DD	3	Nicotinic acetylcholine receptor (nAChR) competitive modulators	atropine
1998	2020	22	Frankliniella_occidentalis	dinotefuran	0	0.272	Frankliniella	Thripidae	Thysanoptera	6	52	8	HD	349	Nicotinic acetylcholine receptor (nAChR) competitive modulators	atropine
1998	2020	22	Frankliniella_tritici	dinotefuran	0	0.272	Frankliniella	Thripidae	Thysanoptera	12.5	15	1	HD	11	Nicotinic acetylcholine receptor (nAChR) competitive modulators	atropine
1998	2020	22	Hypera_postica	dinotefuran	0	0.272	Hypera	Curculionidae	Coleoptera	1	17	2	DD	26	Nicotinic acetylcholine receptor (nAChR) competitive modulators	atropine
1998	2020	22	Panonychus_ulmi	dinotefuran	0	0.224489795918	Panonychus	Tetranychidae	Prostigmata	6.5	8	12	HD	55	Nicotinic acetylcholine receptor (nAChR) competitive modulators	hydroxyproline
1998	2020	22	Phthorimaea_operculella	dinotefuran	0	0.302752293578	Phthorimaea	Gelechiidae	Lepidoptera	5.5	12	3	DD	78	Nicotinic acetylcholine receptor (nAChR) competitive modulators	tigloidine
1998	2020	22	Tetranychus_mcdanieli	dinotefuran	0	0.221052631579	Tetranychus	Tetranychidae	Prostigmata	9	3	4	HD	3	Nicotinic acetylcholine receptor (nAChR) competitive modulators	guanidinosuccinic-acid
1998	2020	22	Thrips_tabaci	dinotefuran	0	0.272	Thrips	Thripidae	Thysanoptera	7.5	24	8	HD	122	Nicotinic acetylcholine receptor (nAChR) competitive modulators	atropine
1998	2020	22	Tychius_picirostris	dinotefuran	0	0.216494845361	Tychius	Curculionidae	Coleoptera	1	1	1	DD	0	Nicotinic acetylcholine receptor (nAChR) competitive modulators	pipecolic-acid
1998	2020	22	Conoderus_falli	dinotefuran	0	0.272	Conoderus	Elateridae	Coleoptera	2	7	3	DD	2	Nicotinic acetylcholine receptor (nAChR) competitive modulators	atropine
1998	2020	22	Chaetosiphon_fragaefolii	dinotefuran	0	0.221052631579	Chaetosiphon	Aphididae	Hemiptera	21.71	5	1	DD	8	Nicotinic acetylcholine receptor (nAChR) competitive modulators	guanidinosuccinic-acid
1998	2020	22	Conoderus_vespertinus	dinotefuran	0	0.239583333333	Conoderus	Elateridae	Coleoptera	0.32	2	1	DD	2	Nicotinic acetylcholine receptor (nAChR) competitive modulators	nicotianamine
1998	2020	22	Epitrix_tuberis	dinotefuran	0	0.302752293578	Epitrix	Chrysomelidae	Coleoptera	1.5	32	2	DD	4	Nicotinic acetylcholine receptor (nAChR) competitive modulators	tigloidine
1998	2020	22	Pectinophora_gossypiella	dinotefuran	0	0.260869565217	Pectinophora	Gelechiidae	Lepidoptera	5	10	6	DD	128	Nicotinic acetylcholine receptor (nAChR) competitive modulators	delphinin
1998	2020	22	Phyllocoptruta_oleivora	dinotefuran	0	0.224489795918	Phyllocoptruta	Eriophyidae	Prostigmata	30	2	1	HD	15	Nicotinic acetylcholine receptor (nAChR) competitive modulators	hydroxyproline
1959	1981	22	Plutella_xylostella	propoxur	1	0.4	Plutella	Plutellidae	Lepidoptera	4.5	18	15	DD	1006	Acetylcholinesterase (AChE) inhibitors	guaiacol
1989	2011	22	Plutella_xylostella	lufenuron	1	0.325	Plutella	Plutellidae	Lepidoptera	4.5	18	15	DD	1006	Inhibitors of chitin biosynthesis	legumin
1998	2020	22	Plutella_xylostella	dinotefuran	0	0.272	Plutella	Plutellidae	Lepidoptera	4.5	18	15	DD	1006	Nicotinic acetylcholine receptor (nAChR) competitive modulators	hyoscyamine
1998	2020	22	Pseudatomoscelis_seriatus	dinotefuran	0	0.272	Pseudatomoscelis	Miridae	Hemiptera	7	38	1	DD	16	Nicotinic acetylcholine receptor (nAChR) competitive modulators	atropine
1998	2020	22	Diabrotica_virgifera	dinotefuran	0	0.281818181818	Diabrotica	Chrysomelidae	Coleoptera	1	101	2	DD	356	Nicotinic acetylcholine receptor (nAChR) competitive modulators	scopoline
1998	2020	22	Eumerus_strigatus	dinotefuran	0	0.228426395939	Eumerus	Syrphidae	Diptera	2	1	0	DD	1	Nicotinic acetylcholine receptor (nAChR) competitive modulators	cytidylic-acid
1998	2020	22	Evergestis_pallidata	dinotefuran	0	0.245283018868	Evergestis	Crambidae	Lepidoptera	2	5	2	DD	0	Nicotinic acetylcholine receptor (nAChR) competitive modulators	napoleiferin
1998	2020	22	Nezara_viridula	dinotefuran	0	0.272	Nezara	Pentatomidae	Hemiptera	2.5	46	1	DD	170	Nicotinic acetylcholine receptor (nAChR) competitive modulators	atropine
1959	1981	22	Phorodon_humuli	propoxur	1	0.369565217391	Phorodon	Aphididae	Hemiptera	NA	7	5	DD	16	Acetylcholinesterase (AChE) inhibitors	dihydrocoumarin
1998	2020	22	Phorodon_humuli	dinotefuran	0	0.247191011236	Phorodon	Aphididae	Hemiptera	NA	7	5	DD	16	Nicotinic acetylcholine receptor (nAChR) competitive modulators	methyl-glutamic-acid
1998	2020	22	Spodoptera_frugiperda	dinotefuran	0	0.285714285714	Spodoptera	Noctuidae	Lepidoptera	5.5	69	5	DD	2401	Nicotinic acetylcholine receptor (nAChR) competitive modulators	tropacocaine
1998	2020	22	Tetranychus_desertorum	dinotefuran	0	0.219512195122	Tetranychus	Tetranychidae	Prostigmata	15	4	1	HD	2	Nicotinic acetylcholine receptor (nAChR) competitive modulators	homoglutathione
1998	2020	22	Bucculatrix_thurberiella	dinotefuran	0	0.213740458015	Bucculatrix	Bucculatricidae	Lepidoptera	5	2	3	HD	3	Nicotinic acetylcholine receptor (nAChR) competitive modulators	biotin
1998	2020	22	Diabrotica_longicornis	dinotefuran	0	0.271739130435	Diabrotica	Chrysomelidae	Coleoptera	1	59	2	DD	3	Nicotinic acetylcholine receptor (nAChR) competitive modulators	cucurbitin
1998	2020	22	Grapholita_molesta	dinotefuran	0	0.222222222222	Grapholita	Tortricidae	Lepidoptera	4	15	2	DD	106	Nicotinic acetylcholine receptor (nAChR) competitive modulators	delta-octalactone
1950	1972	22	Lymantria_dispar	aldrin	1	0.426229508197	Lymantria	Lymantriidae	Lepidoptera	1	34	2	DD	662	GABA-gated chloride channel blockers	x3-beta-methoxy-14-serraten-21-on
1998	2020	22	Lymantria_dispar	dinotefuran	0	0.268817204301	Lymantria	Lymantriidae	Lepidoptera	1	34	2	DD	662	Nicotinic acetylcholine receptor (nAChR) competitive modulators	citrullin
1951	1973	22	Trialeurodes_vaporariorum	dimethoate	1	0.234375	Trialeurodes	Aleyrodidae	Hemiptera	2.5	77	10	HD	123	Acetylcholinesterase (AChE) inhibitors	s-methyl-cysteine
1998	2020	22	Trialeurodes_vaporariorum	dinotefuran	0	0.302752293578	Trialeurodes	Aleyrodidae	Hemiptera	2.5	77	10	HD	123	Nicotinic acetylcholine receptor (nAChR) competitive modulators	tigloidine
1998	2020	22	Hyalopterus_pruni	dinotefuran	0	0.302752293578	Hyalopterus	Aphididae	Hemiptera	21.71	41	1	DD	11	Nicotinic acetylcholine receptor (nAChR) competitive modulators	tigloidine
1998	2020	22	Anthonomus_eugenii	dinotefuran	0	0.302752293578	Anthonomus	Curculionidae	Coleoptera	6.5	5	2	DD	7	Nicotinic acetylcholine receptor (nAChR) competitive modulators	tigloidine
1998	2020	22	Aphis_fabae	dinotefuran	0	0.330275229358	Aphis	Aphididae	Hemiptera	30.2	633	2	DD	128	Nicotinic acetylcholine receptor (nAChR) competitive modulators	viridiflorine
1962	1984	22	Aphis_gossypii	vamidothion	1	0.260273972603	Aphis	Aphididae	Hemiptera	31.5	1029	8	DD	316	Acetylcholinesterase (AChE) inhibitors	s-methyl-cysteine
1981	2003	22	Aphis_gossypii	fenpropathrin	1	0.609523809524	Aphis	Aphididae	Hemiptera	31.5	1029	8	DD	316	Sodium channel modulators	d-veraguensin
1998	2020	22	Aulacorthum_solani	dinotefuran	0	0.330275229358	Aulacorthum	Aphididae	Hemiptera	10	433	1	DD	27	Nicotinic acetylcholine receptor (nAChR) competitive modulators	viridiflorine
1998	2020	22	Cylas_formicarius	dinotefuran	0	0.176056338028	Cylas	Brentidae	Coleoptera	10.5	4	3	DD	34	Nicotinic acetylcholine receptor (nAChR) competitive modulators	chlorogenic-acid
1998	2020	22	Rhopalosiphum_padi	dinotefuran	0	0.272	Rhopalosiphum	Aphididae	Hemiptera	29.5	119	1	DD	284	Nicotinic acetylcholine receptor (nAChR) competitive modulators	atropine
1998	2020	22	Spodoptera_exigua	dinotefuran	0	0.272	Spodoptera	Noctuidae	Lepidoptera	3.5	44	12	DD	827	Nicotinic acetylcholine receptor (nAChR) competitive modulators	atropine
1982	2004	22	Liriomyza_trifolii	spinosad	1	0.656934306569	Liriomyza	Agromyzidae	Diptera	7.5	48	6	DD	53	Nicotinic acetylcholine receptor (nAChR) allosteric modulators	saponins
1998	2020	22	Liriomyza_trifolii	dinotefuran	0	0.274336283186	Liriomyza	Agromyzidae	Diptera	7.5	48	6	DD	53	Nicotinic acetylcholine receptor (nAChR) competitive modulators	carpaine
1998	2020	22	Otiorhynchus_sulcatus	dinotefuran	0	0.247191011236	Otiorhynchus	Curculionidae	Coleoptera	1	37	1	NA	26	Nicotinic acetylcholine receptor (nAChR) competitive modulators	methyl-glutamic-acid
1998	2020	22	Phyllotreta_striolata	dinotefuran	0	0.272	Phyllotreta	Chrysomelidae	Coleoptera	2	84	1	DD	18	Nicotinic acetylcholine receptor (nAChR) competitive modulators	atropine
1998	2020	22	Pieris_rapae	dinotefuran	0	0.245283018868	Pieris	Pieridae	Lepidoptera	4.5	22	4	DD	379	Nicotinic acetylcholine receptor (nAChR) competitive modulators	napoleiferin
1998	2020	22	Schizaphis_graminum	dinotefuran	0	0.242718446602	Schizaphis	Aphididae	Hemiptera	9.5	44	1	DD	175	Nicotinic acetylcholine receptor (nAChR) competitive modulators	mugineic-acid
1998	2020	22	Euxoa_ochrogaster	dinotefuran	0	0.272	Euxoa	Noctuidae	Lepidoptera	1	20	2	DD	1	Nicotinic acetylcholine receptor (nAChR) competitive modulators	atropine
1998	2020	22	Euxoa_scandens	dinotefuran	0	0.245283018868	Euxoa	Noctuidae	Lepidoptera	1	14	1	DD	10	Nicotinic acetylcholine receptor (nAChR) competitive modulators	napoleiferin
1955	1977	22	Oligonychus_pratensis	carbophenothion	1	0.184782608696	Oligonychus	Tetranychidae	Prostigmata	6.5	10	3	HD	6	Acetylcholinesterase (AChE) inhibitors	anthranilic-acid
1998	2020	22	Oligonychus_pratensis	dinotefuran	0	0.272	Oligonychus	Tetranychidae	Prostigmata	6.5	10	3	HD	6	Nicotinic acetylcholine receptor (nAChR) competitive modulators	atropine
1998	2020	22	Choristoneura_rosaceana	dinotefuran	0	0.281818181818	Choristoneura	Tortricidae	Lepidoptera	1.5	56	4	DD	76	Nicotinic acetylcholine receptor (nAChR) competitive modulators	scopoline
1998	2020	22	Sphenophorus_parvulus	dinotefuran	0	NA	Sphenophorus	Dryophthoridae	Coleoptera	1	2	1	DD	2	Nicotinic acetylcholine receptor (nAChR) competitive modulators	NA
1998	2020	22	Popillia_japonica	dinotefuran	0	0.245098039216	Popillia	Scarabaeidae	Coleoptera	1	10	2	DD	129	Nicotinic acetylcholine receptor (nAChR) competitive modulators	glucosamine
1998	2020	22	Aphis_nasturtii	dinotefuran	0	0.302752293578	Aphis	Aphididae	Hemiptera	30.2	158	1	DD	6	Nicotinic acetylcholine receptor (nAChR) competitive modulators	tigloidine
1998	2020	22	Eotetranychus_hicoriae	dinotefuran	0	0.18085106383	Eotetranychus	Tetranychidae	Prostigmata	11.97	2	1	HD	0	Nicotinic acetylcholine receptor (nAChR) competitive modulators	arabinose
1998	2020	22	Pseudococcus_maritimus	dinotefuran	0	0.281818181818	Pseudococcus	Pseudococcidae	Hemiptera	2	92	1	HD	18	Nicotinic acetylcholine receptor (nAChR) competitive modulators	scopoline
1998	2020	22	Callosobruchus_maculatus	dinotefuran	0	0.245098039216	Callosobruchus	Chrysomelidae	Coleoptera	6.5	12	2	DD	314	Nicotinic acetylcholine receptor (nAChR) competitive modulators	glucosamine
1998	2020	22	Aculops_lycopersici	dinotefuran	0	0.302752293578	Aculops	Eriophyidae	Prostigmata	NA	9	1	HD	8	Nicotinic acetylcholine receptor (nAChR) competitive modulators	tigloidine
1998	2020	22	Rhizoglyphus_robini	dinotefuran	0	0.239583333333	Rhizoglyphus	Acaridae	Astigmata	25	3	1	DD	32	Nicotinic acetylcholine receptor (nAChR) competitive modulators	nicotianamine
1998	2020	22	Circulifer_tenellus	dinotefuran	0	0.272	Circulifer	Cicadellidae	Hemiptera	3	6	1	DD	24	Nicotinic acetylcholine receptor (nAChR) competitive modulators	atropine
1998	2020	22	Lipaphis_erysimi	dinotefuran	0	0.247191011236	Lipaphis	Aphididae	Hemiptera	NA	40	0	DD	65	Nicotinic acetylcholine receptor (nAChR) competitive modulators	tropine
1998	2020	22	Platynota_idaeusalis	dinotefuran	0	0.281818181818	Platynota	Tortricidae	Lepidoptera	2	20	1	DD	9	Nicotinic acetylcholine receptor (nAChR) competitive modulators	scopoline
1998	2020	22	Keiferia_lycopersicella	dinotefuran	0	0.272	Keiferia	Gelechiidae	Lepidoptera	7.5	5	2	DD	2	Nicotinic acetylcholine receptor (nAChR) competitive modulators	atropine
1998	2020	22	Phyllonorycter_elmaella	dinotefuran	0	0.222222222222	Phyllonorycter	Gracillariidae	Lepidoptera	3	4	1	DD	0	Nicotinic acetylcholine receptor (nAChR) competitive modulators	delta-octalactone
1998	2020	22	Tetranychus_turkestani	dinotefuran	0	0.259842519685	Tetranychus	Tetranychidae	Prostigmata	12	5	4	HD	11	Nicotinic acetylcholine receptor (nAChR) competitive modulators	oleandomycin
1998	2020	22	Anticarsia_gemmatalis	dinotefuran	0	0.258823529412	Anticarsia	Noctuidae	Lepidoptera	3	18	0	DD	164	Nicotinic acetylcholine receptor (nAChR) competitive modulators	cytidine
1998	2020	22	Lygus_lineolaris	dinotefuran	0	0.28813559322	Lygus	Miridae	Hemiptera	4	150	4	DD	83	Nicotinic acetylcholine receptor (nAChR) competitive modulators	acetyldelcosine
1998	2020	22	Nasonovia_ribisnigri	dinotefuran	0	0.272	Nasonovia	Aphididae	Hemiptera	NA	40	4	DD	26	Nicotinic acetylcholine receptor (nAChR) competitive modulators	hyoscyamine
1998	2020	22	Phyllonorycter_mespilella	dinotefuran	0	0.222222222222	Phyllonorycter	Gracillariidae	Lepidoptera	3	7	2	DD	3	Nicotinic acetylcholine receptor (nAChR) competitive modulators	delta-octalactone
1998	2020	22	Cacopsylla_pyri	dinotefuran	0	0.164556962025	Cacopsylla	Psyllidae	Hemiptera	4	1	3	DD	20	Nicotinic acetylcholine receptor (nAChR) competitive modulators	acetic-acid-isobutyl-ester
1998	2020	22	Ceroplastes_floridensis	dinotefuran	0	0.288461538462	Ceroplastes	Coccidae	Hemiptera	2	162	1	HD	4	Nicotinic acetylcholine receptor (nAChR) competitive modulators	buxozine-c
1998	2020	22	Aleurothrixus_floccosus	dinotefuran	0	0.272	Aleurothrixus	Aleyrodidae	Hemiptera	4	25	0	HD	4	Nicotinic acetylcholine receptor (nAChR) competitive modulators	atropine
1998	2020	22	Ostrinia_nubilalis	dinotefuran	0	0.302752293578	Ostrinia	Crambidae	Lepidoptera	2	32	0	DD	432	Nicotinic acetylcholine receptor (nAChR) competitive modulators	tigloidine
1998	2020	22	Thrips_palmi	dinotefuran	0	0.272	Thrips	Thripidae	Thysanoptera	7.5	18	2	HD	35	Nicotinic acetylcholine receptor (nAChR) competitive modulators	atropine
1998	2020	22	Brevicoryne_brassicae	dinotefuran	0	0.272	Brevicoryne	Aphididae	Hemiptera	25.5	73	0	DD	125	Nicotinic acetylcholine receptor (nAChR) competitive modulators	atropine
1991	2013	22	Brevicoryne_brassicae	thiamethoxam	1	0.217171717172	Brevicoryne	Aphididae	Hemiptera	25.5	73	0	DD	125	Nicotinic acetylcholine receptor (nAChR) competitive modulators	guanine
1998	2020	22	Liriomyza_sativae	dinotefuran	0	0.272	Liriomyza	Agromyzidae	Diptera	7.5	30	0	DD	45	Nicotinic acetylcholine receptor (nAChR) competitive modulators	atropine
1998	2020	22	Sitobion_avenae	dinotefuran	0	0.258823529412	Sitobion	Aphididae	Hemiptera	21.71	95	0	DD	226	Nicotinic acetylcholine receptor (nAChR) competitive modulators	cytidine
1998	2020	22	Diaphorina_citri	dinotefuran	0	0.224489795918	Diaphorina	Psyllidae	Hemiptera	9.5	2	0	DD	208	Nicotinic acetylcholine receptor (nAChR) competitive modulators	hydroxyproline
1991	2013	22	Aphis_gossypii	thiamethoxam	1	0.218009478673	Aphis	Aphididae	Hemiptera	31.5	1029	8	DD	316	Nicotinic acetylcholine receptor (nAChR) competitive modulators	aneurine
1946	1968	22	Phorodon_humuli	dimefox	1	0.222222222222	Phorodon	Aphididae	Hemiptera	NA	7	5	DD	16	Acetylcholinesterase (AChE) inhibitors	dimethyl-amine
1957	1979	22	Spodoptera_frugiperda	carbaryl	1	0.585714285714	Spodoptera	Noctuidae	Lepidoptera	5.5	69	5	DD	2401	Acetylcholinesterase (AChE) inhibitors	coixol
1952	1974	22	Aphis_gossypii	malathion	1	0.283950617284	Aphis	Aphididae	Hemiptera	31.5	1029	8	DD	316	Acetylcholinesterase (AChE) inhibitors	ethyl-2-methyl-butyrate
1984	2007	23	Plutella_xylostella	bifenthrin	1	0.456896551724	Plutella	Plutellidae	Lepidoptera	4.5	18	15	DD	1006	Sodium channel modulators	dioctyl-phthalate-
1985	2008	23	Myzus_persicae	tau-fluvalinate	1	0.406451612903	Myzus	Aphididae	Hemiptera	17.5	861	6	DD	907	Sodium channel modulators	d-veraguensin
1985	2008	23	Frankliniella_occidentalis	tau-fluvalinate	1	0.367741935484	Frankliniella	Thripidae	Thysanoptera	6	52	8	HD	349	Sodium channel modulators	isodityrosine
1991	2014	23	Frankliniella_occidentalis	thiamethoxam	1	0.217171717172	Frankliniella	Thripidae	Thysanoptera	6	52	8	HD	349	Nicotinic acetylcholine receptor (nAChR) competitive modulators	guanine
1944	1967	23	Conoderus_falli	DDT	1	0.441860465116	Conoderus	Elateridae	Coleoptera	2	7	3	DD	2	Sodium channel modulators	acetophenone
1944	1967	23	Epitrix_tuberis	DDT	1	0.513513513514	Epitrix	Chrysomelidae	Coleoptera	1.5	32	2	DD	4	Sodium channel modulators	x1-methyl-4-isopropylbenzol
1974	1997	23	Pectinophora_gossypiella	deltamethrin	1	0.375838926174	Pectinophora	Gelechiidae	Lepidoptera	5	10	6	DD	128	Sodium channel modulators	gallocatechin
1951	1974	23	Plutella_xylostella	dimethoate	1	0.231884057971	Plutella	Plutellidae	Lepidoptera	4.5	18	15	DD	1006	Acetylcholinesterase (AChE) inhibitors	allantoic-acid
1949	1972	23	Lymantria_dispar	dieldrin	1	0.447368421053	Lymantria	Lymantriidae	Lepidoptera	1	34	2	DD	662	GABA-gated chloride channel blockers	beta-amyrin
1970	1993	23	Trialeurodes_vaporariorum	acephate	1	0.177419354839	Trialeurodes	Aleyrodidae	Hemiptera	2.5	77	10	HD	123	Acetylcholinesterase (AChE) inhibitors	asparagic-acid
1951	1974	23	Anthonomus_eugenii	dimethoate	1	0.218181818182	Anthonomus	Curculionidae	Coleoptera	6.5	5	2	DD	7	Acetylcholinesterase (AChE) inhibitors	betaine
1951	1974	23	Aulacorthum_solani	dimethoate	1	0.241379310345	Aulacorthum	Aphididae	Hemiptera	10	433	1	DD	27	Acetylcholinesterase (AChE) inhibitors	x1-methyl-pipecolic-acid-methylbetaine
1972	1995	23	Spodoptera_exigua	diflubenzuron	1	0.34693877551	Spodoptera	Noctuidae	Lepidoptera	3.5	44	12	DD	827	Inhibitors of chitin biosynthesis	betanidine
1955	1978	23	Schizaphis_graminum	carbophenothion	1	0.184782608696	Schizaphis	Aphididae	Hemiptera	9.5	44	1	DD	175	Acetylcholinesterase (AChE) inhibitors	anthranilic-acid
1987	2010	23	Bemisia_tabaci	fipronil	1	0.195718654434	Bemisia	Aleyrodidae	Hemiptera	13	100	10	HD	1032	GABA-gated chloride channel blockers	vincamine
1963	1986	23	Rhizoglyphus_robini	mecarbam	1	0.229007633588	Rhizoglyphus	Acaridae	Astigmata	25	3	1	DD	32	Acetylcholinesterase (AChE) inhibitors	lysolecithin
1974	1997	23	Lygus_lineolaris	oxamyl	1	0.236842105263	Lygus	Miridae	Hemiptera	4	150	4	DD	83	Acetylcholinesterase (AChE) inhibitors	s-methyl-cysteine
1974	1997	23	Nasonovia_ribisnigri	deltamethrin	1	0.447619047619	Nasonovia	Aphididae	Hemiptera	NA	40	4	DD	26	Sodium channel modulators	benzyl-isovalerate
1990	2013	23	Brevicoryne_brassicae	imidacloprid	1	0.396946564885	Brevicoryne	Aphididae	Hemiptera	25.5	73	0	DD	125	Nicotinic acetylcholine receptor (nAChR) competitive modulators	nornicotine
1950	1973	23	Delia_platura	aldrin	1	0.424242424242	Delia	Anthomyiidae	Diptera	4	28	2	DD	10	GABA-gated chloride channel blockers	alpha-spinasterol
1989	2012	23	Bemisia_tabaci	nitenpyram	1	0.435897435897	Bemisia	Aleyrodidae	Hemiptera	13	100	10	HD	1032	Nicotinic acetylcholine receptor (nAChR) competitive modulators	nornicotine
1981	2004	23	Tetranychus_urticae	fenpropathrin	1	0.540983606557	Tetranychus	Tetranychidae	Prostigmata	15.5	81	22	HD	861	Sodium channel modulators	sesamin
1950	1973	23	Popillia_japonica	chlordane	1	0.421052631579	Popillia	Scarabaeidae	Coleoptera	1	10	2	DD	129	GABA-gated chloride channel blockers	copaene
1950	1973	23	Popillia_japonica	aldrin	1	0.424242424242	Popillia	Scarabaeidae	Coleoptera	1	10	2	DD	129	GABA-gated chloride channel blockers	beta-amyrin
1973	1996	23	Lygus_lineolaris	permethrin	1	0.516483516484	Lygus	Miridae	Hemiptera	4	150	4	DD	83	Sodium channel modulators	benzyl-isovalerate
1970	1993	23	Bemisia_tabaci	acephate	1	0.177419354839	Bemisia	Aleyrodidae	Hemiptera	13	100	10	HD	1032	Acetylcholinesterase (AChE) inhibitors	asparagic-acid
1965	1988	23	Aphis_gossypii	carbofuran	1	0.550458715596	Aphis	Aphididae	Hemiptera	31.5	1029	8	DD	316	Acetylcholinesterase (AChE) inhibitors	eugenyl-isovalerate
1968	1991	23	Spodoptera_frugiperda	methomyl	1	0.233333333333	Spodoptera	Noctuidae	Lepidoptera	5.5	69	5	DD	2401	Acetylcholinesterase (AChE) inhibitors	s-methyl-cysteine
1950	1974	24	Trichoplusia_ni	aldrin	1	0.426229508197	Trichoplusia	Noctuidae	Lepidoptera	3	69	4	DD	1009	GABA-gated chloride channel blockers	x14-taraxeren-3beta-ol
1950	1974	24	Trichoplusia_ni	parathion-methyl	1	0.333333333333	Trichoplusia	Noctuidae	Lepidoptera	3	69	4	DD	1009	Acetylcholinesterase (AChE) inhibitors	m-anisidine
1996	2020	24	Trichoplusia_ni	indoxacarb	0	0.287162162162	Trichoplusia	Noctuidae	Lepidoptera	3	69	4	DD	1009	Voltage-dependent sodium channel blockers	oxymorphine
1996	2020	24	Trichoplusia_ni	methoxyfenozide	0	0.525423728814	Trichoplusia	Noctuidae	Lepidoptera	3	69	4	DD	1009	Ecdysone receptor agonists	n-methylcorydaldine
1996	2020	24	Trichoplusia_ni	bifenazate	0	0.314049586777	Trichoplusia	Noctuidae	Lepidoptera	3	69	4	DD	1009	Mitochondrial complex III electron transport inhibitors	coixol
1985	2009	24	Tetranychus_urticae	tau-fluvalinate	1	0.385964912281	Tetranychus	Tetranychidae	Prostigmata	15.5	81	22	HD	861	Sodium channel modulators	sesamin
1996	2020	24	Tetranychus_urticae	indoxacarb	0	0.287833827893	Tetranychus	Tetranychidae	Prostigmata	15.5	81	22	HD	861	Voltage-dependent sodium channel blockers	akuammine
1996	2020	24	Tetranychus_urticae	methoxyfenozide	0	0.525423728814	Tetranychus	Tetranychidae	Prostigmata	15.5	81	22	HD	861	Ecdysone receptor agonists	n-methylcorydaldine
1996	2020	24	Erythroneura_elegantula	indoxacarb	0	0.26618705036	Erythroneura	Cicadellidae	Hemiptera	2.5	1	4	DD	5	Voltage-dependent sodium channel blockers	epicatechin-3-gallate
1996	2020	24	Erythroneura_elegantula	methoxyfenozide	0	0.381443298969	Erythroneura	Cicadellidae	Hemiptera	2.5	1	4	DD	5	Ecdysone receptor agonists	vanillic-acid
1996	2020	24	Erythroneura_elegantula	bifenazate	0	0.304761904762	Erythroneura	Cicadellidae	Hemiptera	2.5	1	4	DD	5	Mitochondrial complex III electron transport inhibitors	vanillic-acid
1996	2020	24	Manduca_quinquemaculata	indoxacarb	0	0.250836120401	Manduca	Sphingidae	Lepidoptera	2.5	8	1	DD	11	Voltage-dependent sodium channel blockers	hesperidin
1996	2020	24	Manduca_quinquemaculata	methoxyfenozide	0	0.5	Manduca	Sphingidae	Lepidoptera	2.5	8	1	DD	11	Ecdysone receptor agonists	decanoic-acid-vanillylamide
1996	2020	24	Manduca_quinquemaculata	bifenazate	0	0.301886792453	Manduca	Sphingidae	Lepidoptera	2.5	8	1	DD	11	Mitochondrial complex III electron transport inhibitors	decanoic-acid-vanillylamide
1996	2020	24	Chromaphis_juglandicola	indoxacarb	0	0.273504273504	Chromaphis	Aphididae	Hemiptera	10.5	6	2	DD	2	Voltage-dependent sodium channel blockers	chlorophyll-b
1996	2020	24	Chromaphis_juglandicola	methoxyfenozide	0	0.381443298969	Chromaphis	Aphididae	Hemiptera	10.5	6	2	DD	2	Ecdysone receptor agonists	vanillic-acid
1996	2020	24	Chromaphis_juglandicola	bifenazate	0	0.311926605505	Chromaphis	Aphididae	Hemiptera	10.5	6	2	DD	2	Mitochondrial complex III electron transport inhibitors	eudesmic-acid
1996	2020	24	Lygus_elisus	indoxacarb	0	0.281588447653	Lygus	Miridae	Hemiptera	4	80	1	DD	2	Voltage-dependent sodium channel blockers	podophyllotoxin
1996	2020	24	Lygus_elisus	methoxyfenozide	0	0.404494382022	Lygus	Miridae	Hemiptera	4	80	1	DD	2	Ecdysone receptor agonists	vanillin
1996	2020	24	Lygus_elisus	bifenazate	0	0.313131313131	Lygus	Miridae	Hemiptera	4	80	1	DD	2	Mitochondrial complex III electron transport inhibitors	anisic-acid
1996	2020	24	Tetranychus_tumidus	indoxacarb	0	0.208092485549	Tetranychus	Tetranychidae	Prostigmata	18.5	2	2	HD	0	Voltage-dependent sodium channel blockers	isoquercitrin
1996	2020	24	Tetranychus_tumidus	methoxyfenozide	0	0.291044776119	Tetranychus	Tetranychidae	Prostigmata	18.5	2	2	HD	0	Ecdysone receptor agonists	scopoletin
1996	2020	24	Tetranychus_tumidus	bifenazate	0	0.272108843537	Tetranychus	Tetranychidae	Prostigmata	18.5	2	2	HD	0	Mitochondrial complex III electron transport inhibitors	peonidin
1996	2020	24	Dysaphis_plantaginea	indoxacarb	0	0.260377358491	Dysaphis	Aphididae	Hemiptera	8	10	1	DD	20	Voltage-dependent sodium channel blockers	x3-acetyl-pinobanksin
1996	2020	24	Dysaphis_plantaginea	methoxyfenozide	0	0.381443298969	Dysaphis	Aphididae	Hemiptera	8	10	1	DD	20	Ecdysone receptor agonists	vanillic-acid
1996	2020	24	Dysaphis_plantaginea	bifenazate	0	0.311926605505	Dysaphis	Aphididae	Hemiptera	8	10	1	DD	20	Mitochondrial complex III electron transport inhibitors	eudesmic-acid
1996	2020	24	Epilachna_varivestis	indoxacarb	0	0.273504273504	Epilachna	Coccinellidae	Coleoptera	2.5	7	1	DD	37	Voltage-dependent sodium channel blockers	chlorophyll-b
1996	2020	24	Epilachna_varivestis	methoxyfenozide	0	0.358695652174	Epilachna	Coccinellidae	Coleoptera	2.5	7	1	DD	37	Ecdysone receptor agonists	thymyl-methyl-ether
1996	2020	24	Epilachna_varivestis	bifenazate	0	0.301075268817	Epilachna	Coccinellidae	Coleoptera	2.5	7	1	DD	37	Mitochondrial complex III electron transport inhibitors	o-phenylphenol
1996	2020	24	Lygus_hesperus	indoxacarb	0	0.281588447653	Lygus	Miridae	Hemiptera	4	60	2	DD	72	Voltage-dependent sodium channel blockers	podophyllotoxin
1996	2020	24	Lygus_hesperus	methoxyfenozide	0	0.404494382022	Lygus	Miridae	Hemiptera	4	60	2	DD	72	Ecdysone receptor agonists	vanillin
1996	2020	24	Lygus_hesperus	bifenazate	0	0.313131313131	Lygus	Miridae	Hemiptera	4	60	2	DD	72	Mitochondrial complex III electron transport inhibitors	anisic-acid
1959	1983	24	Blissus_insularis	propoxur	1	0.408163265306	Blissus	Blissidae	Hemiptera	5	2	5	DD	12	Acetylcholinesterase (AChE) inhibitors	oryzarol
1996	2020	24	Blissus_insularis	indoxacarb	0	0.225903614458	Blissus	Blissidae	Hemiptera	5	2	5	DD	12	Voltage-dependent sodium channel blockers	carlinoside
1996	2020	24	Blissus_insularis	methoxyfenozide	0	0.381443298969	Blissus	Blissidae	Hemiptera	5	2	5	DD	12	Ecdysone receptor agonists	vanillic-acid
1996	2020	24	Blissus_insularis	bifenazate	0	0.304761904762	Blissus	Blissidae	Hemiptera	5	2	5	DD	12	Mitochondrial complex III electron transport inhibitors	vanillic-acid
1996	2020	24	Anthonomus_grandis	indoxacarb	0	0.272	Anthonomus	Curculionidae	Coleoptera	3	8	5	DD	157	Voltage-dependent sodium channel blockers	isobetanin
1996	2020	24	Anthonomus_grandis	methoxyfenozide	0	0.363636363636	Anthonomus	Curculionidae	Coleoptera	3	8	5	DD	157	Ecdysone receptor agonists	anisaldehyde
1996	2020	24	Anthonomus_grandis	bifenazate	0	0.308510638298	Anthonomus	Curculionidae	Coleoptera	3	8	5	DD	157	Mitochondrial complex III electron transport inhibitors	anisaldehyde
1996	2020	24	Liriomyza_pusilla	indoxacarb	0	NA	Liriomyza	Agromyzidae	Diptera	7.5	2	0	DD	0	Voltage-dependent sodium channel blockers	NA
1996	2020	24	Liriomyza_pusilla	methoxyfenozide	0	NA	Liriomyza	Agromyzidae	Diptera	7.5	2	0	DD	0	Ecdysone receptor agonists	NA
1996	2020	24	Liriomyza_pusilla	bifenazate	0	NA	Liriomyza	Agromyzidae	Diptera	7.5	2	0	DD	0	Mitochondrial complex III electron transport inhibitors	NA
1996	2020	24	Aculus_schlechtendali	indoxacarb	0	0.241992882562	Aculus	Eriophyidae	Prostigmata	4	2	1	HD	11	Voltage-dependent sodium channel blockers	trans-caffeoylcalleryanin
1996	2020	24	Aculus_schlechtendali	methoxyfenozide	0	0.314814814815	Aculus	Eriophyidae	Prostigmata	4	2	1	HD	11	Ecdysone receptor agonists	ferulic-acid
1996	2020	24	Aculus_schlechtendali	bifenazate	0	0.29	Aculus	Eriophyidae	Prostigmata	4	2	1	HD	11	Mitochondrial complex III electron transport inhibitors	estragole
1996	2020	24	Tetranychus_pacificus	indoxacarb	0	0.273504273504	Tetranychus	Tetranychidae	Prostigmata	15	14	4	HD	11	Voltage-dependent sodium channel blockers	chlorophyll-b
1996	2020	24	Tetranychus_pacificus	methoxyfenozide	0	0.404494382022	Tetranychus	Tetranychidae	Prostigmata	15	14	4	HD	11	Ecdysone receptor agonists	vanillin
1996	2020	24	Tetranychus_pacificus	bifenazate	0	0.314049586777	Tetranychus	Tetranychidae	Prostigmata	15	14	4	HD	11	Mitochondrial complex III electron transport inhibitors	coixol
1996	2020	24	Therioaphis_maculata	indoxacarb	0	0.268072289157	Therioaphis	Aphididae	Hemiptera	20	2	2	DD	8	Voltage-dependent sodium channel blockers	chlorophyllide-a
1996	2020	24	Therioaphis_maculata	methoxyfenozide	0	0.294117647059	Therioaphis	Aphididae	Hemiptera	20	2	2	DD	8	Ecdysone receptor agonists	eugenol
1996	2020	24	Therioaphis_maculata	bifenazate	0	0.274509803922	Therioaphis	Aphididae	Hemiptera	20	2	2	DD	8	Mitochondrial complex III electron transport inhibitors	methyl-salicylate
1996	2020	24	Myzus_persicae	indoxacarb	0	0.308441558442	Myzus	Aphididae	Hemiptera	17.5	861	6	DD	907	Voltage-dependent sodium channel blockers	vincorine
1996	2020	24	Myzus_persicae	methoxyfenozide	0	0.525423728814	Myzus	Aphididae	Hemiptera	17.5	861	6	DD	907	Ecdysone receptor agonists	n-methylcorydaldine
1996	2020	24	Myzus_persicae	bifenazate	0	0.34375	Myzus	Aphididae	Hemiptera	17.5	861	6	DD	907	Mitochondrial complex III electron transport inhibitors	cresyl-acetate
1996	2020	24	Delia_florilega	indoxacarb	0	0.25993883792	Delia	Anthomyiidae	Diptera	3.17	5	1	DD	1	Voltage-dependent sodium channel blockers	narcotine
1996	2020	24	Delia_florilega	methoxyfenozide	0	0.404494382022	Delia	Anthomyiidae	Diptera	3.17	5	1	DD	1	Ecdysone receptor agonists	vanillin
1996	2020	24	Delia_florilega	bifenazate	0	0.314049586777	Delia	Anthomyiidae	Diptera	3.17	5	1	DD	1	Mitochondrial complex III electron transport inhibitors	coixol
1996	2020	24	Euxesta_notata	indoxacarb	0	0.22454308094	Euxesta	Ulidiidae	Diptera	NA	1	2	DD	0	Voltage-dependent sodium channel blockers	guanylic-acid
1996	2020	24	Euxesta_notata	methoxyfenozide	0	0.381443298969	Euxesta	Ulidiidae	Diptera	NA	1	2	DD	0	Ecdysone receptor agonists	vanillic-acid
1996	2020	24	Euxesta_notata	bifenazate	0	0.304761904762	Euxesta	Ulidiidae	Diptera	NA	1	2	DD	0	Mitochondrial complex III electron transport inhibitors	vanillic-acid
1996	2020	24	Blissus_leucopterus	indoxacarb	0	0.273504273504	Blissus	Blissidae	Hemiptera	2.5	13	1	DD	7	Voltage-dependent sodium channel blockers	chlorophyll-b
1996	2020	24	Blissus_leucopterus	methoxyfenozide	0	0.40522875817	Blissus	Blissidae	Hemiptera	2.5	13	1	DD	7	Ecdysone receptor agonists	alpha-allocryptopine
1996	2020	24	Blissus_leucopterus	bifenazate	0	0.314049586777	Blissus	Blissidae	Hemiptera	2.5	13	1	DD	7	Mitochondrial complex III electron transport inhibitors	coixol
1996	2020	24	Argyrotaenia_velutinana	indoxacarb	0	0.268542199488	Argyrotaenia	Tortricidae	Lepidoptera	3	36	1	DD	22	Voltage-dependent sodium channel blockers	ellagitannin
1996	2020	24	Argyrotaenia_velutinana	methoxyfenozide	0	0.415730337079	Argyrotaenia	Tortricidae	Lepidoptera	3	36	1	DD	22	Ecdysone receptor agonists	o-vanillin
1996	2020	24	Argyrotaenia_velutinana	bifenazate	0	0.311926605505	Argyrotaenia	Tortricidae	Lepidoptera	3	36	1	DD	22	Mitochondrial complex III electron transport inhibitors	eudesmic-acid
1996	2020	24	Helicoverpa_zea	indoxacarb	0	0.273504273504	Helicoverpa	Noctuidae	Lepidoptera	4	43	5	DD	661	Voltage-dependent sodium channel blockers	chlorophyll-b
1996	2020	24	Helicoverpa_zea	methoxyfenozide	0	0.5	Helicoverpa	Noctuidae	Lepidoptera	4	43	5	DD	661	Ecdysone receptor agonists	decanoic-acid-vanillylamide
1996	2020	24	Helicoverpa_zea	bifenazate	0	0.314049586777	Helicoverpa	Noctuidae	Lepidoptera	4	43	5	DD	661	Mitochondrial complex III electron transport inhibitors	coixol
1996	2020	24	Heliothis_virescens	methoxyfenozide	0	0.5	Heliothis	Noctuidae	Lepidoptera	5	29	7	DD	783	Ecdysone receptor agonists	decanoic-acid-vanillylamide
1996	2020	24	Heliothis_virescens	bifenazate	0	0.314049586777	Heliothis	Noctuidae	Lepidoptera	5	29	7	DD	783	Mitochondrial complex III electron transport inhibitors	coixol
1996	2020	24	Manduca_sexta	indoxacarb	0	0.273504273504	Manduca	Sphingidae	Lepidoptera	2.5	11	1	DD	2869	Voltage-dependent sodium channel blockers	chlorophyll-b
1996	2020	24	Manduca_sexta	methoxyfenozide	0	0.5	Manduca	Sphingidae	Lepidoptera	2.5	11	1	DD	2869	Ecdysone receptor agonists	decanoic-acid-vanillylamide
1996	2020	24	Manduca_sexta	bifenazate	0	0.304761904762	Manduca	Sphingidae	Lepidoptera	2.5	11	1	DD	2869	Mitochondrial complex III electron transport inhibitors	vanillic-acid
1996	2020	24	Planococcus_ficus	indoxacarb	0	0.277202072539	Planococcus	Pseudococcidae	Hemiptera	3	22	1	HD	32	Voltage-dependent sodium channel blockers	granatin-a
1996	2020	24	Planococcus_ficus	methoxyfenozide	0	0.403669724771	Planococcus	Pseudococcidae	Hemiptera	3	22	1	HD	32	Ecdysone receptor agonists	salsolinol
1996	2020	24	Planococcus_ficus	bifenazate	0	0.304761904762	Planococcus	Pseudococcidae	Hemiptera	3	22	1	HD	32	Mitochondrial complex III electron transport inhibitors	vanillic-acid
1996	2020	24	Aculus_fockeui	indoxacarb	0	0.259398496241	Aculus	Eriophyidae	Prostigmata	4	1	1	HD	6	Voltage-dependent sodium channel blockers	dihydrokaempferol
1996	2020	24	Aculus_fockeui	methoxyfenozide	0	0.381443298969	Aculus	Eriophyidae	Prostigmata	4	1	1	HD	6	Ecdysone receptor agonists	vanillic-acid
1996	2020	24	Aculus_fockeui	bifenazate	0	0.311926605505	Aculus	Eriophyidae	Prostigmata	4	1	1	HD	6	Mitochondrial complex III electron transport inhibitors	eudesmic-acid
1996	2020	24	Agrotis_ipsilon	indoxacarb	0	0.287162162162	Agrotis	Noctuidae	Lepidoptera	3	56	3	DD	129	Voltage-dependent sodium channel blockers	oxymorphine
1996	2020	24	Agrotis_ipsilon	methoxyfenozide	0	0.525423728814	Agrotis	Noctuidae	Lepidoptera	3	56	3	DD	129	Ecdysone receptor agonists	n-methylcorydaldine
1996	2020	24	Agrotis_ipsilon	bifenazate	0	0.314049586777	Agrotis	Noctuidae	Lepidoptera	3	56	3	DD	129	Mitochondrial complex III electron transport inhibitors	coixol
1996	2020	24	Anarsia_lineatella	indoxacarb	0	0.268542199488	Anarsia	Gelechiidae	Lepidoptera	2.5	7	1	DD	10	Voltage-dependent sodium channel blockers	ellagitannin
1996	2020	24	Anarsia_lineatella	methoxyfenozide	0	0.381443298969	Anarsia	Gelechiidae	Lepidoptera	2.5	7	1	DD	10	Ecdysone receptor agonists	vanillic-acid
1996	2020	24	Anarsia_lineatella	bifenazate	0	0.311926605505	Anarsia	Gelechiidae	Lepidoptera	2.5	7	1	DD	10	Mitochondrial complex III electron transport inhibitors	eudesmic-acid
1996	2020	24	Aphis_pomi	indoxacarb	0	0.268542199488	Aphis	Aphididae	Hemiptera	12	28	1	DD	14	Voltage-dependent sodium channel blockers	ellagitannin
1996	2020	24	Aphis_pomi	methoxyfenozide	0	0.404494382022	Aphis	Aphididae	Hemiptera	12	28	1	DD	14	Ecdysone receptor agonists	vanillin
1996	2020	24	Aphis_pomi	bifenazate	0	0.311926605505	Aphis	Aphididae	Hemiptera	12	28	1	DD	14	Mitochondrial complex III electron transport inhibitors	eudesmic-acid
1996	2020	24	Cydia_pomonella	indoxacarb	0	0.273504273504	Cydia	Tortricidae	Lepidoptera	2	13	8	DD	404	Voltage-dependent sodium channel blockers	chlorophyll-b
1996	2020	24	Cydia_pomonella	bifenazate	0	0.314049586777	Cydia	Tortricidae	Lepidoptera	2	13	8	DD	404	Mitochondrial complex III electron transport inhibitors	coixol
1996	2020	24	Delia_floralis	indoxacarb	0	0.25993883792	Delia	Anthomyiidae	Diptera	3.17	5	1	DD	2	Voltage-dependent sodium channel blockers	narcotine
1996	2020	24	Delia_floralis	methoxyfenozide	0	0.381443298969	Delia	Anthomyiidae	Diptera	3.17	5	1	DD	2	Ecdysone receptor agonists	vanillic-acid
1996	2020	24	Delia_floralis	bifenazate	0	0.304761904762	Delia	Anthomyiidae	Diptera	3.17	5	1	DD	2	Mitochondrial complex III electron transport inhibitors	vanillic-acid
1996	2020	24	Delia_platura	indoxacarb	0	0.281588447653	Delia	Anthomyiidae	Diptera	4	28	2	DD	10	Voltage-dependent sodium channel blockers	podophyllotoxin
1996	2020	24	Delia_platura	methoxyfenozide	0	0.40522875817	Delia	Anthomyiidae	Diptera	4	28	2	DD	10	Ecdysone receptor agonists	alpha-allocryptopine
1996	2020	24	Delia_platura	bifenazate	0	0.314049586777	Delia	Anthomyiidae	Diptera	4	28	2	DD	10	Mitochondrial complex III electron transport inhibitors	coixol
1996	2020	24	Diabrotica_undecimpunctata	indoxacarb	0	0.281588447653	Diabrotica	Chrysomelidae	Coleoptera	2	220	4	DD	48	Voltage-dependent sodium channel blockers	lignans
1996	2020	24	Diabrotica_undecimpunctata	methoxyfenozide	0	0.5	Diabrotica	Chrysomelidae	Coleoptera	2	220	4	DD	48	Ecdysone receptor agonists	decanoic-acid-vanillylamide
1996	2020	24	Diabrotica_undecimpunctata	bifenazate	0	0.314049586777	Diabrotica	Chrysomelidae	Coleoptera	2	220	4	DD	48	Mitochondrial complex III electron transport inhibitors	coixol
1996	2020	24	Diatraea_saccharalis	indoxacarb	0	0.273504273504	Diatraea	Crambidae	Lepidoptera	4	16	3	DD	142	Voltage-dependent sodium channel blockers	chlorophyll-b
1996	2020	24	Diatraea_saccharalis	methoxyfenozide	0	0.381443298969	Diatraea	Crambidae	Lepidoptera	4	16	3	DD	142	Ecdysone receptor agonists	vanillic-acid
1996	2020	24	Diatraea_saccharalis	bifenazate	0	0.314049586777	Diatraea	Crambidae	Lepidoptera	4	16	3	DD	142	Mitochondrial complex III electron transport inhibitors	coixol
1996	2020	24	Epitrix_hirtipennis	indoxacarb	0	0.273504273504	Epitrix	Chrysomelidae	Coleoptera	3	44	2	DD	7	Voltage-dependent sodium channel blockers	chlorophyll-b
1996	2020	24	Epitrix_hirtipennis	methoxyfenozide	0	0.5	Epitrix	Chrysomelidae	Coleoptera	3	44	2	DD	7	Ecdysone receptor agonists	decanoic-acid-vanillylamide
1996	2020	24	Epitrix_hirtipennis	bifenazate	0	0.314049586777	Epitrix	Chrysomelidae	Coleoptera	3	44	2	DD	7	Mitochondrial complex III electron transport inhibitors	coixol
1996	2020	24	Euxoa_detersa	indoxacarb	0	0.273504273504	Euxoa	Noctuidae	Lepidoptera	1	14	1	DD	0	Voltage-dependent sodium channel blockers	chlorophyll-b
1996	2020	24	Euxoa_detersa	methoxyfenozide	0	0.404494382022	Euxoa	Noctuidae	Lepidoptera	1	14	1	DD	0	Ecdysone receptor agonists	vanillin
1996	2020	24	Euxoa_detersa	bifenazate	0	0.314049586777	Euxoa	Noctuidae	Lepidoptera	1	14	1	DD	0	Mitochondrial complex III electron transport inhibitors	coixol
1996	2020	24	Euxoa_messoria	indoxacarb	0	0.271428571429	Euxoa	Noctuidae	Lepidoptera	1	22	1	DD	3	Voltage-dependent sodium channel blockers	neobetanin
1996	2020	24	Euxoa_messoria	methoxyfenozide	0	0.404494382022	Euxoa	Noctuidae	Lepidoptera	1	22	1	DD	3	Ecdysone receptor agonists	vanillin
1996	2020	24	Euxoa_messoria	bifenazate	0	0.311926605505	Euxoa	Noctuidae	Lepidoptera	1	22	1	DD	3	Mitochondrial complex III electron transport inhibitors	eudesmic-acid
1970	1994	24	Frankliniella_occidentalis	acephate	1	0.1875	Frankliniella	Thripidae	Thysanoptera	6	52	8	HD	349	Acetylcholinesterase (AChE) inhibitors	acetamide
1971	1995	24	Frankliniella_occidentalis	bendiocarb	1	0.43	Frankliniella	Thripidae	Thysanoptera	6	52	8	HD	349	Acetylcholinesterase (AChE) inhibitors	myristicin
1996	2020	24	Frankliniella_occidentalis	indoxacarb	0	0.273504273504	Frankliniella	Thripidae	Thysanoptera	6	52	8	HD	349	Voltage-dependent sodium channel blockers	chlorophyll-b
1996	2020	24	Frankliniella_occidentalis	methoxyfenozide	0	0.5	Frankliniella	Thripidae	Thysanoptera	6	52	8	HD	349	Ecdysone receptor agonists	decanoic-acid-vanillylamide
1996	2020	24	Frankliniella_occidentalis	bifenazate	0	0.311926605505	Frankliniella	Thripidae	Thysanoptera	6	52	8	HD	349	Mitochondrial complex III electron transport inhibitors	eudesmic-acid
1996	2020	24	Frankliniella_tritici	indoxacarb	0	0.273504273504	Frankliniella	Thripidae	Thysanoptera	12.5	15	1	HD	11	Voltage-dependent sodium channel blockers	chlorophyll-b
1996	2020	24	Frankliniella_tritici	methoxyfenozide	0	0.404494382022	Frankliniella	Thripidae	Thysanoptera	12.5	15	1	HD	11	Ecdysone receptor agonists	vanillin
1996	2020	24	Frankliniella_tritici	bifenazate	0	0.311926605505	Frankliniella	Thripidae	Thysanoptera	12.5	15	1	HD	11	Mitochondrial complex III electron transport inhibitors	eudesmic-acid
1996	2020	24	Hypera_postica	indoxacarb	0	0.273504273504	Hypera	Curculionidae	Coleoptera	1	17	2	DD	26	Voltage-dependent sodium channel blockers	chlorophyll-b
1996	2020	24	Hypera_postica	methoxyfenozide	0	0.404494382022	Hypera	Curculionidae	Coleoptera	1	17	2	DD	26	Ecdysone receptor agonists	vanillin
1996	2020	24	Hypera_postica	bifenazate	0	0.304761904762	Hypera	Curculionidae	Coleoptera	1	17	2	DD	26	Mitochondrial complex III electron transport inhibitors	vanillic-acid
1996	2020	24	Panonychus_ulmi	indoxacarb	0	0.273504273504	Panonychus	Tetranychidae	Prostigmata	6.5	8	12	HD	55	Voltage-dependent sodium channel blockers	chlorophyll-b
1996	2020	24	Panonychus_ulmi	methoxyfenozide	0	0.381443298969	Panonychus	Tetranychidae	Prostigmata	6.5	8	12	HD	55	Ecdysone receptor agonists	vanillic-acid
1996	2020	24	Panonychus_ulmi	bifenazate	0	0.311926605505	Panonychus	Tetranychidae	Prostigmata	6.5	8	12	HD	55	Mitochondrial complex III electron transport inhibitors	eudesmic-acid
1996	2020	24	Phthorimaea_operculella	indoxacarb	0	0.273504273504	Phthorimaea	Gelechiidae	Lepidoptera	5.5	12	3	DD	78	Voltage-dependent sodium channel blockers	chlorophyll-b
1996	2020	24	Phthorimaea_operculella	methoxyfenozide	0	0.5	Phthorimaea	Gelechiidae	Lepidoptera	5.5	12	3	DD	78	Ecdysone receptor agonists	decanoic-acid-vanillylamide
1996	2020	24	Phthorimaea_operculella	bifenazate	0	0.304761904762	Phthorimaea	Gelechiidae	Lepidoptera	5.5	12	3	DD	78	Mitochondrial complex III electron transport inhibitors	vanillic-acid
1996	2020	24	Tetranychus_mcdanieli	indoxacarb	0	0.26618705036	Tetranychus	Tetranychidae	Prostigmata	9	3	4	HD	3	Voltage-dependent sodium channel blockers	epicatechin-3-gallate
1996	2020	24	Tetranychus_mcdanieli	methoxyfenozide	0	0.381443298969	Tetranychus	Tetranychidae	Prostigmata	9	3	4	HD	3	Ecdysone receptor agonists	vanillic-acid
1996	2020	24	Tetranychus_mcdanieli	bifenazate	0	0.304761904762	Tetranychus	Tetranychidae	Prostigmata	9	3	4	HD	3	Mitochondrial complex III electron transport inhibitors	vanillic-acid
1996	2020	24	Thrips_tabaci	indoxacarb	0	0.27652733119	Thrips	Thripidae	Thysanoptera	7.5	24	8	HD	122	Voltage-dependent sodium channel blockers	codeine
1996	2020	24	Thrips_tabaci	methoxyfenozide	0	0.40522875817	Thrips	Thripidae	Thysanoptera	7.5	24	8	HD	122	Ecdysone receptor agonists	alpha-allocryptopine
1996	2020	24	Thrips_tabaci	bifenazate	0	0.308510638298	Thrips	Thripidae	Thysanoptera	7.5	24	8	HD	122	Mitochondrial complex III electron transport inhibitors	anisaldehyde
1996	2020	24	Tychius_picirostris	indoxacarb	0	0.243055555556	Tychius	Curculionidae	Coleoptera	1	1	1	DD	0	Voltage-dependent sodium channel blockers	pisatin
1996	2020	24	Tychius_picirostris	methoxyfenozide	0	0.294117647059	Tychius	Curculionidae	Coleoptera	1	1	1	DD	0	Ecdysone receptor agonists	eugenol
1996	2020	24	Tychius_picirostris	bifenazate	0	0.274509803922	Tychius	Curculionidae	Coleoptera	1	1	1	DD	0	Mitochondrial complex III electron transport inhibitors	methyl-salicylate
1996	2020	24	Conoderus_falli	indoxacarb	0	0.239700374532	Conoderus	Elateridae	Coleoptera	2	7	3	DD	2	Voltage-dependent sodium channel blockers	leucocyanidin
1996	2020	24	Conoderus_falli	methoxyfenozide	0	0.404494382022	Conoderus	Elateridae	Coleoptera	2	7	3	DD	2	Ecdysone receptor agonists	vanillin
1996	2020	24	Conoderus_falli	bifenazate	0	0.314049586777	Conoderus	Elateridae	Coleoptera	2	7	3	DD	2	Mitochondrial complex III electron transport inhibitors	coixol
1996	2020	24	Chaetosiphon_fragaefolii	indoxacarb	0	0.268542199488	Chaetosiphon	Aphididae	Hemiptera	21.71	5	1	DD	8	Voltage-dependent sodium channel blockers	ellagitannin
1996	2020	24	Chaetosiphon_fragaefolii	methoxyfenozide	0	0.415730337079	Chaetosiphon	Aphididae	Hemiptera	21.71	5	1	DD	8	Ecdysone receptor agonists	o-vanillin
1996	2020	24	Chaetosiphon_fragaefolii	bifenazate	0	0.304761904762	Chaetosiphon	Aphididae	Hemiptera	21.71	5	1	DD	8	Mitochondrial complex III electron transport inhibitors	vanillic-acid
1996	2020	24	Conoderus_vespertinus	indoxacarb	0	0.21325648415	Conoderus	Elateridae	Coleoptera	0.32	2	1	DD	2	Voltage-dependent sodium channel blockers	rutin
1996	2020	24	Conoderus_vespertinus	methoxyfenozide	0	0.32967032967	Conoderus	Elateridae	Coleoptera	0.32	2	1	DD	2	Ecdysone receptor agonists	m-hydroxyacetophenone
1996	2020	24	Conoderus_vespertinus	bifenazate	0	0.283185840708	Conoderus	Elateridae	Coleoptera	0.32	2	1	DD	2	Mitochondrial complex III electron transport inhibitors	ferulic-acid
1996	2020	24	Epitrix_tuberis	indoxacarb	0	0.271428571429	Epitrix	Chrysomelidae	Coleoptera	1.5	32	2	DD	4	Voltage-dependent sodium channel blockers	neobetanin
1996	2020	24	Epitrix_tuberis	methoxyfenozide	0	0.5	Epitrix	Chrysomelidae	Coleoptera	1.5	32	2	DD	4	Ecdysone receptor agonists	decanoic-acid-vanillylamide
1996	2020	24	Epitrix_tuberis	bifenazate	0	0.308510638298	Epitrix	Chrysomelidae	Coleoptera	1.5	32	2	DD	4	Mitochondrial complex III electron transport inhibitors	anisaldehyde
1996	2020	24	Pectinophora_gossypiella	indoxacarb	0	0.268072289157	Pectinophora	Gelechiidae	Lepidoptera	5	10	6	DD	128	Voltage-dependent sodium channel blockers	chlorophyllide-a
1996	2020	24	Pectinophora_gossypiella	methoxyfenozide	0	0.363636363636	Pectinophora	Gelechiidae	Lepidoptera	5	10	6	DD	128	Ecdysone receptor agonists	anisaldehyde
1996	2020	24	Pectinophora_gossypiella	bifenazate	0	0.308510638298	Pectinophora	Gelechiidae	Lepidoptera	5	10	6	DD	128	Mitochondrial complex III electron transport inhibitors	anisaldehyde
1996	2020	24	Phyllocoptruta_oleivora	indoxacarb	0	0.273504273504	Phyllocoptruta	Eriophyidae	Prostigmata	30	2	1	HD	15	Voltage-dependent sodium channel blockers	chlorophyll-b
1996	2020	24	Phyllocoptruta_oleivora	methoxyfenozide	0	0.358695652174	Phyllocoptruta	Eriophyidae	Prostigmata	30	2	1	HD	15	Ecdysone receptor agonists	thymyl-methyl-ether
1996	2020	24	Phyllocoptruta_oleivora	bifenazate	0	0.301075268817	Phyllocoptruta	Eriophyidae	Prostigmata	30	2	1	HD	15	Mitochondrial complex III electron transport inhibitors	o-phenylphenol
1996	2020	24	Plutella_xylostella	methoxyfenozide	0	0.381443298969	Plutella	Plutellidae	Lepidoptera	4.5	18	15	DD	1006	Ecdysone receptor agonists	vanillic-acid
1996	2020	24	Plutella_xylostella	bifenazate	0	0.304761904762	Plutella	Plutellidae	Lepidoptera	4.5	18	15	DD	1006	Mitochondrial complex III electron transport inhibitors	vanillic-acid
1996	2020	24	Pseudatomoscelis_seriatus	indoxacarb	0	0.269230769231	Pseudatomoscelis	Miridae	Hemiptera	7	38	1	DD	16	Voltage-dependent sodium channel blockers	rosmaricine
1996	2020	24	Pseudatomoscelis_seriatus	methoxyfenozide	0	0.404494382022	Pseudatomoscelis	Miridae	Hemiptera	7	38	1	DD	16	Ecdysone receptor agonists	vanillin
1996	2020	24	Pseudatomoscelis_seriatus	bifenazate	0	0.304761904762	Pseudatomoscelis	Miridae	Hemiptera	7	38	1	DD	16	Mitochondrial complex III electron transport inhibitors	vanillic-acid
1950	1974	24	Diabrotica_virgifera	chlordane	1	0.421052631579	Diabrotica	Chrysomelidae	Coleoptera	1	101	2	DD	356	GABA-gated chloride channel blockers	copaene
1950	1974	24	Diabrotica_virgifera	endrin	1	0.526315789474	Diabrotica	Chrysomelidae	Coleoptera	1	101	2	DD	356	GABA-gated chloride channel blockers	arundoin
1996	2020	24	Diabrotica_virgifera	indoxacarb	0	0.281588447653	Diabrotica	Chrysomelidae	Coleoptera	1	101	2	DD	356	Voltage-dependent sodium channel blockers	podophyllotoxin
1996	2020	24	Diabrotica_virgifera	methoxyfenozide	0	0.451327433628	Diabrotica	Chrysomelidae	Coleoptera	1	101	2	DD	356	Ecdysone receptor agonists	o-methylcorypalline
1996	2020	24	Diabrotica_virgifera	bifenazate	0	0.314049586777	Diabrotica	Chrysomelidae	Coleoptera	1	101	2	DD	356	Mitochondrial complex III electron transport inhibitors	coixol
1996	2020	24	Eumerus_strigatus	indoxacarb	0	0.22454308094	Eumerus	Syrphidae	Diptera	2	1	0	DD	1	Voltage-dependent sodium channel blockers	guanylic-acid
1996	2020	24	Eumerus_strigatus	methoxyfenozide	0	0.381443298969	Eumerus	Syrphidae	Diptera	2	1	0	DD	1	Ecdysone receptor agonists	vanillic-acid
1996	2020	24	Eumerus_strigatus	bifenazate	0	0.304761904762	Eumerus	Syrphidae	Diptera	2	1	0	DD	1	Mitochondrial complex III electron transport inhibitors	vanillic-acid
1944	1968	24	Evergestis_pallidata	DDT	1	0.431818181818	Evergestis	Crambidae	Lepidoptera	2	5	2	DD	0	Sodium channel modulators	phenethylamine
1996	2020	24	Evergestis_pallidata	indoxacarb	0	0.25993883792	Evergestis	Crambidae	Lepidoptera	2	5	2	DD	0	Voltage-dependent sodium channel blockers	narcotine
1996	2020	24	Evergestis_pallidata	methoxyfenozide	0	0.381443298969	Evergestis	Crambidae	Lepidoptera	2	5	2	DD	0	Ecdysone receptor agonists	vanillic-acid
1996	2020	24	Evergestis_pallidata	bifenazate	0	0.304761904762	Evergestis	Crambidae	Lepidoptera	2	5	2	DD	0	Mitochondrial complex III electron transport inhibitors	vanillic-acid
1944	1968	24	Nezara_viridula	DDT	1	0.487179487179	Nezara	Pentatomidae	Hemiptera	2.5	46	1	DD	170	Sodium channel modulators	p-cymene
1996	2020	24	Nezara_viridula	indoxacarb	0	0.273504273504	Nezara	Pentatomidae	Hemiptera	2.5	46	1	DD	170	Voltage-dependent sodium channel blockers	chlorophyll-b
1996	2020	24	Nezara_viridula	methoxyfenozide	0	0.5	Nezara	Pentatomidae	Hemiptera	2.5	46	1	DD	170	Ecdysone receptor agonists	decanoic-acid-vanillylamide
1996	2020	24	Nezara_viridula	bifenazate	0	0.34375	Nezara	Pentatomidae	Hemiptera	2.5	46	1	DD	170	Mitochondrial complex III electron transport inhibitors	cresyl-acetate
1996	2020	24	Phorodon_humuli	indoxacarb	0	0.259398496241	Phorodon	Aphididae	Hemiptera	NA	7	5	DD	16	Voltage-dependent sodium channel blockers	dihydrokaempferol
1996	2020	24	Phorodon_humuli	methoxyfenozide	0	0.381443298969	Phorodon	Aphididae	Hemiptera	NA	7	5	DD	16	Ecdysone receptor agonists	vanillic-acid
1996	2020	24	Phorodon_humuli	bifenazate	0	0.311926605505	Phorodon	Aphididae	Hemiptera	NA	7	5	DD	16	Mitochondrial complex III electron transport inhibitors	eudesmic-acid
1957	1981	24	Spodoptera_frugiperda	trichlorfon	1	0.208955223881	Spodoptera	Noctuidae	Lepidoptera	5.5	69	5	DD	2401	Acetylcholinesterase (AChE) inhibitors	avenin
1996	2020	24	Spodoptera_frugiperda	indoxacarb	0	0.273504273504	Spodoptera	Noctuidae	Lepidoptera	5.5	69	5	DD	2401	Voltage-dependent sodium channel blockers	chlorophyll-b
1996	2020	24	Spodoptera_frugiperda	methoxyfenozide	0	0.5	Spodoptera	Noctuidae	Lepidoptera	5.5	69	5	DD	2401	Ecdysone receptor agonists	decanoic-acid-vanillylamide
1996	2020	24	Spodoptera_frugiperda	bifenazate	0	0.314049586777	Spodoptera	Noctuidae	Lepidoptera	5.5	69	5	DD	2401	Mitochondrial complex III electron transport inhibitors	coixol
1996	2020	24	Tetranychus_desertorum	indoxacarb	0	0.242788461538	Tetranychus	Tetranychidae	Prostigmata	15	4	1	HD	2	Voltage-dependent sodium channel blockers	cobalamine
1996	2020	24	Tetranychus_desertorum	methoxyfenozide	0	0.314814814815	Tetranychus	Tetranychidae	Prostigmata	15	4	1	HD	2	Ecdysone receptor agonists	ferulic-acid
1996	2020	24	Tetranychus_desertorum	bifenazate	0	0.283687943262	Tetranychus	Tetranychidae	Prostigmata	15	4	1	HD	2	Mitochondrial complex III electron transport inhibitors	vignafuran
1996	2020	24	Bucculatrix_thurberiella	indoxacarb	0	0.240458015267	Bucculatrix	Bucculatricidae	Lepidoptera	5	2	3	HD	3	Voltage-dependent sodium channel blockers	gallocatechin
1996	2020	24	Bucculatrix_thurberiella	methoxyfenozide	0	0.299145299145	Bucculatrix	Bucculatricidae	Lepidoptera	5	2	3	HD	3	Ecdysone receptor agonists	gossypol
1996	2020	24	Bucculatrix_thurberiella	bifenazate	0	0.260162601626	Bucculatrix	Bucculatricidae	Lepidoptera	5	2	3	HD	3	Mitochondrial complex III electron transport inhibitors	gossypol
1950	1974	24	Diabrotica_longicornis	chlordane	1	0.421052631579	Diabrotica	Chrysomelidae	Coleoptera	1	59	2	DD	3	GABA-gated chloride channel blockers	copaene
1996	2020	24	Diabrotica_longicornis	indoxacarb	0	0.273504273504	Diabrotica	Chrysomelidae	Coleoptera	1	59	2	DD	3	Voltage-dependent sodium channel blockers	chlorophyll-b
1996	2020	24	Diabrotica_longicornis	methoxyfenozide	0	0.415730337079	Diabrotica	Chrysomelidae	Coleoptera	1	59	2	DD	3	Ecdysone receptor agonists	o-vanillin
1996	2020	24	Diabrotica_longicornis	bifenazate	0	0.314049586777	Diabrotica	Chrysomelidae	Coleoptera	1	59	2	DD	3	Mitochondrial complex III electron transport inhibitors	coixol
1996	2020	24	Grapholita_molesta	indoxacarb	0	0.259398496241	Grapholita	Tortricidae	Lepidoptera	4	15	2	DD	106	Voltage-dependent sodium channel blockers	dihydrokaempferol
1996	2020	24	Grapholita_molesta	methoxyfenozide	0	0.415730337079	Grapholita	Tortricidae	Lepidoptera	4	15	2	DD	106	Ecdysone receptor agonists	o-vanillin
1996	2020	24	Grapholita_molesta	bifenazate	0	0.311926605505	Grapholita	Tortricidae	Lepidoptera	4	15	2	DD	106	Mitochondrial complex III electron transport inhibitors	eudesmic-acid
1996	2020	24	Lymantria_dispar	indoxacarb	0	0.268542199488	Lymantria	Lymantriidae	Lepidoptera	1	34	2	DD	662	Voltage-dependent sodium channel blockers	ellagitannin
1996	2020	24	Lymantria_dispar	methoxyfenozide	0	0.404494382022	Lymantria	Lymantriidae	Lepidoptera	1	34	2	DD	662	Ecdysone receptor agonists	vanillin
1996	2020	24	Lymantria_dispar	bifenazate	0	0.311926605505	Lymantria	Lymantriidae	Lepidoptera	1	34	2	DD	662	Mitochondrial complex III electron transport inhibitors	eudesmic-acid
1996	2020	24	Trialeurodes_vaporariorum	indoxacarb	0	0.293729372937	Trialeurodes	Aleyrodidae	Hemiptera	2.5	77	10	HD	123	Voltage-dependent sodium channel blockers	ribalinidine
1996	2020	24	Trialeurodes_vaporariorum	methoxyfenozide	0	0.5	Trialeurodes	Aleyrodidae	Hemiptera	2.5	77	10	HD	123	Ecdysone receptor agonists	decanoic-acid-vanillylamide
1996	2020	24	Trialeurodes_vaporariorum	bifenazate	0	0.31724137931	Trialeurodes	Aleyrodidae	Hemiptera	2.5	77	10	HD	123	Mitochondrial complex III electron transport inhibitors	taiwanin-c
1996	2020	24	Hyalopterus_pruni	indoxacarb	0	0.25993883792	Hyalopterus	Aphididae	Hemiptera	21.71	41	1	DD	11	Voltage-dependent sodium channel blockers	narcotine
1996	2020	24	Hyalopterus_pruni	methoxyfenozide	0	0.404494382022	Hyalopterus	Aphididae	Hemiptera	21.71	41	1	DD	11	Ecdysone receptor agonists	vanillin
1996	2020	24	Hyalopterus_pruni	bifenazate	0	0.314049586777	Hyalopterus	Aphididae	Hemiptera	21.71	41	1	DD	11	Mitochondrial complex III electron transport inhibitors	coixol
1996	2020	24	Anthonomus_eugenii	indoxacarb	0	0.250836120401	Anthonomus	Curculionidae	Coleoptera	6.5	5	2	DD	7	Voltage-dependent sodium channel blockers	hesperidin
1996	2020	24	Anthonomus_eugenii	methoxyfenozide	0	0.5	Anthonomus	Curculionidae	Coleoptera	6.5	5	2	DD	7	Ecdysone receptor agonists	decanoic-acid-vanillylamide
1996	2020	24	Anthonomus_eugenii	bifenazate	0	0.301886792453	Anthonomus	Curculionidae	Coleoptera	6.5	5	2	DD	7	Mitochondrial complex III electron transport inhibitors	decanoic-acid-vanillylamide
1996	2020	24	Aphis_fabae	indoxacarb	0	0.308441558442	Aphis	Aphididae	Hemiptera	30.2	633	2	DD	128	Voltage-dependent sodium channel blockers	vincorine
1996	2020	24	Aphis_fabae	methoxyfenozide	0	0.525423728814	Aphis	Aphididae	Hemiptera	30.2	633	2	DD	128	Ecdysone receptor agonists	n-methylcorydaldine
1996	2020	24	Aphis_fabae	bifenazate	0	0.31724137931	Aphis	Aphididae	Hemiptera	30.2	633	2	DD	128	Mitochondrial complex III electron transport inhibitors	taiwanin-c
1950	1974	24	Aphis_gossypii	endrin	1	0.526315789474	Aphis	Aphididae	Hemiptera	31.5	1029	8	DD	316	GABA-gated chloride channel blockers	arundoin
1996	2020	24	Aphis_gossypii	indoxacarb	0	0.308441558442	Aphis	Aphididae	Hemiptera	31.5	1029	8	DD	316	Voltage-dependent sodium channel blockers	vincorine
1996	2020	24	Aphis_gossypii	methoxyfenozide	0	0.525423728814	Aphis	Aphididae	Hemiptera	31.5	1029	8	DD	316	Ecdysone receptor agonists	n-methylcorydaldine
1996	2020	24	Aphis_gossypii	bifenazate	0	0.34375	Aphis	Aphididae	Hemiptera	31.5	1029	8	DD	316	Mitochondrial complex III electron transport inhibitors	cresyl-acetate
1996	2020	24	Aulacorthum_solani	indoxacarb	0	0.308441558442	Aulacorthum	Aphididae	Hemiptera	10	433	1	DD	27	Voltage-dependent sodium channel blockers	vincorine
1996	2020	24	Aulacorthum_solani	methoxyfenozide	0	0.525423728814	Aulacorthum	Aphididae	Hemiptera	10	433	1	DD	27	Ecdysone receptor agonists	n-methylcorydaldine
1996	2020	24	Aulacorthum_solani	bifenazate	0	0.34375	Aulacorthum	Aphididae	Hemiptera	10	433	1	DD	27	Mitochondrial complex III electron transport inhibitors	cresyl-acetate
1950	1974	24	Cylas_formicarius	aldrin	1	0.405797101449	Cylas	Brentidae	Coleoptera	10.5	4	3	DD	34	GABA-gated chloride channel blockers	phytosterols
1996	2020	24	Cylas_formicarius	indoxacarb	0	0.208092485549	Cylas	Brentidae	Coleoptera	10.5	4	3	DD	34	Voltage-dependent sodium channel blockers	isoquercitrin
1996	2020	24	Cylas_formicarius	methoxyfenozide	0	0.291044776119	Cylas	Brentidae	Coleoptera	10.5	4	3	DD	34	Ecdysone receptor agonists	scopoletin
1996	2020	24	Cylas_formicarius	bifenazate	0	0.272108843537	Cylas	Brentidae	Coleoptera	10.5	4	3	DD	34	Mitochondrial complex III electron transport inhibitors	peonidin
1996	2020	24	Leptinotarsa_decemlineata	indoxacarb	0	0.273504273504	Leptinotarsa	Chrysomelidae	Coleoptera	2	66	9	DD	447	Voltage-dependent sodium channel blockers	chlorophyll-b
1996	2020	24	Leptinotarsa_decemlineata	methoxyfenozide	0	0.5	Leptinotarsa	Chrysomelidae	Coleoptera	2	66	9	DD	447	Ecdysone receptor agonists	decanoic-acid-vanillylamide
1982	2006	24	Leptinotarsa_decemlineata	spinosad	1	0.695652173913	Leptinotarsa	Chrysomelidae	Coleoptera	2	66	9	DD	447	Nicotinic acetylcholine receptor (nAChR) allosteric modulators	physalin-b
1996	2020	24	Leptinotarsa_decemlineata	bifenazate	0	0.314049586777	Leptinotarsa	Chrysomelidae	Coleoptera	2	66	9	DD	447	Mitochondrial complex III electron transport inhibitors	coixol
1996	2020	24	Rhopalosiphum_padi	indoxacarb	0	0.27652733119	Rhopalosiphum	Aphididae	Hemiptera	29.5	119	1	DD	284	Voltage-dependent sodium channel blockers	codeine
1996	2020	24	Rhopalosiphum_padi	methoxyfenozide	0	0.40522875817	Rhopalosiphum	Aphididae	Hemiptera	29.5	119	1	DD	284	Ecdysone receptor agonists	alpha-allocryptopine
1996	2020	24	Rhopalosiphum_padi	bifenazate	0	0.314049586777	Rhopalosiphum	Aphididae	Hemiptera	29.5	119	1	DD	284	Mitochondrial complex III electron transport inhibitors	coixol
1996	2020	24	Spodoptera_exigua	bifenazate	0	0.314049586777	Spodoptera	Noctuidae	Lepidoptera	3.5	44	12	DD	827	Mitochondrial complex III electron transport inhibitors	coixol
1980	2004	24	Liriomyza_trifolii	cyromazine	1	0.34375	Liriomyza	Agromyzidae	Diptera	7.5	48	6	DD	53	Moulting disruptor	o-beta-d-glucosyl-dihydrozeatin
1996	2020	24	Liriomyza_trifolii	indoxacarb	0	0.273504273504	Liriomyza	Agromyzidae	Diptera	7.5	48	6	DD	53	Voltage-dependent sodium channel blockers	chlorophyll-b
1996	2020	24	Liriomyza_trifolii	methoxyfenozide	0	0.5	Liriomyza	Agromyzidae	Diptera	7.5	48	6	DD	53	Ecdysone receptor agonists	decanoic-acid-vanillylamide
1996	2020	24	Liriomyza_trifolii	bifenazate	0	0.313131313131	Liriomyza	Agromyzidae	Diptera	7.5	48	6	DD	53	Mitochondrial complex III electron transport inhibitors	anisic-acid
1996	2020	24	Otiorhynchus_sulcatus	indoxacarb	0	0.281588447653	Otiorhynchus	Curculionidae	Coleoptera	1	37	1	NA	26	Voltage-dependent sodium channel blockers	podophyllotoxin
1996	2020	24	Otiorhynchus_sulcatus	methoxyfenozide	0	0.404494382022	Otiorhynchus	Curculionidae	Coleoptera	1	37	1	NA	26	Ecdysone receptor agonists	vanillin
1996	2020	24	Otiorhynchus_sulcatus	bifenazate	0	0.311926605505	Otiorhynchus	Curculionidae	Coleoptera	1	37	1	NA	26	Mitochondrial complex III electron transport inhibitors	eudesmic-acid
1996	2020	24	Phyllotreta_striolata	indoxacarb	0	0.273504273504	Phyllotreta	Chrysomelidae	Coleoptera	2	84	1	DD	18	Voltage-dependent sodium channel blockers	chlorophyll-b
1996	2020	24	Phyllotreta_striolata	methoxyfenozide	0	0.5	Phyllotreta	Chrysomelidae	Coleoptera	2	84	1	DD	18	Ecdysone receptor agonists	decanoic-acid-vanillylamide
1996	2020	24	Phyllotreta_striolata	bifenazate	0	0.314049586777	Phyllotreta	Chrysomelidae	Coleoptera	2	84	1	DD	18	Mitochondrial complex III electron transport inhibitors	coixol
1996	2020	24	Pieris_rapae	indoxacarb	0	0.25993883792	Pieris	Pieridae	Lepidoptera	4.5	22	4	DD	379	Voltage-dependent sodium channel blockers	narcotine
1996	2020	24	Pieris_rapae	methoxyfenozide	0	0.381443298969	Pieris	Pieridae	Lepidoptera	4.5	22	4	DD	379	Ecdysone receptor agonists	vanillic-acid
1996	2020	24	Pieris_rapae	bifenazate	0	0.304761904762	Pieris	Pieridae	Lepidoptera	4.5	22	4	DD	379	Mitochondrial complex III electron transport inhibitors	vanillic-acid
1996	2020	24	Schizaphis_graminum	indoxacarb	0	0.273504273504	Schizaphis	Aphididae	Hemiptera	9.5	44	1	DD	175	Voltage-dependent sodium channel blockers	chlorophyll-b
1996	2020	24	Schizaphis_graminum	methoxyfenozide	0	0.40522875817	Schizaphis	Aphididae	Hemiptera	9.5	44	1	DD	175	Ecdysone receptor agonists	alpha-allocryptopine
1996	2020	24	Schizaphis_graminum	bifenazate	0	0.314049586777	Schizaphis	Aphididae	Hemiptera	9.5	44	1	DD	175	Mitochondrial complex III electron transport inhibitors	coixol
1996	2020	24	Euxoa_ochrogaster	indoxacarb	0	0.281588447653	Euxoa	Noctuidae	Lepidoptera	1	20	2	DD	1	Voltage-dependent sodium channel blockers	lignans
1996	2020	24	Euxoa_ochrogaster	methoxyfenozide	0	0.40522875817	Euxoa	Noctuidae	Lepidoptera	1	20	2	DD	1	Ecdysone receptor agonists	alpha-allocryptopine
1996	2020	24	Euxoa_ochrogaster	bifenazate	0	0.314049586777	Euxoa	Noctuidae	Lepidoptera	1	20	2	DD	1	Mitochondrial complex III electron transport inhibitors	coixol
1996	2020	24	Euxoa_scandens	indoxacarb	0	0.268542199488	Euxoa	Noctuidae	Lepidoptera	1	14	1	DD	10	Voltage-dependent sodium channel blockers	ellagitannin
1996	2020	24	Euxoa_scandens	methoxyfenozide	0	0.404494382022	Euxoa	Noctuidae	Lepidoptera	1	14	1	DD	10	Ecdysone receptor agonists	vanillin
1996	2020	24	Euxoa_scandens	bifenazate	0	0.311926605505	Euxoa	Noctuidae	Lepidoptera	1	14	1	DD	10	Mitochondrial complex III electron transport inhibitors	eudesmic-acid
1996	2020	24	Oligonychus_pratensis	indoxacarb	0	0.273504273504	Oligonychus	Tetranychidae	Prostigmata	6.5	10	3	HD	6	Voltage-dependent sodium channel blockers	chlorophyll-b
1996	2020	24	Oligonychus_pratensis	methoxyfenozide	0	0.404494382022	Oligonychus	Tetranychidae	Prostigmata	6.5	10	3	HD	6	Ecdysone receptor agonists	vanillin
1996	2020	24	Oligonychus_pratensis	bifenazate	0	0.314049586777	Oligonychus	Tetranychidae	Prostigmata	6.5	10	3	HD	6	Mitochondrial complex III electron transport inhibitors	coixol
1996	2020	24	Choristoneura_rosaceana	bifenazate	0	0.34375	Choristoneura	Tortricidae	Lepidoptera	1.5	56	4	DD	76	Mitochondrial complex III electron transport inhibitors	cresyl-acetate
1996	2020	24	Sphenophorus_parvulus	indoxacarb	0	NA	Sphenophorus	Dryophthoridae	Coleoptera	1	2	1	DD	2	Voltage-dependent sodium channel blockers	NA
1996	2020	24	Sphenophorus_parvulus	methoxyfenozide	0	NA	Sphenophorus	Dryophthoridae	Coleoptera	1	2	1	DD	2	Ecdysone receptor agonists	NA
1996	2020	24	Sphenophorus_parvulus	bifenazate	0	NA	Sphenophorus	Dryophthoridae	Coleoptera	1	2	1	DD	2	Mitochondrial complex III electron transport inhibitors	NA
1996	2020	24	Popillia_japonica	indoxacarb	0	0.26618705036	Popillia	Scarabaeidae	Coleoptera	1	10	2	DD	129	Voltage-dependent sodium channel blockers	epicatechin-3-o-gallate
1996	2020	24	Popillia_japonica	methoxyfenozide	0	0.408	Popillia	Scarabaeidae	Coleoptera	1	10	2	DD	129	Ecdysone receptor agonists	reticuline
1996	2020	24	Popillia_japonica	bifenazate	0	0.314049586777	Popillia	Scarabaeidae	Coleoptera	1	10	2	DD	129	Mitochondrial complex III electron transport inhibitors	coixol
1996	2020	24	Aphis_nasturtii	indoxacarb	0	0.293729372937	Aphis	Aphididae	Hemiptera	30.2	158	1	DD	6	Voltage-dependent sodium channel blockers	ribalinidine
1996	2020	24	Aphis_nasturtii	methoxyfenozide	0	0.5	Aphis	Aphididae	Hemiptera	30.2	158	1	DD	6	Ecdysone receptor agonists	decanoic-acid-vanillylamide
1996	2020	24	Aphis_nasturtii	bifenazate	0	0.31724137931	Aphis	Aphididae	Hemiptera	30.2	158	1	DD	6	Mitochondrial complex III electron transport inhibitors	taiwanin-c
1996	2020	24	Bemisia_tabaci	indoxacarb	0	0.287833827893	Bemisia	Aleyrodidae	Hemiptera	13	100	10	HD	1032	Voltage-dependent sodium channel blockers	akuammine
1996	2020	24	Bemisia_tabaci	methoxyfenozide	0	0.5	Bemisia	Aleyrodidae	Hemiptera	13	100	10	HD	1032	Ecdysone receptor agonists	decanoic-acid-vanillylamide
1996	2020	24	Bemisia_tabaci	bifenazate	0	0.313131313131	Bemisia	Aleyrodidae	Hemiptera	13	100	10	HD	1032	Mitochondrial complex III electron transport inhibitors	anisic-acid
1996	2020	24	Eotetranychus_hicoriae	indoxacarb	0	0.240458015267	Eotetranychus	Tetranychidae	Prostigmata	11.97	2	1	HD	0	Voltage-dependent sodium channel blockers	catechin
1996	2020	24	Eotetranychus_hicoriae	methoxyfenozide	0	0.309278350515	Eotetranychus	Tetranychidae	Prostigmata	11.97	2	1	HD	0	Ecdysone receptor agonists	gallic-acid
1996	2020	24	Eotetranychus_hicoriae	bifenazate	0	0.291139240506	Eotetranychus	Tetranychidae	Prostigmata	11.97	2	1	HD	0	Mitochondrial complex III electron transport inhibitors	luteic-acid
1996	2020	24	Pseudococcus_maritimus	indoxacarb	0	0.281588447653	Pseudococcus	Pseudococcidae	Hemiptera	2	92	1	HD	18	Voltage-dependent sodium channel blockers	podophyllotoxin
1996	2020	24	Pseudococcus_maritimus	methoxyfenozide	0	0.414634146341	Pseudococcus	Pseudococcidae	Hemiptera	2	92	1	HD	18	Ecdysone receptor agonists	coclaurine
1996	2020	24	Pseudococcus_maritimus	bifenazate	0	0.311926605505	Pseudococcus	Pseudococcidae	Hemiptera	2	92	1	HD	18	Mitochondrial complex III electron transport inhibitors	eudesmic-acid
1996	2020	24	Callosobruchus_maculatus	indoxacarb	0	0.243055555556	Callosobruchus	Chrysomelidae	Coleoptera	6.5	12	2	DD	314	Voltage-dependent sodium channel blockers	pisatin
1996	2020	24	Callosobruchus_maculatus	methoxyfenozide	0	0.404494382022	Callosobruchus	Chrysomelidae	Coleoptera	6.5	12	2	DD	314	Ecdysone receptor agonists	vanillin
1996	2020	24	Callosobruchus_maculatus	bifenazate	0	0.304761904762	Callosobruchus	Chrysomelidae	Coleoptera	6.5	12	2	DD	314	Mitochondrial complex III electron transport inhibitors	vanillic-acid
1996	2020	24	Aculops_lycopersici	indoxacarb	0	0.250836120401	Aculops	Eriophyidae	Prostigmata	NA	9	1	HD	8	Voltage-dependent sodium channel blockers	hesperidin
1996	2020	24	Aculops_lycopersici	methoxyfenozide	0	0.5	Aculops	Eriophyidae	Prostigmata	NA	9	1	HD	8	Ecdysone receptor agonists	decanoic-acid-vanillylamide
1996	2020	24	Aculops_lycopersici	bifenazate	0	0.301886792453	Aculops	Eriophyidae	Prostigmata	NA	9	1	HD	8	Mitochondrial complex III electron transport inhibitors	decanoic-acid-vanillylamide
1962	1986	24	Rhizoglyphus_robini	vamidothion	1	0.260273972603	Rhizoglyphus	Acaridae	Astigmata	25	3	1	DD	32	Acetylcholinesterase (AChE) inhibitors	s-methyl-cysteine
1962	1986	24	Rhizoglyphus_robini	chlorfenvinphos	1	0.257731958763	Rhizoglyphus	Acaridae	Astigmata	25	3	1	DD	32	Acetylcholinesterase (AChE) inhibitors	phloroglucinol-carboxylic-acid
1996	2020	24	Rhizoglyphus_robini	indoxacarb	0	0.225903614458	Rhizoglyphus	Acaridae	Astigmata	25	3	1	DD	32	Voltage-dependent sodium channel blockers	carlinoside
1996	2020	24	Rhizoglyphus_robini	methoxyfenozide	0	0.381443298969	Rhizoglyphus	Acaridae	Astigmata	25	3	1	DD	32	Ecdysone receptor agonists	vanillic-acid
1996	2020	24	Rhizoglyphus_robini	bifenazate	0	0.304761904762	Rhizoglyphus	Acaridae	Astigmata	25	3	1	DD	32	Mitochondrial complex III electron transport inhibitors	vanillic-acid
1996	2020	24	Circulifer_tenellus	indoxacarb	0	0.273504273504	Circulifer	Cicadellidae	Hemiptera	3	6	1	DD	24	Voltage-dependent sodium channel blockers	chlorophyll-b
1996	2020	24	Circulifer_tenellus	methoxyfenozide	0	0.404494382022	Circulifer	Cicadellidae	Hemiptera	3	6	1	DD	24	Ecdysone receptor agonists	vanillin
1996	2020	24	Circulifer_tenellus	bifenazate	0	0.304761904762	Circulifer	Cicadellidae	Hemiptera	3	6	1	DD	24	Mitochondrial complex III electron transport inhibitors	vanillic-acid
1996	2020	24	Lipaphis_erysimi	indoxacarb	0	0.281588447653	Lipaphis	Aphididae	Hemiptera	NA	40	0	DD	65	Voltage-dependent sodium channel blockers	lignans
1996	2020	24	Lipaphis_erysimi	methoxyfenozide	0	0.381443298969	Lipaphis	Aphididae	Hemiptera	NA	40	0	DD	65	Ecdysone receptor agonists	vanillic-acid
1996	2020	24	Lipaphis_erysimi	bifenazate	0	0.304761904762	Lipaphis	Aphididae	Hemiptera	NA	40	0	DD	65	Mitochondrial complex III electron transport inhibitors	vanillic-acid
1996	2020	24	Platynota_idaeusalis	indoxacarb	0	0.26618705036	Platynota	Tortricidae	Lepidoptera	2	20	1	DD	9	Voltage-dependent sodium channel blockers	epicatechin-3-gallate
1996	2020	24	Platynota_idaeusalis	methoxyfenozide	0	0.40522875817	Platynota	Tortricidae	Lepidoptera	2	20	1	DD	9	Ecdysone receptor agonists	alpha-allocryptopine
1996	2020	24	Platynota_idaeusalis	bifenazate	0	0.311926605505	Platynota	Tortricidae	Lepidoptera	2	20	1	DD	9	Mitochondrial complex III electron transport inhibitors	eudesmic-acid
1996	2020	24	Keiferia_lycopersicella	indoxacarb	0	0.273504273504	Keiferia	Gelechiidae	Lepidoptera	7.5	5	2	DD	2	Voltage-dependent sodium channel blockers	chlorophyll-b
1996	2020	24	Keiferia_lycopersicella	methoxyfenozide	0	0.5	Keiferia	Gelechiidae	Lepidoptera	7.5	5	2	DD	2	Ecdysone receptor agonists	decanoic-acid-vanillylamide
1996	2020	24	Keiferia_lycopersicella	bifenazate	0	0.301886792453	Keiferia	Gelechiidae	Lepidoptera	7.5	5	2	DD	2	Mitochondrial complex III electron transport inhibitors	decanoic-acid-vanillylamide
1996	2020	24	Phyllonorycter_elmaella	indoxacarb	0	0.259398496241	Phyllonorycter	Gracillariidae	Lepidoptera	3	4	1	DD	0	Voltage-dependent sodium channel blockers	dihydrokaempferol
1996	2020	24	Phyllonorycter_elmaella	methoxyfenozide	0	0.381443298969	Phyllonorycter	Gracillariidae	Lepidoptera	3	4	1	DD	0	Ecdysone receptor agonists	vanillic-acid
1996	2020	24	Phyllonorycter_elmaella	bifenazate	0	0.311926605505	Phyllonorycter	Gracillariidae	Lepidoptera	3	4	1	DD	0	Mitochondrial complex III electron transport inhibitors	eudesmic-acid
1996	2020	24	Tetranychus_turkestani	indoxacarb	0	0.259398496241	Tetranychus	Tetranychidae	Prostigmata	12	5	4	HD	11	Voltage-dependent sodium channel blockers	dihydrokaempferol
1996	2020	24	Tetranychus_turkestani	methoxyfenozide	0	0.381443298969	Tetranychus	Tetranychidae	Prostigmata	12	5	4	HD	11	Ecdysone receptor agonists	vanillic-acid
1996	2020	24	Tetranychus_turkestani	bifenazate	0	0.314049586777	Tetranychus	Tetranychidae	Prostigmata	12	5	4	HD	11	Mitochondrial complex III electron transport inhibitors	coixol
1996	2020	24	Anticarsia_gemmatalis	indoxacarb	0	0.281588447653	Anticarsia	Noctuidae	Lepidoptera	3	18	0	DD	164	Voltage-dependent sodium channel blockers	lignans
1996	2020	24	Anticarsia_gemmatalis	methoxyfenozide	0	0.381443298969	Anticarsia	Noctuidae	Lepidoptera	3	18	0	DD	164	Ecdysone receptor agonists	vanillic-acid
1996	2020	24	Anticarsia_gemmatalis	bifenazate	0	0.304761904762	Anticarsia	Noctuidae	Lepidoptera	3	18	0	DD	164	Mitochondrial complex III electron transport inhibitors	vanillic-acid
1996	2020	24	Lygus_lineolaris	indoxacarb	0	0.287162162162	Lygus	Miridae	Hemiptera	4	150	4	DD	83	Voltage-dependent sodium channel blockers	oxymorphine
1996	2020	24	Lygus_lineolaris	methoxyfenozide	0	0.525423728814	Lygus	Miridae	Hemiptera	4	150	4	DD	83	Ecdysone receptor agonists	n-methylcorydaldine
1996	2020	24	Lygus_lineolaris	bifenazate	0	0.314049586777	Lygus	Miridae	Hemiptera	4	150	4	DD	83	Mitochondrial complex III electron transport inhibitors	coixol
1996	2020	24	Nasonovia_ribisnigri	indoxacarb	0	0.268542199488	Nasonovia	Aphididae	Hemiptera	NA	40	4	DD	26	Voltage-dependent sodium channel blockers	ellagitannin
1996	2020	24	Nasonovia_ribisnigri	methoxyfenozide	0	0.381443298969	Nasonovia	Aphididae	Hemiptera	NA	40	4	DD	26	Ecdysone receptor agonists	vanillic-acid
1996	2020	24	Nasonovia_ribisnigri	bifenazate	0	0.313131313131	Nasonovia	Aphididae	Hemiptera	NA	40	4	DD	26	Mitochondrial complex III electron transport inhibitors	anisic-acid
1996	2020	24	Phyllonorycter_mespilella	indoxacarb	0	0.26618705036	Phyllonorycter	Gracillariidae	Lepidoptera	3	7	2	DD	3	Voltage-dependent sodium channel blockers	epicatechin-gallate
1996	2020	24	Phyllonorycter_mespilella	methoxyfenozide	0	0.381443298969	Phyllonorycter	Gracillariidae	Lepidoptera	3	7	2	DD	3	Ecdysone receptor agonists	vanillic-acid
1996	2020	24	Phyllonorycter_mespilella	bifenazate	0	0.311926605505	Phyllonorycter	Gracillariidae	Lepidoptera	3	7	2	DD	3	Mitochondrial complex III electron transport inhibitors	eudesmic-acid
1996	2020	24	Cacopsylla_pyri	indoxacarb	0	0.241992882562	Cacopsylla	Psyllidae	Hemiptera	4	1	3	DD	20	Voltage-dependent sodium channel blockers	trans-caffeoylcalleryanin
1996	2020	24	Cacopsylla_pyri	methoxyfenozide	0	0.264150943396	Cacopsylla	Psyllidae	Hemiptera	4	1	3	DD	20	Ecdysone receptor agonists	caffeic-acid
1996	2020	24	Cacopsylla_pyri	bifenazate	0	0.245454545455	Cacopsylla	Psyllidae	Hemiptera	4	1	3	DD	20	Mitochondrial complex III electron transport inhibitors	caffeic-acid
1996	2020	24	Ceroplastes_floridensis	indoxacarb	0	0.277202072539	Ceroplastes	Coccidae	Hemiptera	2	162	1	HD	4	Voltage-dependent sodium channel blockers	granatin-a
1996	2020	24	Ceroplastes_floridensis	methoxyfenozide	0	0.465346534653	Ceroplastes	Coccidae	Hemiptera	2	162	1	HD	4	Ecdysone receptor agonists	n-benzoyltyramine
1996	2020	24	Ceroplastes_floridensis	bifenazate	0	0.316326530612	Ceroplastes	Coccidae	Hemiptera	2	162	1	HD	4	Mitochondrial complex III electron transport inhibitors	mesityloxide
1996	2020	24	Aleurothrixus_floccosus	indoxacarb	0	0.273504273504	Aleurothrixus	Aleyrodidae	Hemiptera	4	25	0	HD	4	Voltage-dependent sodium channel blockers	chlorophyll-b
1996	2020	24	Aleurothrixus_floccosus	methoxyfenozide	0	0.415730337079	Aleurothrixus	Aleyrodidae	Hemiptera	4	25	0	HD	4	Ecdysone receptor agonists	o-vanillin
1996	2020	24	Aleurothrixus_floccosus	bifenazate	0	0.311926605505	Aleurothrixus	Aleyrodidae	Hemiptera	4	25	0	HD	4	Mitochondrial complex III electron transport inhibitors	eudesmic-acid
1996	2020	24	Ostrinia_nubilalis	indoxacarb	0	0.273504273504	Ostrinia	Crambidae	Lepidoptera	2	32	0	DD	432	Voltage-dependent sodium channel blockers	chlorophyll-b
1996	2020	24	Ostrinia_nubilalis	methoxyfenozide	0	0.5	Ostrinia	Crambidae	Lepidoptera	2	32	0	DD	432	Ecdysone receptor agonists	decanoic-acid-vanillylamide
1996	2020	24	Ostrinia_nubilalis	bifenazate	0	0.314049586777	Ostrinia	Crambidae	Lepidoptera	2	32	0	DD	432	Mitochondrial complex III electron transport inhibitors	coixol
1996	2020	24	Thrips_palmi	indoxacarb	0	0.273504273504	Thrips	Thripidae	Thysanoptera	7.5	18	2	HD	35	Voltage-dependent sodium channel blockers	chlorophyll-b
1996	2020	24	Thrips_palmi	methoxyfenozide	0	0.5	Thrips	Thripidae	Thysanoptera	7.5	18	2	HD	35	Ecdysone receptor agonists	decanoic-acid-vanillylamide
1996	2020	24	Thrips_palmi	bifenazate	0	0.308510638298	Thrips	Thripidae	Thysanoptera	7.5	18	2	HD	35	Mitochondrial complex III electron transport inhibitors	anisaldehyde
1996	2020	24	Brevicoryne_brassicae	indoxacarb	0	0.281588447653	Brevicoryne	Aphididae	Hemiptera	25.5	73	0	DD	125	Voltage-dependent sodium channel blockers	lignans
1996	2020	24	Brevicoryne_brassicae	methoxyfenozide	0	0.5	Brevicoryne	Aphididae	Hemiptera	25.5	73	0	DD	125	Ecdysone receptor agonists	decanoic-acid-vanillylamide
1996	2020	24	Brevicoryne_brassicae	bifenazate	0	0.304761904762	Brevicoryne	Aphididae	Hemiptera	25.5	73	0	DD	125	Mitochondrial complex III electron transport inhibitors	vanillic-acid
1996	2020	24	Liriomyza_sativae	indoxacarb	0	0.271428571429	Liriomyza	Agromyzidae	Diptera	7.5	30	0	DD	45	Voltage-dependent sodium channel blockers	neobetanin
1996	2020	24	Liriomyza_sativae	methoxyfenozide	0	0.5	Liriomyza	Agromyzidae	Diptera	7.5	30	0	DD	45	Ecdysone receptor agonists	decanoic-acid-vanillylamide
1996	2020	24	Liriomyza_sativae	bifenazate	0	0.314049586777	Liriomyza	Agromyzidae	Diptera	7.5	30	0	DD	45	Mitochondrial complex III electron transport inhibitors	coixol
1996	2020	24	Sitobion_avenae	indoxacarb	0	0.273504273504	Sitobion	Aphididae	Hemiptera	21.71	95	0	DD	226	Voltage-dependent sodium channel blockers	chlorophyll-b
1996	2020	24	Sitobion_avenae	methoxyfenozide	0	0.40522875817	Sitobion	Aphididae	Hemiptera	21.71	95	0	DD	226	Ecdysone receptor agonists	alpha-allocryptopine
1996	2020	24	Sitobion_avenae	bifenazate	0	0.314049586777	Sitobion	Aphididae	Hemiptera	21.71	95	0	DD	226	Mitochondrial complex III electron transport inhibitors	coixol
1996	2020	24	Diaphorina_citri	indoxacarb	0	0.273504273504	Diaphorina	Psyllidae	Hemiptera	9.5	2	0	DD	208	Voltage-dependent sodium channel blockers	chlorophyll-b
1996	2020	24	Diaphorina_citri	methoxyfenozide	0	0.358695652174	Diaphorina	Psyllidae	Hemiptera	9.5	2	0	DD	208	Ecdysone receptor agonists	thymyl-methyl-ether
1996	2020	24	Diaphorina_citri	bifenazate	0	0.301075268817	Diaphorina	Psyllidae	Hemiptera	9.5	2	0	DD	208	Mitochondrial complex III electron transport inhibitors	o-phenylphenol
1949	1973	24	Delia_platura	dieldrin	1	0.478260869565	Delia	Anthomyiidae	Diptera	4	28	2	DD	10	GABA-gated chloride channel blockers	diosgenin
1950	1974	24	Spodoptera_exigua	parathion-methyl	1	0.333333333333	Spodoptera	Noctuidae	Lepidoptera	3.5	44	12	DD	827	Acetylcholinesterase (AChE) inhibitors	m-anisidine
1968	1992	24	Frankliniella_occidentalis	methomyl	1	0.233333333333	Frankliniella	Thripidae	Thysanoptera	6	52	8	HD	349	Acetylcholinesterase (AChE) inhibitors	s-methyl-cysteine
1949	1973	24	Popillia_japonica	dieldrin	1	0.478260869565	Popillia	Scarabaeidae	Coleoptera	1	10	2	DD	129	GABA-gated chloride channel blockers	diosgenin
1979	2003	24	Leptinotarsa_decemlineata	carbosulfan	1	0.420289855072	Leptinotarsa	Chrysomelidae	Coleoptera	2	66	9	DD	447	Acetylcholinesterase (AChE) inhibitors	grossamide
1967	1991	24	Tetranychus_urticae	bromopropylate	1	0.68253968254	Tetranychus	Tetranychidae	Prostigmata	15.5	81	22	HD	861	NA	ethyl-phenylacetate
1950	1974	24	Plutella_xylostella	parathion-methyl	1	0.254237288136	Plutella	Plutellidae	Lepidoptera	4.5	18	15	DD	1006	Acetylcholinesterase (AChE) inhibitors	aniline
1989	2014	25	Spodoptera_exigua	lufenuron	1	0.325	Spodoptera	Noctuidae	Lepidoptera	3.5	44	12	DD	827	Inhibitors of chitin biosynthesis	legumin
1949	1974	25	Trichoplusia_ni	dieldrin	1	0.478260869565	Trichoplusia	Noctuidae	Lepidoptera	3	69	4	DD	1009	GABA-gated chloride channel blockers	diosgenin
1995	2020	25	Trichoplusia_ni	pyriproxyfen	0	0.384615384615	Trichoplusia	Noctuidae	Lepidoptera	3	69	4	DD	1009	Juvenile hormone mimics	indican
1995	2020	25	Tetranychus_urticae	pyriproxyfen	0	0.377358490566	Tetranychus	Tetranychidae	Prostigmata	15.5	81	22	HD	861	Juvenile hormone mimics	arbutin
1995	2020	25	Erythroneura_elegantula	pyriproxyfen	0	0.3203125	Erythroneura	Cicadellidae	Hemiptera	2.5	1	4	DD	5	Juvenile hormone mimics	gallocatechin
1995	2020	25	Manduca_quinquemaculata	pyriproxyfen	0	0.3	Manduca	Sphingidae	Lepidoptera	2.5	8	1	DD	11	Juvenile hormone mimics	isodityrosine
1995	2020	25	Chromaphis_juglandicola	pyriproxyfen	0	0.366071428571	Chromaphis	Aphididae	Hemiptera	10.5	6	2	DD	2	Juvenile hormone mimics	alpha-hydrojuglone-4-glucoside
1995	2020	25	Lygus_elisus	pyriproxyfen	0	0.346153846154	Lygus	Miridae	Hemiptera	4	80	1	DD	2	Juvenile hormone mimics	dihydrocoumarin
1995	2020	25	Tetranychus_tumidus	pyriproxyfen	0	0.254437869822	Tetranychus	Tetranychidae	Prostigmata	18.5	2	2	HD	0	Juvenile hormone mimics	scopolin
1995	2020	25	Dysaphis_plantaginea	pyriproxyfen	0	0.377358490566	Dysaphis	Aphididae	Hemiptera	8	10	1	DD	20	Juvenile hormone mimics	arbutin
1995	2020	25	Epilachna_varivestis	pyriproxyfen	0	0.346153846154	Epilachna	Coccinellidae	Coleoptera	2.5	7	1	DD	37	Juvenile hormone mimics	hydrocoumarin
1952	1977	25	Lygus_hesperus	malathion	1	0.283950617284	Lygus	Miridae	Hemiptera	4	60	2	DD	72	Acetylcholinesterase (AChE) inhibitors	ethyl-2-methyl-butyrate
1995	2020	25	Lygus_hesperus	pyriproxyfen	0	0.346153846154	Lygus	Miridae	Hemiptera	4	60	2	DD	72	Juvenile hormone mimics	dihydrocoumarin
1995	2020	25	Blissus_insularis	pyriproxyfen	0	0.333333333333	Blissus	Blissidae	Hemiptera	5	2	5	DD	12	Juvenile hormone mimics	gamma-tocopherol
1995	2020	25	Anthonomus_grandis	pyriproxyfen	0	0.333333333333	Anthonomus	Curculionidae	Coleoptera	3	8	5	DD	157	Juvenile hormone mimics	tocopherols
1995	2020	25	Liriomyza_pusilla	pyriproxyfen	0	NA	Liriomyza	Agromyzidae	Diptera	7.5	2	0	DD	0	Juvenile hormone mimics	NA
1995	2020	25	Aculus_schlechtendali	pyriproxyfen	0	0.377358490566	Aculus	Eriophyidae	Prostigmata	4	2	1	HD	11	Juvenile hormone mimics	arbutin
1944	1969	25	Tetranychus_pacificus	DDT	1	0.487179487179	Tetranychus	Tetranychidae	Prostigmata	15	14	4	HD	11	Sodium channel modulators	p-cymene
1995	2020	25	Tetranychus_pacificus	pyriproxyfen	0	0.384615384615	Tetranychus	Tetranychidae	Prostigmata	15	14	4	HD	11	Juvenile hormone mimics	indican
1995	2020	25	Therioaphis_maculata	pyriproxyfen	0	0.299270072993	Therioaphis	Aphididae	Hemiptera	20	2	2	DD	8	Juvenile hormone mimics	homopisatin
1995	2020	25	Myzus_persicae	pyriproxyfen	0	0.402597402597	Myzus	Aphididae	Hemiptera	17.5	861	6	DD	907	Juvenile hormone mimics	rutalinium
1995	2020	25	Delia_florilega	pyriproxyfen	0	0.339449541284	Delia	Anthomyiidae	Diptera	3.17	5	1	DD	1	Juvenile hormone mimics	demethylvestitol
1995	2020	25	Euxesta_notata	pyriproxyfen	0	0.248	Euxesta	Ulidiidae	Diptera	NA	1	2	DD	0	Juvenile hormone mimics	scopoletin
1995	2020	25	Blissus_leucopterus	pyriproxyfen	0	0.333333333333	Blissus	Blissidae	Hemiptera	2.5	13	1	DD	7	Juvenile hormone mimics	gamma-tocopherol
1995	2020	25	Argyrotaenia_velutinana	pyriproxyfen	0	0.377358490566	Argyrotaenia	Tortricidae	Lepidoptera	3	36	1	DD	22	Juvenile hormone mimics	arbutin
1995	2020	25	Helicoverpa_zea	pyriproxyfen	0	0.377358490566	Helicoverpa	Noctuidae	Lepidoptera	4	43	5	DD	661	Juvenile hormone mimics	arbutin
1995	2020	25	Heliothis_virescens	pyriproxyfen	0	0.345454545455	Heliothis	Noctuidae	Lepidoptera	5	29	7	DD	783	Juvenile hormone mimics	delta-tocopherol
1995	2020	25	Manduca_sexta	pyriproxyfen	0	0.333333333333	Manduca	Sphingidae	Lepidoptera	2.5	11	1	DD	2869	Juvenile hormone mimics	gamma-tocopherol
1995	2020	25	Planococcus_ficus	pyriproxyfen	0	0.366071428571	Planococcus	Pseudococcidae	Hemiptera	3	22	1	HD	32	Juvenile hormone mimics	alpha-hydrojuglone-4-glucoside
1995	2020	25	Aculus_fockeui	pyriproxyfen	0	0.346153846154	Aculus	Eriophyidae	Prostigmata	4	1	1	HD	6	Juvenile hormone mimics	dihydrocoumarin
1995	2020	25	Agrotis_ipsilon	pyriproxyfen	0	0.377358490566	Agrotis	Noctuidae	Lepidoptera	3	56	3	DD	129	Juvenile hormone mimics	arbutin
1995	2020	25	Anarsia_lineatella	pyriproxyfen	0	0.377358490566	Anarsia	Gelechiidae	Lepidoptera	2.5	7	1	DD	10	Juvenile hormone mimics	arbutin
1995	2020	25	Aphis_pomi	pyriproxyfen	0	0.377358490566	Aphis	Aphididae	Hemiptera	12	28	1	DD	14	Juvenile hormone mimics	arbutin
1995	2020	25	Cydia_pomonella	pyriproxyfen	0	0.377358490566	Cydia	Tortricidae	Lepidoptera	2	13	8	DD	404	Juvenile hormone mimics	arbutin
1995	2020	25	Delia_floralis	pyriproxyfen	0	0.333333333333	Delia	Anthomyiidae	Diptera	3.17	5	1	DD	2	Juvenile hormone mimics	gamma-tocopherol
1995	2020	25	Delia_platura	pyriproxyfen	0	0.377358490566	Delia	Anthomyiidae	Diptera	4	28	2	DD	10	Juvenile hormone mimics	arbutin
1953	1978	25	Diabrotica_undecimpunctata	diazinon	1	0.236363636364	Diabrotica	Chrysomelidae	Coleoptera	2	220	4	DD	48	Acetylcholinesterase (AChE) inhibitors	codecarboxylase
1995	2020	25	Diabrotica_undecimpunctata	pyriproxyfen	0	0.384615384615	Diabrotica	Chrysomelidae	Coleoptera	2	220	4	DD	48	Juvenile hormone mimics	indican
1995	2020	25	Diatraea_saccharalis	pyriproxyfen	0	0.333333333333	Diatraea	Crambidae	Lepidoptera	4	16	3	DD	142	Juvenile hormone mimics	gamma-tocopherol
1995	2020	25	Epitrix_hirtipennis	pyriproxyfen	0	0.345454545455	Epitrix	Chrysomelidae	Coleoptera	3	44	2	DD	7	Juvenile hormone mimics	delta-tocopherol
1995	2020	25	Euxoa_detersa	pyriproxyfen	0	0.377358490566	Euxoa	Noctuidae	Lepidoptera	1	14	1	DD	0	Juvenile hormone mimics	arbutin
1995	2020	25	Euxoa_messoria	pyriproxyfen	0	0.377358490566	Euxoa	Noctuidae	Lepidoptera	1	22	1	DD	3	Juvenile hormone mimics	arbutin
1995	2020	25	Frankliniella_tritici	pyriproxyfen	0	0.377358490566	Frankliniella	Thripidae	Thysanoptera	12.5	15	1	HD	11	Juvenile hormone mimics	arbutin
1995	2020	25	Hypera_postica	pyriproxyfen	0	0.377358490566	Hypera	Curculionidae	Coleoptera	1	17	2	DD	26	Juvenile hormone mimics	arbutin
1995	2020	25	Panonychus_ulmi	pyriproxyfen	0	0.377358490566	Panonychus	Tetranychidae	Prostigmata	6.5	8	12	HD	55	Juvenile hormone mimics	arbutin
1995	2020	25	Phthorimaea_operculella	pyriproxyfen	0	0.333333333333	Phthorimaea	Gelechiidae	Lepidoptera	5.5	12	3	DD	78	Juvenile hormone mimics	gamma-tocopherol
1949	1974	25	Tetranychus_mcdanieli	chlorfenson	1	0.217391304348	Tetranychus	Tetranychidae	Prostigmata	9	3	4	HD	3	Inhibitors of mitochondrial ATP synthase	hydroquinone
1995	2020	25	Tetranychus_mcdanieli	pyriproxyfen	0	0.377358490566	Tetranychus	Tetranychidae	Prostigmata	9	3	4	HD	3	Juvenile hormone mimics	arbutin
1995	2020	25	Thrips_tabaci	pyriproxyfen	0	0.377358490566	Thrips	Thripidae	Thysanoptera	7.5	24	8	HD	122	Juvenile hormone mimics	arbutin
1995	2020	25	Tychius_picirostris	pyriproxyfen	0	0.299270072993	Tychius	Curculionidae	Coleoptera	1	1	1	DD	0	Juvenile hormone mimics	homopisatin
1995	2020	25	Conoderus_falli	pyriproxyfen	0	0.345454545455	Conoderus	Elateridae	Coleoptera	2	7	3	DD	2	Juvenile hormone mimics	delta-tocopherol
1995	2020	25	Chaetosiphon_fragaefolii	pyriproxyfen	0	0.377358490566	Chaetosiphon	Aphididae	Hemiptera	21.71	5	1	DD	8	Juvenile hormone mimics	arbutin
1995	2020	25	Conoderus_vespertinus	pyriproxyfen	0	0.289473684211	Conoderus	Elateridae	Coleoptera	0.32	2	1	DD	2	Juvenile hormone mimics	m-anisidine
1995	2020	25	Epitrix_tuberis	pyriproxyfen	0	0.339449541284	Epitrix	Chrysomelidae	Coleoptera	1.5	32	2	DD	4	Juvenile hormone mimics	demethylvestitol
1995	2020	25	Pectinophora_gossypiella	pyriproxyfen	0	0.333333333333	Pectinophora	Gelechiidae	Lepidoptera	5	10	6	DD	128	Juvenile hormone mimics	gamma-tocopherol
1995	2020	25	Phyllocoptruta_oleivora	pyriproxyfen	0	0.342342342342	Phyllocoptruta	Eriophyidae	Prostigmata	30	2	1	HD	15	Juvenile hormone mimics	phlorin
1975	2000	25	Plutella_xylostella	thiocyclam	1	0.263157894737	Plutella	Plutellidae	Lepidoptera	4.5	18	15	DD	1006	Nicotinic acetylcholine receptor (nAChR) channel blockers	pyrrolidine
1995	2020	25	Plutella_xylostella	pyriproxyfen	0	0.345454545455	Plutella	Plutellidae	Lepidoptera	4.5	18	15	DD	1006	Juvenile hormone mimics	delta-tocopherol
1995	2020	25	Pseudatomoscelis_seriatus	pyriproxyfen	0	0.333333333333	Pseudatomoscelis	Miridae	Hemiptera	7	38	1	DD	16	Juvenile hormone mimics	gamma-tocopherol
1953	1978	25	Diabrotica_virgifera	diazinon	1	0.236363636364	Diabrotica	Chrysomelidae	Coleoptera	1	101	2	DD	356	Acetylcholinesterase (AChE) inhibitors	codecarboxylase
1995	2020	25	Diabrotica_virgifera	pyriproxyfen	0	0.377358490566	Diabrotica	Chrysomelidae	Coleoptera	1	101	2	DD	356	Juvenile hormone mimics	arbutin
1995	2020	25	Eumerus_strigatus	pyriproxyfen	0	0.248	Eumerus	Syrphidae	Diptera	2	1	0	DD	1	Juvenile hormone mimics	scopoletin
1995	2020	25	Evergestis_pallidata	pyriproxyfen	0	0.333333333333	Evergestis	Crambidae	Lepidoptera	2	5	2	DD	0	Juvenile hormone mimics	gamma-tocopherol
1995	2020	25	Nezara_viridula	pyriproxyfen	0	0.377358490566	Nezara	Pentatomidae	Hemiptera	2.5	46	1	DD	170	Juvenile hormone mimics	arbutin
1956	1981	25	Phorodon_humuli	endosulfan	1	0.340425531915	Phorodon	Aphididae	Hemiptera	NA	7	5	DD	16	GABA-gated chloride channel blockers	alpha-cadinol
1995	2020	25	Phorodon_humuli	pyriproxyfen	0	0.384615384615	Phorodon	Aphididae	Hemiptera	NA	7	5	DD	16	Juvenile hormone mimics	indican
1995	2020	25	Spodoptera_frugiperda	pyriproxyfen	0	0.377358490566	Spodoptera	Noctuidae	Lepidoptera	5.5	69	5	DD	2401	Juvenile hormone mimics	arbutin
1995	2020	25	Tetranychus_desertorum	pyriproxyfen	0	0.339449541284	Tetranychus	Tetranychidae	Prostigmata	15	4	1	HD	2	Juvenile hormone mimics	demethylvestitol
1995	2020	25	Bucculatrix_thurberiella	pyriproxyfen	0	0.333333333333	Bucculatrix	Bucculatricidae	Lepidoptera	5	2	3	HD	3	Juvenile hormone mimics	tocopherols
1953	1978	25	Diabrotica_longicornis	diazinon	1	0.236363636364	Diabrotica	Chrysomelidae	Coleoptera	1	59	2	DD	3	Acetylcholinesterase (AChE) inhibitors	codecarboxylase
1995	2020	25	Diabrotica_longicornis	pyriproxyfen	0	0.346153846154	Diabrotica	Chrysomelidae	Coleoptera	1	59	2	DD	3	Juvenile hormone mimics	hydrocoumarin
1995	2020	25	Grapholita_molesta	pyriproxyfen	0	0.377358490566	Grapholita	Tortricidae	Lepidoptera	4	15	2	DD	106	Juvenile hormone mimics	arbutin
1995	2020	25	Lymantria_dispar	pyriproxyfen	0	0.384615384615	Lymantria	Lymantriidae	Lepidoptera	1	34	2	DD	662	Juvenile hormone mimics	indican
1995	2020	25	Hyalopterus_pruni	pyriproxyfen	0	0.377358490566	Hyalopterus	Aphididae	Hemiptera	21.71	41	1	DD	11	Juvenile hormone mimics	arbutin
1995	2020	25	Anthonomus_eugenii	pyriproxyfen	0	0.3	Anthonomus	Curculionidae	Coleoptera	6.5	5	2	DD	7	Juvenile hormone mimics	isodityrosine
1995	2020	25	Aphis_fabae	pyriproxyfen	0	0.402597402597	Aphis	Aphididae	Hemiptera	30.2	633	2	DD	128	Juvenile hormone mimics	rutalinium
1995	2020	25	Aphis_gossypii	pyriproxyfen	0	0.384615384615	Aphis	Aphididae	Hemiptera	31.5	1029	8	DD	316	Juvenile hormone mimics	indican
1995	2020	25	Aulacorthum_solani	pyriproxyfen	0	0.402597402597	Aulacorthum	Aphididae	Hemiptera	10	433	1	DD	27	Juvenile hormone mimics	rutalinium
1949	1974	25	Cylas_formicarius	dieldrin	1	0.430379746835	Cylas	Brentidae	Coleoptera	10.5	4	3	DD	34	GABA-gated chloride channel blockers	phytosterols
1995	2020	25	Cylas_formicarius	pyriproxyfen	0	0.254437869822	Cylas	Brentidae	Coleoptera	10.5	4	3	DD	34	Juvenile hormone mimics	scopolin
1995	2020	25	Leptinotarsa_decemlineata	pyriproxyfen	0	0.377358490566	Leptinotarsa	Chrysomelidae	Coleoptera	2	66	9	DD	447	Juvenile hormone mimics	arbutin
1995	2020	25	Rhopalosiphum_padi	pyriproxyfen	0	0.377358490566	Rhopalosiphum	Aphididae	Hemiptera	29.5	119	1	DD	284	Juvenile hormone mimics	arbutin
1995	2020	25	Spodoptera_exigua	pyriproxyfen	0	0.377358490566	Spodoptera	Noctuidae	Lepidoptera	3.5	44	12	DD	827	Juvenile hormone mimics	arbutin
1995	2020	25	Liriomyza_trifolii	pyriproxyfen	0	0.384615384615	Liriomyza	Agromyzidae	Diptera	7.5	48	6	DD	53	Juvenile hormone mimics	indican
[truncated: 18,083 more rows]
