# Supplementary material for: Insect–plant relationships predict the speed of insecticide adaptation
Source: Evol Appl. 2020 Aug 27;14(2):290–6. doi: 10.1111/eva.13089 (PMC7896708; doi:10.1111/eva.13089)
Supplement: Supplementary file 1 — Supplementary Material [file EVA-14-290-s001.zip › eva13089-sup-0002-AppendixS2.csv]

start	stop	delta	sp	poison	status	chemdist	GENUS	FAMILY	ORDER	gpy	host_count	poison_count	ploidy	docs	MoAl1	MoAl2	closechem
1970	1984	14	Myzus_persicae	Acephate	1	0.362318841	Myzus	Aphididae	Hemiptera	17.5	861	6	DD	907	Acetylcholine esterase inhibitors, Organophophates	Acetylcholine esterase inhibitors	avenin
1970	1993	23	Trialeurodes_vaporariorum	Acephate	1	0.362318841	Trialeurodes	Aleyrodidae	Hemiptera	2.5	77	10	HD	123	Acetylcholine esterase inhibitors, Organophophates	Acetylcholine esterase inhibitors	avenin
1970	1993	23	Bemisia_tabaci	Acephate	1	0.362318841	Bemisia	Aleyrodidae	Hemiptera	13	100	10	HD	1032	Acetylcholine esterase inhibitors, Organophophates	Acetylcholine esterase inhibitors	avenin
1970	2009	39	Lygus_lineolaris	Acephate	1	0.362318841	Lygus	Miridae	Hemiptera	4	150	4	DD	83	Acetylcholine esterase inhibitors, Organophophates	Acetylcholine esterase inhibitors	avenin
1970	2020	50	Oligonychus_pratensis	Acephate	0	0.362318841	Oligonychus	Tetranychidae	Prostigmata	6.5	10	3	HD	6	Acetylcholine esterase inhibitors, Organophophates	Acetylcholine esterase inhibitors	avenin
1970	2020	50	Aculops_lycopersici	Acephate	0	0.362318841	Aculops	Eriophyidae	Prostigmata	7	9	1	HD	8	Acetylcholine esterase inhibitors, Organophophates	Acetylcholine esterase inhibitors	avenin
1970	2020	50	Anarsia_lineatella	Acephate	0	0.362318841	Anarsia	Gelechiidae	Lepidoptera	2.5	7	1	DD	10	Acetylcholine esterase inhibitors, Organophophates	Acetylcholine esterase inhibitors	avenin
1970	2020	50	Anthonomus_eugenii	Acephate	0	0.362318841	Anthonomus	Curculionidae	Coleoptera	6.5	5	2	DD	7	Acetylcholine esterase inhibitors, Organophophates	Acetylcholine esterase inhibitors	avenin
1970	2020	50	Aphis_pomi	Acephate	0	0.362318841	Aphis	Aphididae	Hemiptera	12	28	1	DD	14	Acetylcholine esterase inhibitors, Organophophates	Acetylcholine esterase inhibitors	avenin
1970	2020	50	Chaetosiphon_fragaefolii	Acephate	0	0.362318841	Chaetosiphon	Aphididae	Hemiptera	21.71	5	1	DD	8	Acetylcholine esterase inhibitors, Organophophates	Acetylcholine esterase inhibitors	avenin
1970	2020	50	Chromaphis_juglandicola	Acephate	0	0.362318841	Chromaphis	Aphididae	Hemiptera	10.5	6	2	DD	2	Acetylcholine esterase inhibitors, Organophophates	Acetylcholine esterase inhibitors	avenin
1970	2020	50	Cydia_pomonella	Acephate	0	0.362318841	Cydia	Tortricidae	Lepidoptera	2	13	8	DD	404	Acetylcholine esterase inhibitors, Organophophates	Acetylcholine esterase inhibitors	avenin
1970	2020	50	Erythroneura_elegantula	Acephate	0	0.362318841	Erythroneura	Cicadellidae	Hemiptera	2.5	1	4	DD	5	Acetylcholine esterase inhibitors, Organophophates	Acetylcholine esterase inhibitors	avenin
1970	2020	50	Grapholita_molesta	Acephate	0	0.362318841	Grapholita	Tortricidae	Lepidoptera	4	15	2	DD	106	Acetylcholine esterase inhibitors, Organophophates	Acetylcholine esterase inhibitors	avenin
1970	2020	50	Lymantria_dispar	Acephate	0	0.362318841	Lymantria	Lymantriidae	Lepidoptera	1	34	2	DD	662	Acetylcholine esterase inhibitors, Organophophates	Acetylcholine esterase inhibitors	avenin
1970	2020	50	Manduca_quinquemaculata	Acephate	0	0.362318841	Manduca	Sphingidae	Lepidoptera	2.5	8	1	DD	11	Acetylcholine esterase inhibitors, Organophophates	Acetylcholine esterase inhibitors	avenin
1970	2020	50	Phyllonorycter_elmaella	Acephate	0	0.362318841	Phyllonorycter	Gracillariidae	Lepidoptera	3	4	1	DD	0	Acetylcholine esterase inhibitors, Organophophates	Acetylcholine esterase inhibitors	avenin
1970	2020	50	Phyllonorycter_mespilella	Acephate	0	0.362318841	Phyllonorycter	Gracillariidae	Lepidoptera	3	7	2	DD	3	Acetylcholine esterase inhibitors, Organophophates	Acetylcholine esterase inhibitors	avenin
1970	2020	50	Planococcus_ficus	Acephate	0	0.362318841	Planococcus	Pseudococcidae	Hemiptera	3	22	1	HD	32	Acetylcholine esterase inhibitors, Organophophates	Acetylcholine esterase inhibitors	avenin
1970	2020	50	Rhopalosiphum_padi	Acephate	0	0.362318841	Rhopalosiphum	Aphididae	Hemiptera	29.5	119	1	DD	284	Acetylcholine esterase inhibitors, Organophophates	Acetylcholine esterase inhibitors	avenin
1970	2020	50	Tetranychus_mcdanieli	Acephate	0	0.362318841	Tetranychus	Tetranychidae	Prostigmata	9	3	4	HD	3	Acetylcholine esterase inhibitors, Organophophates	Acetylcholine esterase inhibitors	avenin
1970	2020	50	Agrotis_ipsilon	Acephate	0	0.362318841	Agrotis	Noctuidae	Lepidoptera	3	56	3	DD	129	Acetylcholine esterase inhibitors, Organophophates	Acetylcholine esterase inhibitors	avenin
1970	2020	50	Anthonomus_grandis	Acephate	0	0.362318841	Anthonomus	Curculionidae	Coleoptera	3	8	5	DD	157	Acetylcholine esterase inhibitors, Organophophates	Acetylcholine esterase inhibitors	avenin
1970	2020	50	Aphis_fabae	Acephate	0	0.362318841	Aphis	Aphididae	Hemiptera	30.2	633	2	DD	128	Acetylcholine esterase inhibitors, Organophophates	Acetylcholine esterase inhibitors	avenin
1970	2020	50	Aphis_nasturtii	Acephate	0	0.362318841	Aphis	Aphididae	Hemiptera	30.2	158	1	DD	6	Acetylcholine esterase inhibitors, Organophophates	Acetylcholine esterase inhibitors	avenin
1970	2020	50	Argyrotaenia_velutinana	Acephate	0	0.362318841	Argyrotaenia	Tortricidae	Lepidoptera	3	36	1	DD	22	Acetylcholine esterase inhibitors, Organophophates	Acetylcholine esterase inhibitors	avenin
1970	2020	50	Aulacorthum_solani	Acephate	0	0.362318841	Aulacorthum	Aphididae	Hemiptera	10	433	1	DD	27	Acetylcholine esterase inhibitors, Organophophates	Acetylcholine esterase inhibitors	avenin
1970	2020	50	Brevicoryne_brassicae	Acephate	0	0.362318841	Brevicoryne	Aphididae	Hemiptera	25.5	73	0	DD	125	Acetylcholine esterase inhibitors, Organophophates	Acetylcholine esterase inhibitors	avenin
1970	2020	50	Bucculatrix_thurberiella	Acephate	0	0.362318841	Bucculatrix	Bucculatricidae	Lepidoptera	5	2	3	HD	3	Acetylcholine esterase inhibitors, Organophophates	Acetylcholine esterase inhibitors	avenin
1970	2020	50	Callosobruchus_maculatus	Acephate	0	0.362318841	Callosobruchus	Chrysomelidae	Coleoptera	6.5	12	2	DD	314	Acetylcholine esterase inhibitors, Organophophates	Acetylcholine esterase inhibitors	avenin
1970	2020	50	Ceroplastes_floridensis	Acephate	0	0.362318841	Ceroplastes	Coccidae	Hemiptera	2	162	1	HD	4	Acetylcholine esterase inhibitors, Organophophates	Acetylcholine esterase inhibitors	avenin
1970	2020	50	Choristoneura_rosaceana	Acephate	0	0.362318841	Choristoneura	Tortricidae	Lepidoptera	1.5	56	4	DD	76	Acetylcholine esterase inhibitors, Organophophates	Acetylcholine esterase inhibitors	avenin
1970	2020	50	Circulifer_tenellus	Acephate	0	0.362318841	Circulifer	Cicadellidae	Hemiptera	3	6	1	DD	24	Acetylcholine esterase inhibitors, Organophophates	Acetylcholine esterase inhibitors	avenin
1970	2020	50	Conoderus_falli	Acephate	0	0.362318841	Conoderus	Elateridae	Coleoptera	2	7	3	DD	2	Acetylcholine esterase inhibitors, Organophophates	Acetylcholine esterase inhibitors	avenin
1970	2020	50	Delia_floralis	Acephate	0	0.362318841	Delia	Anthomyiidae	Diptera	3.17	5	1	DD	2	Acetylcholine esterase inhibitors, Organophophates	Acetylcholine esterase inhibitors	avenin
1970	2020	50	Delia_florilega	Acephate	0	0.362318841	Delia	Anthomyiidae	Diptera	3.17	5	1	DD	1	Acetylcholine esterase inhibitors, Organophophates	Acetylcholine esterase inhibitors	avenin
1970	2020	50	Delia_platura	Acephate	0	0.362318841	Delia	Anthomyiidae	Diptera	4	28	2	DD	10	Acetylcholine esterase inhibitors, Organophophates	Acetylcholine esterase inhibitors	avenin
1970	2020	50	Diabrotica_longicornis	Acephate	0	0.362318841	Diabrotica	Chrysomelidae	Coleoptera	1	59	2	DD	3	Acetylcholine esterase inhibitors, Organophophates	Acetylcholine esterase inhibitors	avenin
1970	2020	50	Diabrotica_undecimpunctata	Acephate	0	0.362318841	Diabrotica	Chrysomelidae	Coleoptera	2	220	4	DD	48	Acetylcholine esterase inhibitors, Organophophates	Acetylcholine esterase inhibitors	avenin
1970	2020	50	Diabrotica_virgifera	Acephate	0	0.362318841	Diabrotica	Chrysomelidae	Coleoptera	1	101	2	DD	356	Acetylcholine esterase inhibitors, Organophophates	Acetylcholine esterase inhibitors	avenin
1970	2020	50	Epilachna_varivestis	Acephate	0	0.362318841	Epilachna	Coccinellidae	Coleoptera	2.5	7	1	DD	37	Acetylcholine esterase inhibitors, Organophophates	Acetylcholine esterase inhibitors	avenin
1970	2020	50	Epitrix_hirtipennis	Acephate	0	0.362318841	Epitrix	Chrysomelidae	Coleoptera	3	44	2	DD	7	Acetylcholine esterase inhibitors, Organophophates	Acetylcholine esterase inhibitors	avenin
1970	2020	50	Epitrix_tuberis	Acephate	0	0.362318841	Epitrix	Chrysomelidae	Coleoptera	1.5	32	2	DD	4	Acetylcholine esterase inhibitors, Organophophates	Acetylcholine esterase inhibitors	avenin
1970	2020	50	Euxoa_messoria	Acephate	0	0.362318841	Euxoa	Noctuidae	Lepidoptera	1	22	1	DD	3	Acetylcholine esterase inhibitors, Organophophates	Acetylcholine esterase inhibitors	avenin
1970	2020	50	Euxoa_ochrogaster	Acephate	0	0.362318841	Euxoa	Noctuidae	Lepidoptera	1	20	2	DD	1	Acetylcholine esterase inhibitors, Organophophates	Acetylcholine esterase inhibitors	avenin
1970	2020	50	Evergestis_pallidata	Acephate	0	0.362318841	Evergestis	Crambidae	Lepidoptera	2	5	2	DD	0	Acetylcholine esterase inhibitors, Organophophates	Acetylcholine esterase inhibitors	avenin
1970	2020	50	Frankliniella_tritici	Acephate	0	0.362318841	Frankliniella	Thripidae	Thysanoptera	12.5	15	1	HD	11	Acetylcholine esterase inhibitors, Organophophates	Acetylcholine esterase inhibitors	avenin
1970	2020	50	Helicoverpa_zea	Acephate	0	0.362318841	Helicoverpa	Noctuidae	Lepidoptera	4	43	5	DD	661	Acetylcholine esterase inhibitors, Organophophates	Acetylcholine esterase inhibitors	avenin
1970	2020	50	Heliothis_virescens	Acephate	0	0.362318841	Heliothis	Noctuidae	Lepidoptera	5	29	7	DD	783	Acetylcholine esterase inhibitors, Organophophates	Acetylcholine esterase inhibitors	avenin
1970	2020	50	Hypera_postica	Acephate	0	0.362318841	Hypera	Curculionidae	Coleoptera	1	17	2	DD	26	Acetylcholine esterase inhibitors, Organophophates	Acetylcholine esterase inhibitors	avenin
1970	2020	50	Keiferia_lycopersicella	Acephate	0	0.362318841	Keiferia	Gelechiidae	Lepidoptera	7.5	5	2	DD	2	Acetylcholine esterase inhibitors, Organophophates	Acetylcholine esterase inhibitors	avenin
1970	2020	50	Leptinotarsa_decemlineata	Acephate	0	0.362318841	Leptinotarsa	Chrysomelidae	Coleoptera	2	66	9	DD	447	Acetylcholine esterase inhibitors, Organophophates	Acetylcholine esterase inhibitors	avenin
1970	2020	50	Lipaphis_erysimi	Acephate	0	0.362318841	Lipaphis	Aphididae	Hemiptera		40	0	DD	65	Acetylcholine esterase inhibitors, Organophophates	Acetylcholine esterase inhibitors	avenin
1970	2020	50	Liriomyza_sativae	Acephate	0	0.362318841	Liriomyza	Agromyzidae	Diptera	7.5	30	0	DD	45	Acetylcholine esterase inhibitors, Organophophates	Acetylcholine esterase inhibitors	avenin
1970	2020	50	Liriomyza_trifolii	Acephate	0	0.362318841	Liriomyza	Agromyzidae	Diptera	7.5	48	6	DD	53	Acetylcholine esterase inhibitors, Organophophates	Acetylcholine esterase inhibitors	avenin
1970	2020	50	Lygus_elisus	Acephate	0	0.362318841	Lygus	Miridae	Hemiptera	4	80	1	DD	2	Acetylcholine esterase inhibitors, Organophophates	Acetylcholine esterase inhibitors	avenin
1970	2020	50	Lygus_hesperus	Acephate	0	0.362318841	Lygus	Miridae	Hemiptera	4	60	2	DD	72	Acetylcholine esterase inhibitors, Organophophates	Acetylcholine esterase inhibitors	avenin
1970	2020	50	Manduca_sexta	Acephate	0	0.362318841	Manduca	Sphingidae	Lepidoptera	2.5	11	1	DD	2869	Acetylcholine esterase inhibitors, Organophophates	Acetylcholine esterase inhibitors	avenin
1970	2020	50	Nezara_viridula	Acephate	0	0.362318841	Nezara	Pentatomidae	Hemiptera	2.5	46	1	DD	170	Acetylcholine esterase inhibitors, Organophophates	Acetylcholine esterase inhibitors	avenin
1970	2020	50	Panonychus_ulmi	Acephate	0	0.362318841	Panonychus	Tetranychidae	Prostigmata	6.5	8	12	HD	55	Acetylcholine esterase inhibitors, Organophophates	Acetylcholine esterase inhibitors	avenin
1970	2020	50	Pectinophora_gossypiella	Acephate	0	0.362318841	Pectinophora	Gelechiidae	Lepidoptera	5	10	6	DD	128	Acetylcholine esterase inhibitors, Organophophates	Acetylcholine esterase inhibitors	avenin
1970	2020	50	Phthorimaea_operculella	Acephate	0	0.362318841	Phthorimaea	Gelechiidae	Lepidoptera	5.5	12	3	DD	78	Acetylcholine esterase inhibitors, Organophophates	Acetylcholine esterase inhibitors	avenin
1970	2020	50	Phyllotreta_striolata	Acephate	0	0.362318841	Phyllotreta	Chrysomelidae	Coleoptera	2	84	1	DD	18	Acetylcholine esterase inhibitors, Organophophates	Acetylcholine esterase inhibitors	avenin
1970	2020	50	Pieris_rapae	Acephate	0	0.362318841	Pieris	Pieridae	Lepidoptera	4.5	22	4	DD	379	Acetylcholine esterase inhibitors, Organophophates	Acetylcholine esterase inhibitors	avenin
1970	2020	50	Platynota_idaeusalis	Acephate	0	0.362318841	Platynota	Tortricidae	Lepidoptera	2	20	1	DD	9	Acetylcholine esterase inhibitors, Organophophates	Acetylcholine esterase inhibitors	avenin
1970	2020	50	Popillia_japonica	Acephate	0	0.362318841	Popillia	Scarabaeidae	Coleoptera	1	10	2	DD	129	Acetylcholine esterase inhibitors, Organophophates	Acetylcholine esterase inhibitors	avenin
1970	2020	50	Pseudatomoscelis_seriatus	Acephate	0	0.362318841	Pseudatomoscelis	Miridae	Hemiptera	7	38	1	DD	16	Acetylcholine esterase inhibitors, Organophophates	Acetylcholine esterase inhibitors	avenin
1970	2020	50	Pseudococcus_maritimus	Acephate	0	0.362318841	Pseudococcus	Pseudococcidae	Hemiptera	2	92	1	HD	18	Acetylcholine esterase inhibitors, Organophophates	Acetylcholine esterase inhibitors	avenin
1970	2020	50	Schizaphis_graminum	Acephate	0	0.362318841	Schizaphis	Aphididae	Hemiptera	9.5	44	1	DD	175	Acetylcholine esterase inhibitors, Organophophates	Acetylcholine esterase inhibitors	avenin
1970	2020	50	Sitobion_avenae	Acephate	0	0.362318841	Sitobion	Aphididae	Hemiptera	21.71	95	0	DD	226	Acetylcholine esterase inhibitors, Organophophates	Acetylcholine esterase inhibitors	avenin
1970	2020	50	Spodoptera_exigua	Acephate	0	0.362318841	Spodoptera	Noctuidae	Lepidoptera	3.5	44	12	DD	827	Acetylcholine esterase inhibitors, Organophophates	Acetylcholine esterase inhibitors	avenin
1970	2020	50	Tetranychus_desertorum	Acephate	0	0.362318841	Tetranychus	Tetranychidae	Prostigmata	15	4	1	HD	2	Acetylcholine esterase inhibitors, Organophophates	Acetylcholine esterase inhibitors	avenin
1970	2020	50	Tetranychus_pacificus	Acephate	0	0.362318841	Tetranychus	Tetranychidae	Prostigmata	15	14	4	HD	11	Acetylcholine esterase inhibitors, Organophophates	Acetylcholine esterase inhibitors	avenin
1970	2020	50	Tetranychus_turkestani	Acephate	0	0.362318841	Tetranychus	Tetranychidae	Prostigmata	12	5	4	HD	11	Acetylcholine esterase inhibitors, Organophophates	Acetylcholine esterase inhibitors	avenin
1970	2020	50	Thrips_palmi	Acephate	0	0.362318841	Thrips	Thripidae	Thysanoptera	7.5	18	2	HD	35	Acetylcholine esterase inhibitors, Organophophates	Acetylcholine esterase inhibitors	avenin
1970	2020	50	Thrips_tabaci	Acephate	0	0.362318841	Thrips	Thripidae	Thysanoptera	7.5	24	8	HD	122	Acetylcholine esterase inhibitors, Organophophates	Acetylcholine esterase inhibitors	avenin
1970	2020	50	Trichoplusia_ni	Acephate	0	0.362318841	Trichoplusia	Noctuidae	Lepidoptera	3	69	4	DD	1009	Acetylcholine esterase inhibitors, Organophophates	Acetylcholine esterase inhibitors	avenin
1970	1980	10	Leptinotarsa_decemlineata	Aldicarb	1	0.296296296	Leptinotarsa	Chrysomelidae	Coleoptera	2	66	9	DD	447	Acetylcholine esterase inhibitors, Carbamates	Acetylcholine esterase inhibitors	isoxazolin-5-one-2-beta-d-glucoside
1970	2020	50	Aculops_lycopersici	Aldicarb	0	0.296296296	Aculops	Eriophyidae	Prostigmata	7	9	1	HD	8	Acetylcholine esterase inhibitors, Carbamates	Acetylcholine esterase inhibitors	isoxazolin-5-one-2-beta-d-glucoside
1970	2020	50	Agrotis_ipsilon	Aldicarb	0	0.296296296	Agrotis	Noctuidae	Lepidoptera	3	56	3	DD	129	Acetylcholine esterase inhibitors, Carbamates	Acetylcholine esterase inhibitors	isoxazolin-5-one-2-beta-d-glucoside
1970	2020	50	Anthonomus_grandis	Aldicarb	0	0.296296296	Anthonomus	Curculionidae	Coleoptera	3	8	5	DD	157	Acetylcholine esterase inhibitors, Carbamates	Acetylcholine esterase inhibitors	isoxazolin-5-one-2-beta-d-glucoside
1970	2020	50	Aphis_fabae	Aldicarb	0	0.296296296	Aphis	Aphididae	Hemiptera	30.2	633	2	DD	128	Acetylcholine esterase inhibitors, Carbamates	Acetylcholine esterase inhibitors	isoxazolin-5-one-2-beta-d-glucoside
1970	2020	50	Aphis_gossypii	Aldicarb	0	0.296296296	Aphis	Aphididae	Hemiptera	31.5	1029	8	DD	316	Acetylcholine esterase inhibitors, Carbamates	Acetylcholine esterase inhibitors	isoxazolin-5-one-2-beta-d-glucoside
1970	2020	50	Aphis_nasturtii	Aldicarb	0	0.296296296	Aphis	Aphididae	Hemiptera	30.2	158	1	DD	6	Acetylcholine esterase inhibitors, Carbamates	Acetylcholine esterase inhibitors	isoxazolin-5-one-2-beta-d-glucoside
1970	2020	50	Aulacorthum_solani	Aldicarb	0	0.296296296	Aulacorthum	Aphididae	Hemiptera	10	433	1	DD	27	Acetylcholine esterase inhibitors, Carbamates	Acetylcholine esterase inhibitors	isoxazolin-5-one-2-beta-d-glucoside
1970	2020	50	Bemisia_tabaci	Aldicarb	0	0.296296296	Bemisia	Aleyrodidae	Hemiptera	13	100	10	HD	1032	Acetylcholine esterase inhibitors, Carbamates	Acetylcholine esterase inhibitors	isoxazolin-5-one-2-beta-d-glucoside
1970	2020	50	Brevicoryne_brassicae	Aldicarb	0	0.296296296	Brevicoryne	Aphididae	Hemiptera	25.5	73	0	DD	125	Acetylcholine esterase inhibitors, Carbamates	Acetylcholine esterase inhibitors	isoxazolin-5-one-2-beta-d-glucoside
1970	2020	50	Bucculatrix_thurberiella	Aldicarb	0	0.296296296	Bucculatrix	Bucculatricidae	Lepidoptera	5	2	3	HD	3	Acetylcholine esterase inhibitors, Carbamates	Acetylcholine esterase inhibitors	isoxazolin-5-one-2-beta-d-glucoside
1970	2020	50	Callosobruchus_maculatus	Aldicarb	0	0.296296296	Callosobruchus	Chrysomelidae	Coleoptera	6.5	12	2	DD	314	Acetylcholine esterase inhibitors, Carbamates	Acetylcholine esterase inhibitors	isoxazolin-5-one-2-beta-d-glucoside
1970	2020	50	Ceroplastes_floridensis	Aldicarb	0	0.296296296	Ceroplastes	Coccidae	Hemiptera	2	162	1	HD	4	Acetylcholine esterase inhibitors, Carbamates	Acetylcholine esterase inhibitors	isoxazolin-5-one-2-beta-d-glucoside
1970	2020	50	Conoderus_falli	Aldicarb	0	0.296296296	Conoderus	Elateridae	Coleoptera	2	7	3	DD	2	Acetylcholine esterase inhibitors, Carbamates	Acetylcholine esterase inhibitors	isoxazolin-5-one-2-beta-d-glucoside
1970	2020	50	Conoderus_vespertinus	Aldicarb	0	0.296296296	Conoderus	Elateridae	Coleoptera	0.32	2	1	DD	2	Acetylcholine esterase inhibitors, Carbamates	Acetylcholine esterase inhibitors	isoxazolin-5-one-2-beta-d-glucoside
1970	2020	50	Cylas_formicarius	Aldicarb	0	0.296296296	Cylas	Brentidae	Coleoptera	10.5	4	3	DD	34	Acetylcholine esterase inhibitors, Carbamates	Acetylcholine esterase inhibitors	isoxazolin-5-one-2-beta-d-glucoside
1970	2020	50	Delia_platura	Aldicarb	0	0.296296296	Delia	Anthomyiidae	Diptera	4	28	2	DD	10	Acetylcholine esterase inhibitors, Carbamates	Acetylcholine esterase inhibitors	isoxazolin-5-one-2-beta-d-glucoside
1970	2020	50	Diabrotica_longicornis	Aldicarb	0	0.296296296	Diabrotica	Chrysomelidae	Coleoptera	1	59	2	DD	3	Acetylcholine esterase inhibitors, Carbamates	Acetylcholine esterase inhibitors	isoxazolin-5-one-2-beta-d-glucoside
1970	2020	50	Diabrotica_undecimpunctata	Aldicarb	0	0.296296296	Diabrotica	Chrysomelidae	Coleoptera	2	220	4	DD	48	Acetylcholine esterase inhibitors, Carbamates	Acetylcholine esterase inhibitors	isoxazolin-5-one-2-beta-d-glucoside
1970	2020	50	Diabrotica_virgifera	Aldicarb	0	0.296296296	Diabrotica	Chrysomelidae	Coleoptera	1	101	2	DD	356	Acetylcholine esterase inhibitors, Carbamates	Acetylcholine esterase inhibitors	isoxazolin-5-one-2-beta-d-glucoside
1970	2020	50	Epilachna_varivestis	Aldicarb	0	0.296296296	Epilachna	Coccinellidae	Coleoptera	2.5	7	1	DD	37	Acetylcholine esterase inhibitors, Carbamates	Acetylcholine esterase inhibitors	isoxazolin-5-one-2-beta-d-glucoside
1970	2020	50	Epitrix_hirtipennis	Aldicarb	0	0.296296296	Epitrix	Chrysomelidae	Coleoptera	3	44	2	DD	7	Acetylcholine esterase inhibitors, Carbamates	Acetylcholine esterase inhibitors	isoxazolin-5-one-2-beta-d-glucoside
1970	2020	50	Euxoa_messoria	Aldicarb	0	0.296296296	Euxoa	Noctuidae	Lepidoptera	1	22	1	DD	3	Acetylcholine esterase inhibitors, Carbamates	Acetylcholine esterase inhibitors	isoxazolin-5-one-2-beta-d-glucoside
1970	2020	50	Frankliniella_occidentalis	Aldicarb	0	0.296296296	Frankliniella	Thripidae	Thysanoptera	6	52	8	HD	349	Acetylcholine esterase inhibitors, Carbamates	Acetylcholine esterase inhibitors	isoxazolin-5-one-2-beta-d-glucoside
1970	2020	50	Frankliniella_tritici	Aldicarb	0	0.296296296	Frankliniella	Thripidae	Thysanoptera	12.5	15	1	HD	11	Acetylcholine esterase inhibitors, Carbamates	Acetylcholine esterase inhibitors	isoxazolin-5-one-2-beta-d-glucoside
1970	2020	50	Helicoverpa_zea	Aldicarb	0	0.296296296	Helicoverpa	Noctuidae	Lepidoptera	4	43	5	DD	661	Acetylcholine esterase inhibitors, Carbamates	Acetylcholine esterase inhibitors	isoxazolin-5-one-2-beta-d-glucoside
1970	2020	50	Heliothis_virescens	Aldicarb	0	0.296296296	Heliothis	Noctuidae	Lepidoptera	5	29	7	DD	783	Acetylcholine esterase inhibitors, Carbamates	Acetylcholine esterase inhibitors	isoxazolin-5-one-2-beta-d-glucoside
1970	2020	50	Keiferia_lycopersicella	Aldicarb	0	0.296296296	Keiferia	Gelechiidae	Lepidoptera	7.5	5	2	DD	2	Acetylcholine esterase inhibitors, Carbamates	Acetylcholine esterase inhibitors	isoxazolin-5-one-2-beta-d-glucoside
1970	2020	50	Liriomyza_sativae	Aldicarb	0	0.296296296	Liriomyza	Agromyzidae	Diptera	7.5	30	0	DD	45	Acetylcholine esterase inhibitors, Carbamates	Acetylcholine esterase inhibitors	isoxazolin-5-one-2-beta-d-glucoside
1970	2020	50	Liriomyza_trifolii	Aldicarb	0	0.296296296	Liriomyza	Agromyzidae	Diptera	7.5	48	6	DD	53	Acetylcholine esterase inhibitors, Carbamates	Acetylcholine esterase inhibitors	isoxazolin-5-one-2-beta-d-glucoside
1970	2020	50	Lygus_hesperus	Aldicarb	0	0.296296296	Lygus	Miridae	Hemiptera	4	60	2	DD	72	Acetylcholine esterase inhibitors, Carbamates	Acetylcholine esterase inhibitors	isoxazolin-5-one-2-beta-d-glucoside
1970	2020	50	Lygus_lineolaris	Aldicarb	0	0.296296296	Lygus	Miridae	Hemiptera	4	150	4	DD	83	Acetylcholine esterase inhibitors, Carbamates	Acetylcholine esterase inhibitors	isoxazolin-5-one-2-beta-d-glucoside
1970	2020	50	Myzus_persicae	Aldicarb	0	0.296296296	Myzus	Aphididae	Hemiptera	17.5	861	6	DD	907	Acetylcholine esterase inhibitors, Carbamates	Acetylcholine esterase inhibitors	isoxazolin-5-one-2-beta-d-glucoside
1970	2020	50	Nezara_viridula	Aldicarb	0	0.296296296	Nezara	Pentatomidae	Hemiptera	2.5	46	1	DD	170	Acetylcholine esterase inhibitors, Carbamates	Acetylcholine esterase inhibitors	isoxazolin-5-one-2-beta-d-glucoside
1970	2020	50	Oligonychus_pratensis	Aldicarb	0	0.296296296	Oligonychus	Tetranychidae	Prostigmata	6.5	10	3	HD	6	Acetylcholine esterase inhibitors, Carbamates	Acetylcholine esterase inhibitors	isoxazolin-5-one-2-beta-d-glucoside
1970	2020	50	Panonychus_ulmi	Aldicarb	0	0.296296296	Panonychus	Tetranychidae	Prostigmata	6.5	8	12	HD	55	Acetylcholine esterase inhibitors, Carbamates	Acetylcholine esterase inhibitors	isoxazolin-5-one-2-beta-d-glucoside
1970	2020	50	Pectinophora_gossypiella	Aldicarb	0	0.296296296	Pectinophora	Gelechiidae	Lepidoptera	5	10	6	DD	128	Acetylcholine esterase inhibitors, Carbamates	Acetylcholine esterase inhibitors	isoxazolin-5-one-2-beta-d-glucoside
1970	2020	50	Phyllotreta_striolata	Aldicarb	0	0.296296296	Phyllotreta	Chrysomelidae	Coleoptera	2	84	1	DD	18	Acetylcholine esterase inhibitors, Carbamates	Acetylcholine esterase inhibitors	isoxazolin-5-one-2-beta-d-glucoside
1970	2020	50	Plutella_xylostella	Aldicarb	0	0.296296296	Plutella	Plutellidae	Lepidoptera	4.5	18	15	DD	1006	Acetylcholine esterase inhibitors, Carbamates	Acetylcholine esterase inhibitors	isoxazolin-5-one-2-beta-d-glucoside
1970	2020	50	Popillia_japonica	Aldicarb	0	0.296296296	Popillia	Scarabaeidae	Coleoptera	1	10	2	DD	129	Acetylcholine esterase inhibitors, Carbamates	Acetylcholine esterase inhibitors	isoxazolin-5-one-2-beta-d-glucoside
1970	2020	50	Pseudatomoscelis_seriatus	Aldicarb	0	0.296296296	Pseudatomoscelis	Miridae	Hemiptera	7	38	1	DD	16	Acetylcholine esterase inhibitors, Carbamates	Acetylcholine esterase inhibitors	isoxazolin-5-one-2-beta-d-glucoside
1970	2020	50	Pseudococcus_maritimus	Aldicarb	0	0.296296296	Pseudococcus	Pseudococcidae	Hemiptera	2	92	1	HD	18	Acetylcholine esterase inhibitors, Carbamates	Acetylcholine esterase inhibitors	isoxazolin-5-one-2-beta-d-glucoside
1970	2020	50	Rhopalosiphum_padi	Aldicarb	0	0.296296296	Rhopalosiphum	Aphididae	Hemiptera	29.5	119	1	DD	284	Acetylcholine esterase inhibitors, Carbamates	Acetylcholine esterase inhibitors	isoxazolin-5-one-2-beta-d-glucoside
1970	2020	50	Schizaphis_graminum	Aldicarb	0	0.296296296	Schizaphis	Aphididae	Hemiptera	9.5	44	1	DD	175	Acetylcholine esterase inhibitors, Carbamates	Acetylcholine esterase inhibitors	isoxazolin-5-one-2-beta-d-glucoside
1970	2020	50	Spodoptera_exigua	Aldicarb	0	0.296296296	Spodoptera	Noctuidae	Lepidoptera	3.5	44	12	DD	827	Acetylcholine esterase inhibitors, Carbamates	Acetylcholine esterase inhibitors	isoxazolin-5-one-2-beta-d-glucoside
1970	2020	50	Spodoptera_frugiperda	Aldicarb	0	0.296296296	Spodoptera	Noctuidae	Lepidoptera	5.5	69	5	DD	2401	Acetylcholine esterase inhibitors, Carbamates	Acetylcholine esterase inhibitors	isoxazolin-5-one-2-beta-d-glucoside
1970	2020	50	Tetranychus_pacificus	Aldicarb	0	0.296296296	Tetranychus	Tetranychidae	Prostigmata	15	14	4	HD	11	Acetylcholine esterase inhibitors, Carbamates	Acetylcholine esterase inhibitors	isoxazolin-5-one-2-beta-d-glucoside
1970	2020	50	Tetranychus_tumidus	Aldicarb	0	0.296296296	Tetranychus	Tetranychidae	Prostigmata	18.5	2	2	HD	0	Acetylcholine esterase inhibitors, Carbamates	Acetylcholine esterase inhibitors	isoxazolin-5-one-2-beta-d-glucoside
1970	2020	50	Tetranychus_turkestani	Aldicarb	0	0.296296296	Tetranychus	Tetranychidae	Prostigmata	12	5	4	HD	11	Acetylcholine esterase inhibitors, Carbamates	Acetylcholine esterase inhibitors	isoxazolin-5-one-2-beta-d-glucoside
1970	2020	50	Thrips_palmi	Aldicarb	0	0.296296296	Thrips	Thripidae	Thysanoptera	7.5	18	2	HD	35	Acetylcholine esterase inhibitors, Carbamates	Acetylcholine esterase inhibitors	isoxazolin-5-one-2-beta-d-glucoside
1970	2020	50	Trialeurodes_vaporariorum	Aldicarb	0	0.296296296	Trialeurodes	Aleyrodidae	Hemiptera	2.5	77	10	HD	123	Acetylcholine esterase inhibitors, Carbamates	Acetylcholine esterase inhibitors	isoxazolin-5-one-2-beta-d-glucoside
1970	2020	50	Trichoplusia_ni	Aldicarb	0	0.296296296	Trichoplusia	Noctuidae	Lepidoptera	3	69	4	DD	1009	Acetylcholine esterase inhibitors, Carbamates	Acetylcholine esterase inhibitors	isoxazolin-5-one-2-beta-d-glucoside
1957	1961	4	Heliothis_virescens	Carbaryl	1	0.672131148	Heliothis	Noctuidae	Lepidoptera	5	29	7	DD	783	Acetylcholine esterase inhibitors, Carbamates	Acetylcholine esterase inhibitors	x2-3--benzoxazolinone
1957	1971	14	Trichoplusia_ni	Carbaryl	1	0.672131148	Trichoplusia	Noctuidae	Lepidoptera	3	69	4	DD	1009	Acetylcholine esterase inhibitors, Carbamates	Acetylcholine esterase inhibitors	x2-3--benzoxazolinone
1957	1974	17	Panonychus_ulmi	Carbaryl	1	0.672131148	Panonychus	Tetranychidae	Prostigmata	6.5	8	12	HD	55	Acetylcholine esterase inhibitors, Carbamates	Acetylcholine esterase inhibitors	x2-3--benzoxazolinone
1957	1974	17	Myzus_persicae	Carbaryl	1	0.672131148	Myzus	Aphididae	Hemiptera	17.5	861	6	DD	907	Acetylcholine esterase inhibitors, Carbamates	Acetylcholine esterase inhibitors	x2-3--benzoxazolinone
1957	1979	22	Spodoptera_frugiperda	Carbaryl	1	0.672131148	Spodoptera	Noctuidae	Lepidoptera	5.5	69	5	DD	2401	Acetylcholine esterase inhibitors, Carbamates	Acetylcholine esterase inhibitors	x2-3--benzoxazolinone
1957	1980	23	Leptinotarsa_decemlineata	Carbaryl	1	0.672131148	Leptinotarsa	Chrysomelidae	Coleoptera	2	66	9	DD	447	Acetylcholine esterase inhibitors, Carbamates	Acetylcholine esterase inhibitors	x2-3--benzoxazolinone
1957	1984	27	Erythroneura_elegantula	Carbaryl	1	0.672131148	Erythroneura	Cicadellidae	Hemiptera	2.5	1	4	DD	5	Acetylcholine esterase inhibitors, Carbamates	Acetylcholine esterase inhibitors	x2-3--benzoxazolinone
1957	1993	36	Helicoverpa_zea	Carbaryl	1	0.672131148	Helicoverpa	Noctuidae	Lepidoptera	4	43	5	DD	661	Acetylcholine esterase inhibitors, Carbamates	Acetylcholine esterase inhibitors	x2-3--benzoxazolinone
1957	1998	41	Diabrotica_virgifera	Carbaryl	1	0.672131148	Diabrotica	Chrysomelidae	Coleoptera	1	101	2	DD	356	Acetylcholine esterase inhibitors, Carbamates	Acetylcholine esterase inhibitors	x2-3--benzoxazolinone
1957	2020	63	Aculops_lycopersici	Carbaryl	0	0.672131148	Aculops	Eriophyidae	Prostigmata	7	9	1	HD	8	Acetylcholine esterase inhibitors, Carbamates	Acetylcholine esterase inhibitors	x2-3--benzoxazolinone
1957	2020	63	Agrotis_ipsilon	Carbaryl	0	0.672131148	Agrotis	Noctuidae	Lepidoptera	3	56	3	DD	129	Acetylcholine esterase inhibitors, Carbamates	Acetylcholine esterase inhibitors	x2-3--benzoxazolinone
1957	2020	63	Anarsia_lineatella	Carbaryl	0	0.672131148	Anarsia	Gelechiidae	Lepidoptera	2.5	7	1	DD	10	Acetylcholine esterase inhibitors, Carbamates	Acetylcholine esterase inhibitors	x2-3--benzoxazolinone
1957	2020	63	Aphis_fabae	Carbaryl	0	0.672131148	Aphis	Aphididae	Hemiptera	30.2	633	2	DD	128	Acetylcholine esterase inhibitors, Carbamates	Acetylcholine esterase inhibitors	x2-3--benzoxazolinone
1957	2020	63	Aphis_nasturtii	Carbaryl	0	0.672131148	Aphis	Aphididae	Hemiptera	30.2	158	1	DD	6	Acetylcholine esterase inhibitors, Carbamates	Acetylcholine esterase inhibitors	x2-3--benzoxazolinone
1957	2020	63	Aphis_pomi	Carbaryl	0	0.672131148	Aphis	Aphididae	Hemiptera	12	28	1	DD	14	Acetylcholine esterase inhibitors, Carbamates	Acetylcholine esterase inhibitors	x2-3--benzoxazolinone
1957	2020	63	Argyrotaenia_velutinana	Carbaryl	0	0.672131148	Argyrotaenia	Tortricidae	Lepidoptera	3	36	1	DD	22	Acetylcholine esterase inhibitors, Carbamates	Acetylcholine esterase inhibitors	x2-3--benzoxazolinone
1957	2020	63	Aulacorthum_solani	Carbaryl	0	0.672131148	Aulacorthum	Aphididae	Hemiptera	10	433	1	DD	27	Acetylcholine esterase inhibitors, Carbamates	Acetylcholine esterase inhibitors	x2-3--benzoxazolinone
1957	2020	63	Bemisia_tabaci	Carbaryl	0	0.672131148	Bemisia	Aleyrodidae	Hemiptera	13	100	10	HD	1032	Acetylcholine esterase inhibitors, Carbamates	Acetylcholine esterase inhibitors	x2-3--benzoxazolinone
1957	2020	63	Blissus_insularis	Carbaryl	0	0.672131148	Blissus	Blissidae	Hemiptera	5	2	5	DD	12	Acetylcholine esterase inhibitors, Carbamates	Acetylcholine esterase inhibitors	x2-3--benzoxazolinone
1957	2020	63	Blissus_leucopterus	Carbaryl	0	0.672131148	Blissus	Blissidae	Hemiptera	2.5	13	1	DD	7	Acetylcholine esterase inhibitors, Carbamates	Acetylcholine esterase inhibitors	x2-3--benzoxazolinone
1957	2020	63	Brevicoryne_brassicae	Carbaryl	0	0.672131148	Brevicoryne	Aphididae	Hemiptera	25.5	73	0	DD	125	Acetylcholine esterase inhibitors, Carbamates	Acetylcholine esterase inhibitors	x2-3--benzoxazolinone
1957	2020	63	Chaetosiphon_fragaefolii	Carbaryl	0	0.672131148	Chaetosiphon	Aphididae	Hemiptera	21.71	5	1	DD	8	Acetylcholine esterase inhibitors, Carbamates	Acetylcholine esterase inhibitors	x2-3--benzoxazolinone
1957	2020	63	Choristoneura_rosaceana	Carbaryl	0	0.672131148	Choristoneura	Tortricidae	Lepidoptera	1.5	56	4	DD	76	Acetylcholine esterase inhibitors, Carbamates	Acetylcholine esterase inhibitors	x2-3--benzoxazolinone
1957	2020	63	Chromaphis_juglandicola	Carbaryl	0	0.672131148	Chromaphis	Aphididae	Hemiptera	10.5	6	2	DD	2	Acetylcholine esterase inhibitors, Carbamates	Acetylcholine esterase inhibitors	x2-3--benzoxazolinone
1957	2020	63	Circulifer_tenellus	Carbaryl	0	0.672131148	Circulifer	Cicadellidae	Hemiptera	3	6	1	DD	24	Acetylcholine esterase inhibitors, Carbamates	Acetylcholine esterase inhibitors	x2-3--benzoxazolinone
1957	2020	63	Conoderus_falli	Carbaryl	0	0.672131148	Conoderus	Elateridae	Coleoptera	2	7	3	DD	2	Acetylcholine esterase inhibitors, Carbamates	Acetylcholine esterase inhibitors	x2-3--benzoxazolinone
1957	2020	63	Conoderus_vespertinus	Carbaryl	0	0.672131148	Conoderus	Elateridae	Coleoptera	0.32	2	1	DD	2	Acetylcholine esterase inhibitors, Carbamates	Acetylcholine esterase inhibitors	x2-3--benzoxazolinone
1957	2020	63	Delia_floralis	Carbaryl	0	0.672131148	Delia	Anthomyiidae	Diptera	3.17	5	1	DD	2	Acetylcholine esterase inhibitors, Carbamates	Acetylcholine esterase inhibitors	x2-3--benzoxazolinone
1957	2020	63	Delia_florilega	Carbaryl	0	0.672131148	Delia	Anthomyiidae	Diptera	3.17	5	1	DD	1	Acetylcholine esterase inhibitors, Carbamates	Acetylcholine esterase inhibitors	x2-3--benzoxazolinone
1957	2020	63	Diabrotica_longicornis	Carbaryl	0	0.672131148	Diabrotica	Chrysomelidae	Coleoptera	1	59	2	DD	3	Acetylcholine esterase inhibitors, Carbamates	Acetylcholine esterase inhibitors	x2-3--benzoxazolinone
1957	2020	63	Diabrotica_undecimpunctata	Carbaryl	0	0.672131148	Diabrotica	Chrysomelidae	Coleoptera	2	220	4	DD	48	Acetylcholine esterase inhibitors, Carbamates	Acetylcholine esterase inhibitors	x2-3--benzoxazolinone
1957	2020	63	Diaphorina_citri	Carbaryl	0	0.672131148	Diaphorina	Psyllidae	Hemiptera	9.5	2	0	DD	208	Acetylcholine esterase inhibitors, Carbamates	Acetylcholine esterase inhibitors	x2-3--benzoxazolinone
1957	2020	63	Diatraea_saccharalis	Carbaryl	0	0.672131148	Diatraea	Crambidae	Lepidoptera	4	16	3	DD	142	Acetylcholine esterase inhibitors, Carbamates	Acetylcholine esterase inhibitors	x2-3--benzoxazolinone
1957	2020	63	Eotetranychus_hicoriae	Carbaryl	0	0.672131148	Eotetranychus	Tetranychidae	Prostigmata	11.97	2	1	HD	0	Acetylcholine esterase inhibitors, Carbamates	Acetylcholine esterase inhibitors	x2-3--benzoxazolinone
1957	2020	63	Epilachna_varivestis	Carbaryl	0	0.672131148	Epilachna	Coccinellidae	Coleoptera	2.5	7	1	DD	37	Acetylcholine esterase inhibitors, Carbamates	Acetylcholine esterase inhibitors	x2-3--benzoxazolinone
1957	2020	63	Epitrix_hirtipennis	Carbaryl	0	0.672131148	Epitrix	Chrysomelidae	Coleoptera	3	44	2	DD	7	Acetylcholine esterase inhibitors, Carbamates	Acetylcholine esterase inhibitors	x2-3--benzoxazolinone
1957	2020	63	Epitrix_tuberis	Carbaryl	0	0.672131148	Epitrix	Chrysomelidae	Coleoptera	1.5	32	2	DD	4	Acetylcholine esterase inhibitors, Carbamates	Acetylcholine esterase inhibitors	x2-3--benzoxazolinone
1957	2020	63	Euxoa_messoria	Carbaryl	0	0.672131148	Euxoa	Noctuidae	Lepidoptera	1	22	1	DD	3	Acetylcholine esterase inhibitors, Carbamates	Acetylcholine esterase inhibitors	x2-3--benzoxazolinone
1957	2020	63	Euxoa_ochrogaster	Carbaryl	0	0.672131148	Euxoa	Noctuidae	Lepidoptera	1	20	2	DD	1	Acetylcholine esterase inhibitors, Carbamates	Acetylcholine esterase inhibitors	x2-3--benzoxazolinone
1957	2020	63	Evergestis_pallidata	Carbaryl	0	0.672131148	Evergestis	Crambidae	Lepidoptera	2	5	2	DD	0	Acetylcholine esterase inhibitors, Carbamates	Acetylcholine esterase inhibitors	x2-3--benzoxazolinone
1957	2020	63	Frankliniella_occidentalis	Carbaryl	0	0.672131148	Frankliniella	Thripidae	Thysanoptera	6	52	8	HD	349	Acetylcholine esterase inhibitors, Carbamates	Acetylcholine esterase inhibitors	x2-3--benzoxazolinone
1957	2020	63	Frankliniella_tritici	Carbaryl	0	0.672131148	Frankliniella	Thripidae	Thysanoptera	12.5	15	1	HD	11	Acetylcholine esterase inhibitors, Carbamates	Acetylcholine esterase inhibitors	x2-3--benzoxazolinone
1957	2020	63	Grapholita_molesta	Carbaryl	0	0.672131148	Grapholita	Tortricidae	Lepidoptera	4	15	2	DD	106	Acetylcholine esterase inhibitors, Carbamates	Acetylcholine esterase inhibitors	x2-3--benzoxazolinone
1957	2020	63	Hypera_postica	Carbaryl	0	0.672131148	Hypera	Curculionidae	Coleoptera	1	17	2	DD	26	Acetylcholine esterase inhibitors, Carbamates	Acetylcholine esterase inhibitors	x2-3--benzoxazolinone
1957	2020	63	Keiferia_lycopersicella	Carbaryl	0	0.672131148	Keiferia	Gelechiidae	Lepidoptera	7.5	5	2	DD	2	Acetylcholine esterase inhibitors, Carbamates	Acetylcholine esterase inhibitors	x2-3--benzoxazolinone
1957	2020	63	Lipaphis_erysimi	Carbaryl	0	0.672131148	Lipaphis	Aphididae	Hemiptera		40	0	DD	65	Acetylcholine esterase inhibitors, Carbamates	Acetylcholine esterase inhibitors	x2-3--benzoxazolinone
1957	2020	63	Liriomyza_sativae	Carbaryl	0	0.672131148	Liriomyza	Agromyzidae	Diptera	7.5	30	0	DD	45	Acetylcholine esterase inhibitors, Carbamates	Acetylcholine esterase inhibitors	x2-3--benzoxazolinone
1957	2020	63	Liriomyza_trifolii	Carbaryl	0	0.672131148	Liriomyza	Agromyzidae	Diptera	7.5	48	6	DD	53	Acetylcholine esterase inhibitors, Carbamates	Acetylcholine esterase inhibitors	x2-3--benzoxazolinone
1957	2020	63	Lygus_elisus	Carbaryl	0	0.672131148	Lygus	Miridae	Hemiptera	4	80	1	DD	2	Acetylcholine esterase inhibitors, Carbamates	Acetylcholine esterase inhibitors	x2-3--benzoxazolinone
1957	2020	63	Lygus_hesperus	Carbaryl	0	0.672131148	Lygus	Miridae	Hemiptera	4	60	2	DD	72	Acetylcholine esterase inhibitors, Carbamates	Acetylcholine esterase inhibitors	x2-3--benzoxazolinone
1957	2020	63	Lygus_lineolaris	Carbaryl	0	0.672131148	Lygus	Miridae	Hemiptera	4	150	4	DD	83	Acetylcholine esterase inhibitors, Carbamates	Acetylcholine esterase inhibitors	x2-3--benzoxazolinone
1957	2020	63	Lymantria_dispar	Carbaryl	0	0.672131148	Lymantria	Lymantriidae	Lepidoptera	1	34	2	DD	662	Acetylcholine esterase inhibitors, Carbamates	Acetylcholine esterase inhibitors	x2-3--benzoxazolinone
1957	2020	63	Manduca_quinquemaculata	Carbaryl	0	0.672131148	Manduca	Sphingidae	Lepidoptera	2.5	8	1	DD	11	Acetylcholine esterase inhibitors, Carbamates	Acetylcholine esterase inhibitors	x2-3--benzoxazolinone
1957	2020	63	Manduca_sexta	Carbaryl	0	0.672131148	Manduca	Sphingidae	Lepidoptera	2.5	11	1	DD	2869	Acetylcholine esterase inhibitors, Carbamates	Acetylcholine esterase inhibitors	x2-3--benzoxazolinone
1957	2020	63	Nezara_viridula	Carbaryl	0	0.672131148	Nezara	Pentatomidae	Hemiptera	2.5	46	1	DD	170	Acetylcholine esterase inhibitors, Carbamates	Acetylcholine esterase inhibitors	x2-3--benzoxazolinone
1957	2020	63	Oligonychus_pratensis	Carbaryl	0	0.672131148	Oligonychus	Tetranychidae	Prostigmata	6.5	10	3	HD	6	Acetylcholine esterase inhibitors, Carbamates	Acetylcholine esterase inhibitors	x2-3--benzoxazolinone
1957	2020	63	Phorodon_humuli	Carbaryl	0	0.672131148	Phorodon	Aphididae	Hemiptera		7	5	DD	16	Acetylcholine esterase inhibitors, Carbamates	Acetylcholine esterase inhibitors	x2-3--benzoxazolinone
1957	2020	63	Phthorimaea_operculella	Carbaryl	0	0.672131148	Phthorimaea	Gelechiidae	Lepidoptera	5.5	12	3	DD	78	Acetylcholine esterase inhibitors, Carbamates	Acetylcholine esterase inhibitors	x2-3--benzoxazolinone
1957	2020	63	Phyllocoptruta_oleivora	Carbaryl	0	0.672131148	Phyllocoptruta	Eriophyidae	Prostigmata	30	2	1	HD	15	Acetylcholine esterase inhibitors, Carbamates	Acetylcholine esterase inhibitors	x2-3--benzoxazolinone
1957	2020	63	Phyllonorycter_elmaella	Carbaryl	0	0.672131148	Phyllonorycter	Gracillariidae	Lepidoptera	3	4	1	DD	0	Acetylcholine esterase inhibitors, Carbamates	Acetylcholine esterase inhibitors	x2-3--benzoxazolinone
1957	2020	63	Phyllonorycter_mespilella	Carbaryl	0	0.672131148	Phyllonorycter	Gracillariidae	Lepidoptera	3	7	2	DD	3	Acetylcholine esterase inhibitors, Carbamates	Acetylcholine esterase inhibitors	x2-3--benzoxazolinone
1957	2020	63	Phyllotreta_striolata	Carbaryl	0	0.672131148	Phyllotreta	Chrysomelidae	Coleoptera	2	84	1	DD	18	Acetylcholine esterase inhibitors, Carbamates	Acetylcholine esterase inhibitors	x2-3--benzoxazolinone
1957	2020	63	Pieris_rapae	Carbaryl	0	0.672131148	Pieris	Pieridae	Lepidoptera	4.5	22	4	DD	379	Acetylcholine esterase inhibitors, Carbamates	Acetylcholine esterase inhibitors	x2-3--benzoxazolinone
1957	2020	63	Planococcus_ficus	Carbaryl	0	0.672131148	Planococcus	Pseudococcidae	Hemiptera	3	22	1	HD	32	Acetylcholine esterase inhibitors, Carbamates	Acetylcholine esterase inhibitors	x2-3--benzoxazolinone
1957	2020	63	Platynota_idaeusalis	Carbaryl	0	0.672131148	Platynota	Tortricidae	Lepidoptera	2	20	1	DD	9	Acetylcholine esterase inhibitors, Carbamates	Acetylcholine esterase inhibitors	x2-3--benzoxazolinone
1957	2020	63	Popillia_japonica	Carbaryl	0	0.672131148	Popillia	Scarabaeidae	Coleoptera	1	10	2	DD	129	Acetylcholine esterase inhibitors, Carbamates	Acetylcholine esterase inhibitors	x2-3--benzoxazolinone
1957	2020	63	Pseudatomoscelis_seriatus	Carbaryl	0	0.672131148	Pseudatomoscelis	Miridae	Hemiptera	7	38	1	DD	16	Acetylcholine esterase inhibitors, Carbamates	Acetylcholine esterase inhibitors	x2-3--benzoxazolinone
1957	2020	63	Pseudococcus_maritimus	Carbaryl	0	0.672131148	Pseudococcus	Pseudococcidae	Hemiptera	2	92	1	HD	18	Acetylcholine esterase inhibitors, Carbamates	Acetylcholine esterase inhibitors	x2-3--benzoxazolinone
1957	2020	63	Rhizoglyphus_robini	Carbaryl	0	0.672131148	Rhizoglyphus	Acaridae	Astigmata	25	3	1	DD	32	Acetylcholine esterase inhibitors, Carbamates	Acetylcholine esterase inhibitors	x2-3--benzoxazolinone
1957	2020	63	Rhopalosiphum_padi	Carbaryl	0	0.672131148	Rhopalosiphum	Aphididae	Hemiptera	29.5	119	1	DD	284	Acetylcholine esterase inhibitors, Carbamates	Acetylcholine esterase inhibitors	x2-3--benzoxazolinone
1957	2020	63	Schizaphis_graminum	Carbaryl	0	0.672131148	Schizaphis	Aphididae	Hemiptera	9.5	44	1	DD	175	Acetylcholine esterase inhibitors, Carbamates	Acetylcholine esterase inhibitors	x2-3--benzoxazolinone
1957	2020	63	Sitobion_avenae	Carbaryl	0	0.672131148	Sitobion	Aphididae	Hemiptera	21.71	95	0	DD	226	Acetylcholine esterase inhibitors, Carbamates	Acetylcholine esterase inhibitors	x2-3--benzoxazolinone
1957	2020	63	Spodoptera_exigua	Carbaryl	0	0.672131148	Spodoptera	Noctuidae	Lepidoptera	3.5	44	12	DD	827	Acetylcholine esterase inhibitors, Carbamates	Acetylcholine esterase inhibitors	x2-3--benzoxazolinone
1957	2020	63	Tetranychus_desertorum	Carbaryl	0	0.672131148	Tetranychus	Tetranychidae	Prostigmata	15	4	1	HD	2	Acetylcholine esterase inhibitors, Carbamates	Acetylcholine esterase inhibitors	x2-3--benzoxazolinone
1957	2020	63	Tetranychus_mcdanieli	Carbaryl	0	0.672131148	Tetranychus	Tetranychidae	Prostigmata	9	3	4	HD	3	Acetylcholine esterase inhibitors, Carbamates	Acetylcholine esterase inhibitors	x2-3--benzoxazolinone
1957	2020	63	Tetranychus_pacificus	Carbaryl	0	0.672131148	Tetranychus	Tetranychidae	Prostigmata	15	14	4	HD	11	Acetylcholine esterase inhibitors, Carbamates	Acetylcholine esterase inhibitors	x2-3--benzoxazolinone
1957	2020	63	Tetranychus_tumidus	Carbaryl	0	0.672131148	Tetranychus	Tetranychidae	Prostigmata	18.5	2	2	HD	0	Acetylcholine esterase inhibitors, Carbamates	Acetylcholine esterase inhibitors	x2-3--benzoxazolinone
1957	2020	63	Tetranychus_turkestani	Carbaryl	0	0.672131148	Tetranychus	Tetranychidae	Prostigmata	12	5	4	HD	11	Acetylcholine esterase inhibitors, Carbamates	Acetylcholine esterase inhibitors	x2-3--benzoxazolinone
1957	2020	63	Tetranychus_urticae	Carbaryl	0	0.672131148	Tetranychus	Tetranychidae	Prostigmata	15.5	81	22	HD	861	Acetylcholine esterase inhibitors, Carbamates	Acetylcholine esterase inhibitors	x2-3--benzoxazolinone
1957	2020	63	Thrips_palmi	Carbaryl	0	0.672131148	Thrips	Thripidae	Thysanoptera	7.5	18	2	HD	35	Acetylcholine esterase inhibitors, Carbamates	Acetylcholine esterase inhibitors	x2-3--benzoxazolinone
1957	2020	63	Thrips_tabaci	Carbaryl	0	0.672131148	Thrips	Thripidae	Thysanoptera	7.5	24	8	HD	122	Acetylcholine esterase inhibitors, Carbamates	Acetylcholine esterase inhibitors	x2-3--benzoxazolinone
1957	2020	63	Trialeurodes_vaporariorum	Carbaryl	0	0.672131148	Trialeurodes	Aleyrodidae	Hemiptera	2.5	77	10	HD	123	Acetylcholine esterase inhibitors, Carbamates	Acetylcholine esterase inhibitors	x2-3--benzoxazolinone
1965	1981	16	Popillia_japonica	Chlorpyrifos	1	0.227941176	Popillia	Scarabaeidae	Coleoptera	1	10	2	DD	129	Acetylcholine esterase inhibitors, Organophophates	Acetylcholine esterase inhibitors	ethyl-nicotinate
1965	1982	17	Schizaphis_graminum	Chlorpyrifos	1	0.227941176	Schizaphis	Aphididae	Hemiptera	9.5	44	1	DD	175	Acetylcholine esterase inhibitors, Organophophates	Acetylcholine esterase inhibitors	ethyl-nicotinate
1965	1986	21	Liriomyza_trifolii	Chlorpyrifos	1	0.227941176	Liriomyza	Agromyzidae	Diptera	7.5	48	6	DD	53	Acetylcholine esterase inhibitors, Organophophates	Acetylcholine esterase inhibitors	ethyl-nicotinate
1965	1991	26	Spodoptera_frugiperda	Chlorpyrifos	1	0.227941176	Spodoptera	Noctuidae	Lepidoptera	5.5	69	5	DD	2401	Acetylcholine esterase inhibitors, Organophophates	Acetylcholine esterase inhibitors	ethyl-nicotinate
1965	1992	27	Frankliniella_occidentalis	Chlorpyrifos	1	0.227941176	Frankliniella	Thripidae	Thysanoptera	6	52	8	HD	349	Acetylcholine esterase inhibitors, Organophophates	Acetylcholine esterase inhibitors	ethyl-nicotinate
1965	1992	27	Plutella_xylostella	Chlorpyrifos	1	0.227941176	Plutella	Plutellidae	Lepidoptera	4.5	18	15	DD	1006	Acetylcholine esterase inhibitors, Organophophates	Acetylcholine esterase inhibitors	ethyl-nicotinate
1965	1995	30	Aphis_gossypii	Chlorpyrifos	1	0.227941176	Aphis	Aphididae	Hemiptera	31.5	1029	8	DD	316	Acetylcholine esterase inhibitors, Organophophates	Acetylcholine esterase inhibitors	ethyl-nicotinate
1965	1997	32	Choristoneura_rosaceana	Chlorpyrifos	1	0.227941176	Choristoneura	Tortricidae	Lepidoptera	1.5	56	4	DD	76	Acetylcholine esterase inhibitors, Organophophates	Acetylcholine esterase inhibitors	ethyl-nicotinate
1965	1998	33	Bemisia_tabaci	Chlorpyrifos	1	0.227941176	Bemisia	Aleyrodidae	Hemiptera	13	100	10	HD	1032	Acetylcholine esterase inhibitors, Organophophates	Acetylcholine esterase inhibitors	ethyl-nicotinate
1965	1998	33	Spodoptera_exigua	Chlorpyrifos	1	0.227941176	Spodoptera	Noctuidae	Lepidoptera	3.5	44	12	DD	827	Acetylcholine esterase inhibitors, Organophophates	Acetylcholine esterase inhibitors	ethyl-nicotinate
1965	2001	36	Tetranychus_urticae	Chlorpyrifos	1	0.227941176	Tetranychus	Tetranychidae	Prostigmata	15.5	81	22	HD	861	Acetylcholine esterase inhibitors, Organophophates	Acetylcholine esterase inhibitors	ethyl-nicotinate
1965	2011	46	Diaphorina_citri	Chlorpyrifos	1	0.227941176	Diaphorina	Psyllidae	Hemiptera	9.5	2	0	DD	208	Acetylcholine esterase inhibitors, Organophophates	Acetylcholine esterase inhibitors	ethyl-nicotinate
1965	2020	55	Anarsia_lineatella	Chlorpyrifos	0	0.227941176	Anarsia	Gelechiidae	Lepidoptera	2.5	7	1	DD	10	Acetylcholine esterase inhibitors, Organophophates	Acetylcholine esterase inhibitors	ethyl-nicotinate
1965	2020	55	Aphis_pomi	Chlorpyrifos	0	0.227941176	Aphis	Aphididae	Hemiptera	12	28	1	DD	14	Acetylcholine esterase inhibitors, Organophophates	Acetylcholine esterase inhibitors	ethyl-nicotinate
1965	2020	55	Chaetosiphon_fragaefolii	Chlorpyrifos	0	0.227941176	Chaetosiphon	Aphididae	Hemiptera	21.71	5	1	DD	8	Acetylcholine esterase inhibitors, Organophophates	Acetylcholine esterase inhibitors	ethyl-nicotinate
1965	2020	55	Chromaphis_juglandicola	Chlorpyrifos	0	0.227941176	Chromaphis	Aphididae	Hemiptera	10.5	6	2	DD	2	Acetylcholine esterase inhibitors, Organophophates	Acetylcholine esterase inhibitors	ethyl-nicotinate
1965	2020	55	Eotetranychus_hicoriae	Chlorpyrifos	0	0.227941176	Eotetranychus	Tetranychidae	Prostigmata	11.97	2	1	HD	0	Acetylcholine esterase inhibitors, Organophophates	Acetylcholine esterase inhibitors	ethyl-nicotinate
1965	2020	55	Erythroneura_elegantula	Chlorpyrifos	0	0.227941176	Erythroneura	Cicadellidae	Hemiptera	2.5	1	4	DD	5	Acetylcholine esterase inhibitors, Organophophates	Acetylcholine esterase inhibitors	ethyl-nicotinate
1965	2020	55	Grapholita_molesta	Chlorpyrifos	0	0.227941176	Grapholita	Tortricidae	Lepidoptera	4	15	2	DD	106	Acetylcholine esterase inhibitors, Organophophates	Acetylcholine esterase inhibitors	ethyl-nicotinate
1965	2020	55	Lymantria_dispar	Chlorpyrifos	0	0.227941176	Lymantria	Lymantriidae	Lepidoptera	1	34	2	DD	662	Acetylcholine esterase inhibitors, Organophophates	Acetylcholine esterase inhibitors	ethyl-nicotinate
1965	2020	55	Phorodon_humuli	Chlorpyrifos	0	0.227941176	Phorodon	Aphididae	Hemiptera		7	5	DD	16	Acetylcholine esterase inhibitors, Organophophates	Acetylcholine esterase inhibitors	ethyl-nicotinate
1965	2020	55	Phyllocoptruta_oleivora	Chlorpyrifos	0	0.227941176	Phyllocoptruta	Eriophyidae	Prostigmata	30	2	1	HD	15	Acetylcholine esterase inhibitors, Organophophates	Acetylcholine esterase inhibitors	ethyl-nicotinate
1965	2020	55	Phyllonorycter_elmaella	Chlorpyrifos	0	0.227941176	Phyllonorycter	Gracillariidae	Lepidoptera	3	4	1	DD	0	Acetylcholine esterase inhibitors, Organophophates	Acetylcholine esterase inhibitors	ethyl-nicotinate
1965	2020	55	Phyllonorycter_mespilella	Chlorpyrifos	0	0.227941176	Phyllonorycter	Gracillariidae	Lepidoptera	3	7	2	DD	3	Acetylcholine esterase inhibitors, Organophophates	Acetylcholine esterase inhibitors	ethyl-nicotinate
1965	2020	55	Planococcus_ficus	Chlorpyrifos	0	0.227941176	Planococcus	Pseudococcidae	Hemiptera	3	22	1	HD	32	Acetylcholine esterase inhibitors, Organophophates	Acetylcholine esterase inhibitors	ethyl-nicotinate
1965	2020	55	Platynota_idaeusalis	Chlorpyrifos	0	0.227941176	Platynota	Tortricidae	Lepidoptera	2	20	1	DD	9	Acetylcholine esterase inhibitors, Organophophates	Acetylcholine esterase inhibitors	ethyl-nicotinate
1965	2020	55	Tetranychus_mcdanieli	Chlorpyrifos	0	0.227941176	Tetranychus	Tetranychidae	Prostigmata	9	3	4	HD	3	Acetylcholine esterase inhibitors, Organophophates	Acetylcholine esterase inhibitors	ethyl-nicotinate
1965	2020	55	Argyrotaenia_velutinana	Chlorpyrifos	0	0.227941176	Argyrotaenia	Tortricidae	Lepidoptera	3	36	1	DD	22	Acetylcholine esterase inhibitors, Organophophates	Acetylcholine esterase inhibitors	ethyl-nicotinate
1965	2020	55	Tetranychus_desertorum	Chlorpyrifos	0	0.227941176	Tetranychus	Tetranychidae	Prostigmata	15	4	1	HD	2	Acetylcholine esterase inhibitors, Organophophates	Acetylcholine esterase inhibitors	ethyl-nicotinate
1965	2020	55	Aculops_lycopersici	Chlorpyrifos	0	0.227941176	Aculops	Eriophyidae	Prostigmata	7	9	1	HD	8	Acetylcholine esterase inhibitors, Organophophates	Acetylcholine esterase inhibitors	ethyl-nicotinate
1965	2020	55	Agrotis_ipsilon	Chlorpyrifos	0	0.227941176	Agrotis	Noctuidae	Lepidoptera	3	56	3	DD	129	Acetylcholine esterase inhibitors, Organophophates	Acetylcholine esterase inhibitors	ethyl-nicotinate
1965	2020	55	Anthonomus_grandis	Chlorpyrifos	0	0.227941176	Anthonomus	Curculionidae	Coleoptera	3	8	5	DD	157	Acetylcholine esterase inhibitors, Organophophates	Acetylcholine esterase inhibitors	ethyl-nicotinate
1965	2020	55	Aphis_fabae	Chlorpyrifos	0	0.227941176	Aphis	Aphididae	Hemiptera	30.2	633	2	DD	128	Acetylcholine esterase inhibitors, Organophophates	Acetylcholine esterase inhibitors	ethyl-nicotinate
1965	2020	55	Aphis_nasturtii	Chlorpyrifos	0	0.227941176	Aphis	Aphididae	Hemiptera	30.2	158	1	DD	6	Acetylcholine esterase inhibitors, Organophophates	Acetylcholine esterase inhibitors	ethyl-nicotinate
1965	2020	55	Aulacorthum_solani	Chlorpyrifos	0	0.227941176	Aulacorthum	Aphididae	Hemiptera	10	433	1	DD	27	Acetylcholine esterase inhibitors, Organophophates	Acetylcholine esterase inhibitors	ethyl-nicotinate
1965	2020	55	Blissus_leucopterus	Chlorpyrifos	0	0.227941176	Blissus	Blissidae	Hemiptera	2.5	13	1	DD	7	Acetylcholine esterase inhibitors, Organophophates	Acetylcholine esterase inhibitors	ethyl-nicotinate
1965	2020	55	Brevicoryne_brassicae	Chlorpyrifos	0	0.227941176	Brevicoryne	Aphididae	Hemiptera	25.5	73	0	DD	125	Acetylcholine esterase inhibitors, Organophophates	Acetylcholine esterase inhibitors	ethyl-nicotinate
1965	2020	55	Bucculatrix_thurberiella	Chlorpyrifos	0	0.227941176	Bucculatrix	Bucculatricidae	Lepidoptera	5	2	3	HD	3	Acetylcholine esterase inhibitors, Organophophates	Acetylcholine esterase inhibitors	ethyl-nicotinate
1965	2020	55	Callosobruchus_maculatus	Chlorpyrifos	0	0.227941176	Callosobruchus	Chrysomelidae	Coleoptera	6.5	12	2	DD	314	Acetylcholine esterase inhibitors, Organophophates	Acetylcholine esterase inhibitors	ethyl-nicotinate
1965	2020	55	Ceroplastes_floridensis	Chlorpyrifos	0	0.227941176	Ceroplastes	Coccidae	Hemiptera	2	162	1	HD	4	Acetylcholine esterase inhibitors, Organophophates	Acetylcholine esterase inhibitors	ethyl-nicotinate
1965	2020	55	Circulifer_tenellus	Chlorpyrifos	0	0.227941176	Circulifer	Cicadellidae	Hemiptera	3	6	1	DD	24	Acetylcholine esterase inhibitors, Organophophates	Acetylcholine esterase inhibitors	ethyl-nicotinate
1965	2020	55	Conoderus_falli	Chlorpyrifos	0	0.227941176	Conoderus	Elateridae	Coleoptera	2	7	3	DD	2	Acetylcholine esterase inhibitors, Organophophates	Acetylcholine esterase inhibitors	ethyl-nicotinate
1965	2020	55	Conoderus_vespertinus	Chlorpyrifos	0	0.227941176	Conoderus	Elateridae	Coleoptera	0.32	2	1	DD	2	Acetylcholine esterase inhibitors, Organophophates	Acetylcholine esterase inhibitors	ethyl-nicotinate
1965	2020	55	Cylas_formicarius	Chlorpyrifos	0	0.227941176	Cylas	Brentidae	Coleoptera	10.5	4	3	DD	34	Acetylcholine esterase inhibitors, Organophophates	Acetylcholine esterase inhibitors	ethyl-nicotinate
1965	2020	55	Delia_floralis	Chlorpyrifos	0	0.227941176	Delia	Anthomyiidae	Diptera	3.17	5	1	DD	2	Acetylcholine esterase inhibitors, Organophophates	Acetylcholine esterase inhibitors	ethyl-nicotinate
1965	2020	55	Delia_florilega	Chlorpyrifos	0	0.227941176	Delia	Anthomyiidae	Diptera	3.17	5	1	DD	1	Acetylcholine esterase inhibitors, Organophophates	Acetylcholine esterase inhibitors	ethyl-nicotinate
1965	2020	55	Delia_platura	Chlorpyrifos	0	0.227941176	Delia	Anthomyiidae	Diptera	4	28	2	DD	10	Acetylcholine esterase inhibitors, Organophophates	Acetylcholine esterase inhibitors	ethyl-nicotinate
1965	2020	55	Diabrotica_longicornis	Chlorpyrifos	0	0.227941176	Diabrotica	Chrysomelidae	Coleoptera	1	59	2	DD	3	Acetylcholine esterase inhibitors, Organophophates	Acetylcholine esterase inhibitors	ethyl-nicotinate
1965	2020	55	Diabrotica_undecimpunctata	Chlorpyrifos	0	0.227941176	Diabrotica	Chrysomelidae	Coleoptera	2	220	4	DD	48	Acetylcholine esterase inhibitors, Organophophates	Acetylcholine esterase inhibitors	ethyl-nicotinate
1965	2020	55	Diabrotica_virgifera	Chlorpyrifos	0	0.227941176	Diabrotica	Chrysomelidae	Coleoptera	1	101	2	DD	356	Acetylcholine esterase inhibitors, Organophophates	Acetylcholine esterase inhibitors	ethyl-nicotinate
1965	2020	55	Diatraea_saccharalis	Chlorpyrifos	0	0.227941176	Diatraea	Crambidae	Lepidoptera	4	16	3	DD	142	Acetylcholine esterase inhibitors, Organophophates	Acetylcholine esterase inhibitors	ethyl-nicotinate
1965	2020	55	Epilachna_varivestis	Chlorpyrifos	0	0.227941176	Epilachna	Coccinellidae	Coleoptera	2.5	7	1	DD	37	Acetylcholine esterase inhibitors, Organophophates	Acetylcholine esterase inhibitors	ethyl-nicotinate
1965	2020	55	Epitrix_hirtipennis	Chlorpyrifos	0	0.227941176	Epitrix	Chrysomelidae	Coleoptera	3	44	2	DD	7	Acetylcholine esterase inhibitors, Organophophates	Acetylcholine esterase inhibitors	ethyl-nicotinate
1965	2020	55	Epitrix_tuberis	Chlorpyrifos	0	0.227941176	Epitrix	Chrysomelidae	Coleoptera	1.5	32	2	DD	4	Acetylcholine esterase inhibitors, Organophophates	Acetylcholine esterase inhibitors	ethyl-nicotinate
1965	2020	55	Euxoa_messoria	Chlorpyrifos	0	0.227941176	Euxoa	Noctuidae	Lepidoptera	1	22	1	DD	3	Acetylcholine esterase inhibitors, Organophophates	Acetylcholine esterase inhibitors	ethyl-nicotinate
1965	2020	55	Euxoa_ochrogaster	Chlorpyrifos	0	0.227941176	Euxoa	Noctuidae	Lepidoptera	1	20	2	DD	1	Acetylcholine esterase inhibitors, Organophophates	Acetylcholine esterase inhibitors	ethyl-nicotinate
1965	2020	55	Evergestis_pallidata	Chlorpyrifos	0	0.227941176	Evergestis	Crambidae	Lepidoptera	2	5	2	DD	0	Acetylcholine esterase inhibitors, Organophophates	Acetylcholine esterase inhibitors	ethyl-nicotinate
1965	2020	55	Frankliniella_tritici	Chlorpyrifos	0	0.227941176	Frankliniella	Thripidae	Thysanoptera	12.5	15	1	HD	11	Acetylcholine esterase inhibitors, Organophophates	Acetylcholine esterase inhibitors	ethyl-nicotinate
1965	2020	55	Heliothis_virescens	Chlorpyrifos	0	0.227941176	Heliothis	Noctuidae	Lepidoptera	5	29	7	DD	783	Acetylcholine esterase inhibitors, Organophophates	Acetylcholine esterase inhibitors	ethyl-nicotinate
1965	2020	55	Hypera_postica	Chlorpyrifos	0	0.227941176	Hypera	Curculionidae	Coleoptera	1	17	2	DD	26	Acetylcholine esterase inhibitors, Organophophates	Acetylcholine esterase inhibitors	ethyl-nicotinate
1965	2020	55	Keiferia_lycopersicella	Chlorpyrifos	0	0.227941176	Keiferia	Gelechiidae	Lepidoptera	7.5	5	2	DD	2	Acetylcholine esterase inhibitors, Organophophates	Acetylcholine esterase inhibitors	ethyl-nicotinate
1965	2020	55	Lipaphis_erysimi	Chlorpyrifos	0	0.227941176	Lipaphis	Aphididae	Hemiptera		40	0	DD	65	Acetylcholine esterase inhibitors, Organophophates	Acetylcholine esterase inhibitors	ethyl-nicotinate
1965	2020	55	Liriomyza_sativae	Chlorpyrifos	0	0.227941176	Liriomyza	Agromyzidae	Diptera	7.5	30	0	DD	45	Acetylcholine esterase inhibitors, Organophophates	Acetylcholine esterase inhibitors	ethyl-nicotinate
1965	2020	55	Lygus_elisus	Chlorpyrifos	0	0.227941176	Lygus	Miridae	Hemiptera	4	80	1	DD	2	Acetylcholine esterase inhibitors, Organophophates	Acetylcholine esterase inhibitors	ethyl-nicotinate
1965	2020	55	Lygus_hesperus	Chlorpyrifos	0	0.227941176	Lygus	Miridae	Hemiptera	4	60	2	DD	72	Acetylcholine esterase inhibitors, Organophophates	Acetylcholine esterase inhibitors	ethyl-nicotinate
1965	2020	55	Lygus_lineolaris	Chlorpyrifos	0	0.227941176	Lygus	Miridae	Hemiptera	4	150	4	DD	83	Acetylcholine esterase inhibitors, Organophophates	Acetylcholine esterase inhibitors	ethyl-nicotinate
1965	2020	55	Manduca_sexta	Chlorpyrifos	0	0.227941176	Manduca	Sphingidae	Lepidoptera	2.5	11	1	DD	2869	Acetylcholine esterase inhibitors, Organophophates	Acetylcholine esterase inhibitors	ethyl-nicotinate
1965	2020	55	Nezara_viridula	Chlorpyrifos	0	0.227941176	Nezara	Pentatomidae	Hemiptera	2.5	46	1	DD	170	Acetylcholine esterase inhibitors, Organophophates	Acetylcholine esterase inhibitors	ethyl-nicotinate
1965	2020	55	Oligonychus_pratensis	Chlorpyrifos	0	0.227941176	Oligonychus	Tetranychidae	Prostigmata	6.5	10	3	HD	6	Acetylcholine esterase inhibitors, Organophophates	Acetylcholine esterase inhibitors	ethyl-nicotinate
1965	2020	55	Phthorimaea_operculella	Chlorpyrifos	0	0.227941176	Phthorimaea	Gelechiidae	Lepidoptera	5.5	12	3	DD	78	Acetylcholine esterase inhibitors, Organophophates	Acetylcholine esterase inhibitors	ethyl-nicotinate
1965	2020	55	Phyllotreta_striolata	Chlorpyrifos	0	0.227941176	Phyllotreta	Chrysomelidae	Coleoptera	2	84	1	DD	18	Acetylcholine esterase inhibitors, Organophophates	Acetylcholine esterase inhibitors	ethyl-nicotinate
1965	2020	55	Pieris_rapae	Chlorpyrifos	0	0.227941176	Pieris	Pieridae	Lepidoptera	4.5	22	4	DD	379	Acetylcholine esterase inhibitors, Organophophates	Acetylcholine esterase inhibitors	ethyl-nicotinate
1965	2020	55	Pseudatomoscelis_seriatus	Chlorpyrifos	0	0.227941176	Pseudatomoscelis	Miridae	Hemiptera	7	38	1	DD	16	Acetylcholine esterase inhibitors, Organophophates	Acetylcholine esterase inhibitors	ethyl-nicotinate
1965	2020	55	Pseudococcus_maritimus	Chlorpyrifos	0	0.227941176	Pseudococcus	Pseudococcidae	Hemiptera	2	92	1	HD	18	Acetylcholine esterase inhibitors, Organophophates	Acetylcholine esterase inhibitors	ethyl-nicotinate
1965	2020	55	Rhopalosiphum_padi	Chlorpyrifos	0	0.227941176	Rhopalosiphum	Aphididae	Hemiptera	29.5	119	1	DD	284	Acetylcholine esterase inhibitors, Organophophates	Acetylcholine esterase inhibitors	ethyl-nicotinate
1965	2020	55	Sitobion_avenae	Chlorpyrifos	0	0.227941176	Sitobion	Aphididae	Hemiptera	21.71	95	0	DD	226	Acetylcholine esterase inhibitors, Organophophates	Acetylcholine esterase inhibitors	ethyl-nicotinate
1965	2020	55	Tetranychus_pacificus	Chlorpyrifos	0	0.227941176	Tetranychus	Tetranychidae	Prostigmata	15	14	4	HD	11	Acetylcholine esterase inhibitors, Organophophates	Acetylcholine esterase inhibitors	ethyl-nicotinate
1965	2020	55	Tetranychus_tumidus	Chlorpyrifos	0	0.227941176	Tetranychus	Tetranychidae	Prostigmata	18.5	2	2	HD	0	Acetylcholine esterase inhibitors, Organophophates	Acetylcholine esterase inhibitors	ethyl-nicotinate
1965	2020	55	Tetranychus_turkestani	Chlorpyrifos	0	0.227941176	Tetranychus	Tetranychidae	Prostigmata	12	5	4	HD	11	Acetylcholine esterase inhibitors, Organophophates	Acetylcholine esterase inhibitors	ethyl-nicotinate
1965	2020	55	Thrips_palmi	Chlorpyrifos	0	0.227941176	Thrips	Thripidae	Thysanoptera	7.5	18	2	HD	35	Acetylcholine esterase inhibitors, Organophophates	Acetylcholine esterase inhibitors	ethyl-nicotinate
1965	2020	55	Thrips_tabaci	Chlorpyrifos	0	0.227941176	Thrips	Thripidae	Thysanoptera	7.5	24	8	HD	122	Acetylcholine esterase inhibitors, Organophophates	Acetylcholine esterase inhibitors	ethyl-nicotinate
1965	2020	55	Trialeurodes_vaporariorum	Chlorpyrifos	0	0.227941176	Trialeurodes	Aleyrodidae	Hemiptera	2.5	77	10	HD	123	Acetylcholine esterase inhibitors, Organophophates	Acetylcholine esterase inhibitors	ethyl-nicotinate
1965	2020	55	Trichoplusia_ni	Chlorpyrifos	0	0.227941176	Trichoplusia	Noctuidae	Lepidoptera	3	69	4	DD	1009	Acetylcholine esterase inhibitors, Organophophates	Acetylcholine esterase inhibitors	ethyl-nicotinate
1966	2020	54	Agrotis_ipsilon	Chlorpyrifos-methyl	0	0.239669421	Agrotis	Noctuidae	Lepidoptera	3	56	3	DD	129	Acetylcholine esterase inhibitors, Organophophates	Acetylcholine esterase inhibitors	acetyl-norharmine
1966	2020	54	Aphis_fabae	Chlorpyrifos-methyl	0	0.239669421	Aphis	Aphididae	Hemiptera	30.2	633	2	DD	128	Acetylcholine esterase inhibitors, Organophophates	Acetylcholine esterase inhibitors	acetyl-norharmine
1966	2020	54	Aphis_gossypii	Chlorpyrifos-methyl	0	0.239669421	Aphis	Aphididae	Hemiptera	31.5	1029	8	DD	316	Acetylcholine esterase inhibitors, Organophophates	Acetylcholine esterase inhibitors	acetyl-norharmine
1966	2020	54	Blissus_insularis	Chlorpyrifos-methyl	0	0.239669421	Blissus	Blissidae	Hemiptera	5	2	5	DD	12	Acetylcholine esterase inhibitors, Organophophates	Acetylcholine esterase inhibitors	acetyl-norharmine
1966	2020	54	Blissus_leucopterus	Chlorpyrifos-methyl	0	0.239669421	Blissus	Blissidae	Hemiptera	2.5	13	1	DD	7	Acetylcholine esterase inhibitors, Organophophates	Acetylcholine esterase inhibitors	acetyl-norharmine
1966	2020	54	Brevicoryne_brassicae	Chlorpyrifos-methyl	0	0.239669421	Brevicoryne	Aphididae	Hemiptera	25.5	73	0	DD	125	Acetylcholine esterase inhibitors, Organophophates	Acetylcholine esterase inhibitors	acetyl-norharmine
1966	2020	54	Delia_platura	Chlorpyrifos-methyl	0	0.239669421	Delia	Anthomyiidae	Diptera	4	28	2	DD	10	Acetylcholine esterase inhibitors, Organophophates	Acetylcholine esterase inhibitors	acetyl-norharmine
1966	2020	54	Diabrotica_longicornis	Chlorpyrifos-methyl	0	0.239669421	Diabrotica	Chrysomelidae	Coleoptera	1	59	2	DD	3	Acetylcholine esterase inhibitors, Organophophates	Acetylcholine esterase inhibitors	acetyl-norharmine
1966	2020	54	Diabrotica_undecimpunctata	Chlorpyrifos-methyl	0	0.239669421	Diabrotica	Chrysomelidae	Coleoptera	2	220	4	DD	48	Acetylcholine esterase inhibitors, Organophophates	Acetylcholine esterase inhibitors	acetyl-norharmine
1966	2020	54	Diabrotica_virgifera	Chlorpyrifos-methyl	0	0.239669421	Diabrotica	Chrysomelidae	Coleoptera	1	101	2	DD	356	Acetylcholine esterase inhibitors, Organophophates	Acetylcholine esterase inhibitors	acetyl-norharmine
1966	2020	54	Diatraea_saccharalis	Chlorpyrifos-methyl	0	0.239669421	Diatraea	Crambidae	Lepidoptera	4	16	3	DD	142	Acetylcholine esterase inhibitors, Organophophates	Acetylcholine esterase inhibitors	acetyl-norharmine
1966	2020	54	Euxoa_ochrogaster	Chlorpyrifos-methyl	0	0.239669421	Euxoa	Noctuidae	Lepidoptera	1	20	2	DD	1	Acetylcholine esterase inhibitors, Organophophates	Acetylcholine esterase inhibitors	acetyl-norharmine
1966	2020	54	Frankliniella_occidentalis	Chlorpyrifos-methyl	0	0.239669421	Frankliniella	Thripidae	Thysanoptera	6	52	8	HD	349	Acetylcholine esterase inhibitors, Organophophates	Acetylcholine esterase inhibitors	acetyl-norharmine
1966	2020	54	Frankliniella_tritici	Chlorpyrifos-methyl	0	0.239669421	Frankliniella	Thripidae	Thysanoptera	12.5	15	1	HD	11	Acetylcholine esterase inhibitors, Organophophates	Acetylcholine esterase inhibitors	acetyl-norharmine
1966	2020	54	Helicoverpa_zea	Chlorpyrifos-methyl	0	0.239669421	Helicoverpa	Noctuidae	Lepidoptera	4	43	5	DD	661	Acetylcholine esterase inhibitors, Organophophates	Acetylcholine esterase inhibitors	acetyl-norharmine
1966	2020	54	Hypera_postica	Chlorpyrifos-methyl	0	0.239669421	Hypera	Curculionidae	Coleoptera	1	17	2	DD	26	Acetylcholine esterase inhibitors, Organophophates	Acetylcholine esterase inhibitors	acetyl-norharmine
1966	2020	54	Leptinotarsa_decemlineata	Chlorpyrifos-methyl	0	0.239669421	Leptinotarsa	Chrysomelidae	Coleoptera	2	66	9	DD	447	Acetylcholine esterase inhibitors, Organophophates	Acetylcholine esterase inhibitors	acetyl-norharmine
1966	2020	54	Liriomyza_trifolii	Chlorpyrifos-methyl	0	0.239669421	Liriomyza	Agromyzidae	Diptera	7.5	48	6	DD	53	Acetylcholine esterase inhibitors, Organophophates	Acetylcholine esterase inhibitors	acetyl-norharmine
1966	2020	54	Lygus_elisus	Chlorpyrifos-methyl	0	0.239669421	Lygus	Miridae	Hemiptera	4	80	1	DD	2	Acetylcholine esterase inhibitors, Organophophates	Acetylcholine esterase inhibitors	acetyl-norharmine
1966	2020	54	Lygus_hesperus	Chlorpyrifos-methyl	0	0.239669421	Lygus	Miridae	Hemiptera	4	60	2	DD	72	Acetylcholine esterase inhibitors, Organophophates	Acetylcholine esterase inhibitors	acetyl-norharmine
1966	2020	54	Myzus_persicae	Chlorpyrifos-methyl	0	0.239669421	Myzus	Aphididae	Hemiptera	17.5	861	6	DD	907	Acetylcholine esterase inhibitors, Organophophates	Acetylcholine esterase inhibitors	acetyl-norharmine
1966	2020	54	Nezara_viridula	Chlorpyrifos-methyl	0	0.239669421	Nezara	Pentatomidae	Hemiptera	2.5	46	1	DD	170	Acetylcholine esterase inhibitors, Organophophates	Acetylcholine esterase inhibitors	acetyl-norharmine
1966	2020	54	Oligonychus_pratensis	Chlorpyrifos-methyl	0	0.239669421	Oligonychus	Tetranychidae	Prostigmata	6.5	10	3	HD	6	Acetylcholine esterase inhibitors, Organophophates	Acetylcholine esterase inhibitors	acetyl-norharmine
1966	2020	54	Phyllotreta_striolata	Chlorpyrifos-methyl	0	0.239669421	Phyllotreta	Chrysomelidae	Coleoptera	2	84	1	DD	18	Acetylcholine esterase inhibitors, Organophophates	Acetylcholine esterase inhibitors	acetyl-norharmine
1966	2020	54	Rhizoglyphus_robini	Chlorpyrifos-methyl	0	0.239669421	Rhizoglyphus	Acaridae	Astigmata	25	3	1	DD	32	Acetylcholine esterase inhibitors, Organophophates	Acetylcholine esterase inhibitors	acetyl-norharmine
1966	2020	54	Rhopalosiphum_padi	Chlorpyrifos-methyl	0	0.239669421	Rhopalosiphum	Aphididae	Hemiptera	29.5	119	1	DD	284	Acetylcholine esterase inhibitors, Organophophates	Acetylcholine esterase inhibitors	acetyl-norharmine
1966	2020	54	Schizaphis_graminum	Chlorpyrifos-methyl	0	0.239669421	Schizaphis	Aphididae	Hemiptera	9.5	44	1	DD	175	Acetylcholine esterase inhibitors, Organophophates	Acetylcholine esterase inhibitors	acetyl-norharmine
1966	2020	54	Sitobion_avenae	Chlorpyrifos-methyl	0	0.239669421	Sitobion	Aphididae	Hemiptera	21.71	95	0	DD	226	Acetylcholine esterase inhibitors, Organophophates	Acetylcholine esterase inhibitors	acetyl-norharmine
1966	2020	54	Spodoptera_exigua	Chlorpyrifos-methyl	0	0.239669421	Spodoptera	Noctuidae	Lepidoptera	3.5	44	12	DD	827	Acetylcholine esterase inhibitors, Organophophates	Acetylcholine esterase inhibitors	acetyl-norharmine
1966	2020	54	Spodoptera_frugiperda	Chlorpyrifos-methyl	0	0.239669421	Spodoptera	Noctuidae	Lepidoptera	5.5	69	5	DD	2401	Acetylcholine esterase inhibitors, Organophophates	Acetylcholine esterase inhibitors	acetyl-norharmine
1966	2020	54	Tetranychus_urticae	Chlorpyrifos-methyl	0	0.239669421	Tetranychus	Tetranychidae	Prostigmata	15.5	81	22	HD	861	Acetylcholine esterase inhibitors, Organophophates	Acetylcholine esterase inhibitors	acetyl-norharmine
1966	2020	54	Thrips_palmi	Chlorpyrifos-methyl	0	0.239669421	Thrips	Thripidae	Thysanoptera	7.5	18	2	HD	35	Acetylcholine esterase inhibitors, Organophophates	Acetylcholine esterase inhibitors	acetyl-norharmine
1953	1961	8	Myzus_persicae	Diazinon	1	0.236363636	Myzus	Aphididae	Hemiptera	17.5	861	6	DD	907	Acetylcholine esterase inhibitors, Organophophates	Acetylcholine esterase inhibitors	codecarboxylase
1953	1965	12	Aphis_pomi	Diazinon	1	0.236363636	Aphis	Aphididae	Hemiptera	12	28	1	DD	14	Acetylcholine esterase inhibitors, Organophophates	Acetylcholine esterase inhibitors	codecarboxylase
1953	1974	21	Tetranychus_mcdanieli	Diazinon	1	0.236363636	Tetranychus	Tetranychidae	Prostigmata	9	3	4	HD	3	Acetylcholine esterase inhibitors, Organophophates	Acetylcholine esterase inhibitors	codecarboxylase
1953	1974	21	Panonychus_ulmi	Diazinon	1	0.236363636	Panonychus	Tetranychidae	Prostigmata	6.5	8	12	HD	55	Acetylcholine esterase inhibitors, Organophophates	Acetylcholine esterase inhibitors	codecarboxylase
1953	1978	25	Diabrotica_longicornis	Diazinon	1	0.236363636	Diabrotica	Chrysomelidae	Coleoptera	1	59	2	DD	3	Acetylcholine esterase inhibitors, Organophophates	Acetylcholine esterase inhibitors	codecarboxylase
1953	1978	25	Diabrotica_undecimpunctata	Diazinon	1	0.236363636	Diabrotica	Chrysomelidae	Coleoptera	2	220	4	DD	48	Acetylcholine esterase inhibitors, Organophophates	Acetylcholine esterase inhibitors	codecarboxylase
1953	1978	25	Diabrotica_virgifera	Diazinon	1	0.236363636	Diabrotica	Chrysomelidae	Coleoptera	1	101	2	DD	356	Acetylcholine esterase inhibitors, Organophophates	Acetylcholine esterase inhibitors	codecarboxylase
1953	1987	34	Plutella_xylostella	Diazinon	1	0.236363636	Plutella	Plutellidae	Lepidoptera	4.5	18	15	DD	1006	Acetylcholine esterase inhibitors, Organophophates	Acetylcholine esterase inhibitors	codecarboxylase
1953	1991	38	Spodoptera_frugiperda	Diazinon	1	0.236363636	Spodoptera	Noctuidae	Lepidoptera	5.5	69	5	DD	2401	Acetylcholine esterase inhibitors, Organophophates	Acetylcholine esterase inhibitors	codecarboxylase
1953	1995	42	Frankliniella_occidentalis	Diazinon	1	0.236363636	Frankliniella	Thripidae	Thysanoptera	6	52	8	HD	349	Acetylcholine esterase inhibitors, Organophophates	Acetylcholine esterase inhibitors	codecarboxylase
1953	2020	67	Chaetosiphon_fragaefolii	Diazinon	0	0.236363636	Chaetosiphon	Aphididae	Hemiptera	21.71	5	1	DD	8	Acetylcholine esterase inhibitors, Organophophates	Acetylcholine esterase inhibitors	codecarboxylase
1953	2020	67	Conoderus_vespertinus	Diazinon	0	0.236363636	Conoderus	Elateridae	Coleoptera	0.32	2	1	DD	2	Acetylcholine esterase inhibitors, Organophophates	Acetylcholine esterase inhibitors	codecarboxylase
1953	2020	67	Cylas_formicarius	Diazinon	0	0.236363636	Cylas	Brentidae	Coleoptera	10.5	4	3	DD	34	Acetylcholine esterase inhibitors, Organophophates	Acetylcholine esterase inhibitors	codecarboxylase
1953	2020	67	Tetranychus_tumidus	Diazinon	0	0.236363636	Tetranychus	Tetranychidae	Prostigmata	18.5	2	2	HD	0	Acetylcholine esterase inhibitors, Organophophates	Acetylcholine esterase inhibitors	codecarboxylase
1953	2020	67	Aculops_lycopersici	Diazinon	0	0.236363636	Aculops	Eriophyidae	Prostigmata	7	9	1	HD	8	Acetylcholine esterase inhibitors, Organophophates	Acetylcholine esterase inhibitors	codecarboxylase
1953	2020	67	Agrotis_ipsilon	Diazinon	0	0.236363636	Agrotis	Noctuidae	Lepidoptera	3	56	3	DD	129	Acetylcholine esterase inhibitors, Organophophates	Acetylcholine esterase inhibitors	codecarboxylase
1953	2020	67	Anarsia_lineatella	Diazinon	0	0.236363636	Anarsia	Gelechiidae	Lepidoptera	2.5	7	1	DD	10	Acetylcholine esterase inhibitors, Organophophates	Acetylcholine esterase inhibitors	codecarboxylase
1953	2020	67	Aphis_fabae	Diazinon	0	0.236363636	Aphis	Aphididae	Hemiptera	30.2	633	2	DD	128	Acetylcholine esterase inhibitors, Organophophates	Acetylcholine esterase inhibitors	codecarboxylase
1953	2020	67	Aphis_nasturtii	Diazinon	0	0.236363636	Aphis	Aphididae	Hemiptera	30.2	158	1	DD	6	Acetylcholine esterase inhibitors, Organophophates	Acetylcholine esterase inhibitors	codecarboxylase
1953	2020	67	Argyrotaenia_velutinana	Diazinon	0	0.236363636	Argyrotaenia	Tortricidae	Lepidoptera	3	36	1	DD	22	Acetylcholine esterase inhibitors, Organophophates	Acetylcholine esterase inhibitors	codecarboxylase
1953	2020	67	Aulacorthum_solani	Diazinon	0	0.236363636	Aulacorthum	Aphididae	Hemiptera	10	433	1	DD	27	Acetylcholine esterase inhibitors, Organophophates	Acetylcholine esterase inhibitors	codecarboxylase
1953	2020	67	Bemisia_tabaci	Diazinon	0	0.236363636	Bemisia	Aleyrodidae	Hemiptera	13	100	10	HD	1032	Acetylcholine esterase inhibitors, Organophophates	Acetylcholine esterase inhibitors	codecarboxylase
1953	2020	67	Brevicoryne_brassicae	Diazinon	0	0.236363636	Brevicoryne	Aphididae	Hemiptera	25.5	73	0	DD	125	Acetylcholine esterase inhibitors, Organophophates	Acetylcholine esterase inhibitors	codecarboxylase
1953	2020	67	Callosobruchus_maculatus	Diazinon	0	0.236363636	Callosobruchus	Chrysomelidae	Coleoptera	6.5	12	2	DD	314	Acetylcholine esterase inhibitors, Organophophates	Acetylcholine esterase inhibitors	codecarboxylase
1953	2020	67	Ceroplastes_floridensis	Diazinon	0	0.236363636	Ceroplastes	Coccidae	Hemiptera	2	162	1	HD	4	Acetylcholine esterase inhibitors, Organophophates	Acetylcholine esterase inhibitors	codecarboxylase
1953	2020	67	Choristoneura_rosaceana	Diazinon	0	0.236363636	Choristoneura	Tortricidae	Lepidoptera	1.5	56	4	DD	76	Acetylcholine esterase inhibitors, Organophophates	Acetylcholine esterase inhibitors	codecarboxylase
1953	2020	67	Chromaphis_juglandicola	Diazinon	0	0.236363636	Chromaphis	Aphididae	Hemiptera	10.5	6	2	DD	2	Acetylcholine esterase inhibitors, Organophophates	Acetylcholine esterase inhibitors	codecarboxylase
1953	2020	67	Circulifer_tenellus	Diazinon	0	0.236363636	Circulifer	Cicadellidae	Hemiptera	3	6	1	DD	24	Acetylcholine esterase inhibitors, Organophophates	Acetylcholine esterase inhibitors	codecarboxylase
1953	2020	67	Conoderus_falli	Diazinon	0	0.236363636	Conoderus	Elateridae	Coleoptera	2	7	3	DD	2	Acetylcholine esterase inhibitors, Organophophates	Acetylcholine esterase inhibitors	codecarboxylase
1953	2020	67	Cydia_pomonella	Diazinon	0	0.236363636	Cydia	Tortricidae	Lepidoptera	2	13	8	DD	404	Acetylcholine esterase inhibitors, Organophophates	Acetylcholine esterase inhibitors	codecarboxylase
1953	2020	67	Delia_floralis	Diazinon	0	0.236363636	Delia	Anthomyiidae	Diptera	3.17	5	1	DD	2	Acetylcholine esterase inhibitors, Organophophates	Acetylcholine esterase inhibitors	codecarboxylase
1953	2020	67	Delia_florilega	Diazinon	0	0.236363636	Delia	Anthomyiidae	Diptera	3.17	5	1	DD	1	Acetylcholine esterase inhibitors, Organophophates	Acetylcholine esterase inhibitors	codecarboxylase
1953	2020	67	Delia_platura	Diazinon	0	0.236363636	Delia	Anthomyiidae	Diptera	4	28	2	DD	10	Acetylcholine esterase inhibitors, Organophophates	Acetylcholine esterase inhibitors	codecarboxylase
1953	2020	67	Epilachna_varivestis	Diazinon	0	0.236363636	Epilachna	Coccinellidae	Coleoptera	2.5	7	1	DD	37	Acetylcholine esterase inhibitors, Organophophates	Acetylcholine esterase inhibitors	codecarboxylase
1953	2020	67	Epitrix_hirtipennis	Diazinon	0	0.236363636	Epitrix	Chrysomelidae	Coleoptera	3	44	2	DD	7	Acetylcholine esterase inhibitors, Organophophates	Acetylcholine esterase inhibitors	codecarboxylase
1953	2020	67	Epitrix_tuberis	Diazinon	0	0.236363636	Epitrix	Chrysomelidae	Coleoptera	1.5	32	2	DD	4	Acetylcholine esterase inhibitors, Organophophates	Acetylcholine esterase inhibitors	codecarboxylase
1953	2020	67	Eumerus_strigatus	Diazinon	0	0.236363636	Eumerus	Syrphidae	Diptera	2	1	0	DD	1	Acetylcholine esterase inhibitors, Organophophates	Acetylcholine esterase inhibitors	codecarboxylase
1953	2020	67	Euxesta_notata	Diazinon	0	0.236363636	Euxesta	Ulidiidae	Diptera		1	2	DD	0	Acetylcholine esterase inhibitors, Organophophates	Acetylcholine esterase inhibitors	codecarboxylase
1953	2020	67	Euxoa_messoria	Diazinon	0	0.236363636	Euxoa	Noctuidae	Lepidoptera	1	22	1	DD	3	Acetylcholine esterase inhibitors, Organophophates	Acetylcholine esterase inhibitors	codecarboxylase
1953	2020	67	Euxoa_ochrogaster	Diazinon	0	0.236363636	Euxoa	Noctuidae	Lepidoptera	1	20	2	DD	1	Acetylcholine esterase inhibitors, Organophophates	Acetylcholine esterase inhibitors	codecarboxylase
1953	2020	67	Evergestis_pallidata	Diazinon	0	0.236363636	Evergestis	Crambidae	Lepidoptera	2	5	2	DD	0	Acetylcholine esterase inhibitors, Organophophates	Acetylcholine esterase inhibitors	codecarboxylase
1953	2020	67	Frankliniella_tritici	Diazinon	0	0.236363636	Frankliniella	Thripidae	Thysanoptera	12.5	15	1	HD	11	Acetylcholine esterase inhibitors, Organophophates	Acetylcholine esterase inhibitors	codecarboxylase
1953	2020	67	Grapholita_molesta	Diazinon	0	0.236363636	Grapholita	Tortricidae	Lepidoptera	4	15	2	DD	106	Acetylcholine esterase inhibitors, Organophophates	Acetylcholine esterase inhibitors	codecarboxylase
1953	2020	67	Helicoverpa_zea	Diazinon	0	0.236363636	Helicoverpa	Noctuidae	Lepidoptera	4	43	5	DD	661	Acetylcholine esterase inhibitors, Organophophates	Acetylcholine esterase inhibitors	codecarboxylase
1953	2020	67	Heliothis_virescens	Diazinon	0	0.236363636	Heliothis	Noctuidae	Lepidoptera	5	29	7	DD	783	Acetylcholine esterase inhibitors, Organophophates	Acetylcholine esterase inhibitors	codecarboxylase
1953	2020	67	Hypera_postica	Diazinon	0	0.236363636	Hypera	Curculionidae	Coleoptera	1	17	2	DD	26	Acetylcholine esterase inhibitors, Organophophates	Acetylcholine esterase inhibitors	codecarboxylase
1953	2020	67	Keiferia_lycopersicella	Diazinon	0	0.236363636	Keiferia	Gelechiidae	Lepidoptera	7.5	5	2	DD	2	Acetylcholine esterase inhibitors, Organophophates	Acetylcholine esterase inhibitors	codecarboxylase
1953	2020	67	Leptinotarsa_decemlineata	Diazinon	0	0.236363636	Leptinotarsa	Chrysomelidae	Coleoptera	2	66	9	DD	447	Acetylcholine esterase inhibitors, Organophophates	Acetylcholine esterase inhibitors	codecarboxylase
1953	2020	67	Lipaphis_erysimi	Diazinon	0	0.236363636	Lipaphis	Aphididae	Hemiptera		40	0	DD	65	Acetylcholine esterase inhibitors, Organophophates	Acetylcholine esterase inhibitors	codecarboxylase
1953	2020	67	Liriomyza_sativae	Diazinon	0	0.236363636	Liriomyza	Agromyzidae	Diptera	7.5	30	0	DD	45	Acetylcholine esterase inhibitors, Organophophates	Acetylcholine esterase inhibitors	codecarboxylase
1953	2020	67	Liriomyza_trifolii	Diazinon	0	0.236363636	Liriomyza	Agromyzidae	Diptera	7.5	48	6	DD	53	Acetylcholine esterase inhibitors, Organophophates	Acetylcholine esterase inhibitors	codecarboxylase
1953	2020	67	Lygus_elisus	Diazinon	0	0.236363636	Lygus	Miridae	Hemiptera	4	80	1	DD	2	Acetylcholine esterase inhibitors, Organophophates	Acetylcholine esterase inhibitors	codecarboxylase
1953	2020	67	Lygus_hesperus	Diazinon	0	0.236363636	Lygus	Miridae	Hemiptera	4	60	2	DD	72	Acetylcholine esterase inhibitors, Organophophates	Acetylcholine esterase inhibitors	codecarboxylase
1953	2020	67	Lygus_lineolaris	Diazinon	0	0.236363636	Lygus	Miridae	Hemiptera	4	150	4	DD	83	Acetylcholine esterase inhibitors, Organophophates	Acetylcholine esterase inhibitors	codecarboxylase
1953	2020	67	Lymantria_dispar	Diazinon	0	0.236363636	Lymantria	Lymantriidae	Lepidoptera	1	34	2	DD	662	Acetylcholine esterase inhibitors, Organophophates	Acetylcholine esterase inhibitors	codecarboxylase
1953	2020	67	Manduca_quinquemaculata	Diazinon	0	0.236363636	Manduca	Sphingidae	Lepidoptera	2.5	8	1	DD	11	Acetylcholine esterase inhibitors, Organophophates	Acetylcholine esterase inhibitors	codecarboxylase
1953	2020	67	Manduca_sexta	Diazinon	0	0.236363636	Manduca	Sphingidae	Lepidoptera	2.5	11	1	DD	2869	Acetylcholine esterase inhibitors, Organophophates	Acetylcholine esterase inhibitors	codecarboxylase
1953	2020	67	Nezara_viridula	Diazinon	0	0.236363636	Nezara	Pentatomidae	Hemiptera	2.5	46	1	DD	170	Acetylcholine esterase inhibitors, Organophophates	Acetylcholine esterase inhibitors	codecarboxylase
1953	2020	67	Oligonychus_pratensis	Diazinon	0	0.236363636	Oligonychus	Tetranychidae	Prostigmata	6.5	10	3	HD	6	Acetylcholine esterase inhibitors, Organophophates	Acetylcholine esterase inhibitors	codecarboxylase
1953	2020	67	Phthorimaea_operculella	Diazinon	0	0.236363636	Phthorimaea	Gelechiidae	Lepidoptera	5.5	12	3	DD	78	Acetylcholine esterase inhibitors, Organophophates	Acetylcholine esterase inhibitors	codecarboxylase
1953	2020	67	Phyllonorycter_elmaella	Diazinon	0	0.236363636	Phyllonorycter	Gracillariidae	Lepidoptera	3	4	1	DD	0	Acetylcholine esterase inhibitors, Organophophates	Acetylcholine esterase inhibitors	codecarboxylase
1953	2020	67	Phyllonorycter_mespilella	Diazinon	0	0.236363636	Phyllonorycter	Gracillariidae	Lepidoptera	3	7	2	DD	3	Acetylcholine esterase inhibitors, Organophophates	Acetylcholine esterase inhibitors	codecarboxylase
1953	2020	67	Phyllotreta_striolata	Diazinon	0	0.236363636	Phyllotreta	Chrysomelidae	Coleoptera	2	84	1	DD	18	Acetylcholine esterase inhibitors, Organophophates	Acetylcholine esterase inhibitors	codecarboxylase
1953	2020	67	Pieris_rapae	Diazinon	0	0.236363636	Pieris	Pieridae	Lepidoptera	4.5	22	4	DD	379	Acetylcholine esterase inhibitors, Organophophates	Acetylcholine esterase inhibitors	codecarboxylase
1953	2020	67	Platynota_idaeusalis	Diazinon	0	0.236363636	Platynota	Tortricidae	Lepidoptera	2	20	1	DD	9	Acetylcholine esterase inhibitors, Organophophates	Acetylcholine esterase inhibitors	codecarboxylase
1953	2020	67	Popillia_japonica	Diazinon	0	0.236363636	Popillia	Scarabaeidae	Coleoptera	1	10	2	DD	129	Acetylcholine esterase inhibitors, Organophophates	Acetylcholine esterase inhibitors	codecarboxylase
1953	2020	67	Pseudatomoscelis_seriatus	Diazinon	0	0.236363636	Pseudatomoscelis	Miridae	Hemiptera	7	38	1	DD	16	Acetylcholine esterase inhibitors, Organophophates	Acetylcholine esterase inhibitors	codecarboxylase
1953	2020	67	Pseudococcus_maritimus	Diazinon	0	0.236363636	Pseudococcus	Pseudococcidae	Hemiptera	2	92	1	HD	18	Acetylcholine esterase inhibitors, Organophophates	Acetylcholine esterase inhibitors	codecarboxylase
1953	2020	67	Rhopalosiphum_padi	Diazinon	0	0.236363636	Rhopalosiphum	Aphididae	Hemiptera	29.5	119	1	DD	284	Acetylcholine esterase inhibitors, Organophophates	Acetylcholine esterase inhibitors	codecarboxylase
1953	2020	67	Sitobion_avenae	Diazinon	0	0.236363636	Sitobion	Aphididae	Hemiptera	21.71	95	0	DD	226	Acetylcholine esterase inhibitors, Organophophates	Acetylcholine esterase inhibitors	codecarboxylase
1953	2020	67	Spodoptera_exigua	Diazinon	0	0.236363636	Spodoptera	Noctuidae	Lepidoptera	3.5	44	12	DD	827	Acetylcholine esterase inhibitors, Organophophates	Acetylcholine esterase inhibitors	codecarboxylase
1953	2020	67	Tetranychus_desertorum	Diazinon	0	0.236363636	Tetranychus	Tetranychidae	Prostigmata	15	4	1	HD	2	Acetylcholine esterase inhibitors, Organophophates	Acetylcholine esterase inhibitors	codecarboxylase
1953	2020	67	Tetranychus_pacificus	Diazinon	0	0.236363636	Tetranychus	Tetranychidae	Prostigmata	15	14	4	HD	11	Acetylcholine esterase inhibitors, Organophophates	Acetylcholine esterase inhibitors	codecarboxylase
1953	2020	67	Tetranychus_turkestani	Diazinon	0	0.236363636	Tetranychus	Tetranychidae	Prostigmata	12	5	4	HD	11	Acetylcholine esterase inhibitors, Organophophates	Acetylcholine esterase inhibitors	codecarboxylase
1953	2020	67	Trialeurodes_vaporariorum	Diazinon	0	0.236363636	Trialeurodes	Aleyrodidae	Hemiptera	2.5	77	10	HD	123	Acetylcholine esterase inhibitors, Organophophates	Acetylcholine esterase inhibitors	codecarboxylase
1953	2020	67	Trichoplusia_ni	Diazinon	0	0.236363636	Trichoplusia	Noctuidae	Lepidoptera	3	69	4	DD	1009	Acetylcholine esterase inhibitors, Organophophates	Acetylcholine esterase inhibitors	codecarboxylase
1959	1991	32	Spodoptera_frugiperda	Dichlorvos	1	0.25	Spodoptera	Noctuidae	Lepidoptera	5.5	69	5	DD	2401	Acetylcholine esterase inhibitors, Organophophates	Acetylcholine esterase inhibitors	glyceraldehyde-3-phosphate
1959	2020	61	Agrotis_ipsilon	Dichlorvos	0	0.25	Agrotis	Noctuidae	Lepidoptera	3	56	3	DD	129	Acetylcholine esterase inhibitors, Organophophates	Acetylcholine esterase inhibitors	glyceraldehyde-3-phosphate
1959	2020	61	Bemisia_tabaci	Dichlorvos	0	0.25	Bemisia	Aleyrodidae	Hemiptera	13	100	10	HD	1032	Acetylcholine esterase inhibitors, Organophophates	Acetylcholine esterase inhibitors	glyceraldehyde-3-phosphate
1959	2020	61	Conoderus_falli	Dichlorvos	0	0.25	Conoderus	Elateridae	Coleoptera	2	7	3	DD	2	Acetylcholine esterase inhibitors, Organophophates	Acetylcholine esterase inhibitors	glyceraldehyde-3-phosphate
1959	2020	61	Diabrotica_undecimpunctata	Dichlorvos	0	0.25	Diabrotica	Chrysomelidae	Coleoptera	2	220	4	DD	48	Acetylcholine esterase inhibitors, Organophophates	Acetylcholine esterase inhibitors	glyceraldehyde-3-phosphate
1959	2020	61	Euxoa_messoria	Dichlorvos	0	0.25	Euxoa	Noctuidae	Lepidoptera	1	22	1	DD	3	Acetylcholine esterase inhibitors, Organophophates	Acetylcholine esterase inhibitors	glyceraldehyde-3-phosphate
1959	2020	61	Helicoverpa_zea	Dichlorvos	0	0.25	Helicoverpa	Noctuidae	Lepidoptera	4	43	5	DD	661	Acetylcholine esterase inhibitors, Organophophates	Acetylcholine esterase inhibitors	glyceraldehyde-3-phosphate
1959	2020	61	Heliothis_virescens	Dichlorvos	0	0.25	Heliothis	Noctuidae	Lepidoptera	5	29	7	DD	783	Acetylcholine esterase inhibitors, Organophophates	Acetylcholine esterase inhibitors	glyceraldehyde-3-phosphate
1959	2020	61	Liriomyza_sativae	Dichlorvos	0	0.25	Liriomyza	Agromyzidae	Diptera	7.5	30	0	DD	45	Acetylcholine esterase inhibitors, Organophophates	Acetylcholine esterase inhibitors	glyceraldehyde-3-phosphate
1959	2020	61	Liriomyza_trifolii	Dichlorvos	0	0.25	Liriomyza	Agromyzidae	Diptera	7.5	48	6	DD	53	Acetylcholine esterase inhibitors, Organophophates	Acetylcholine esterase inhibitors	glyceraldehyde-3-phosphate
1959	2020	61	Nezara_viridula	Dichlorvos	0	0.25	Nezara	Pentatomidae	Hemiptera	2.5	46	1	DD	170	Acetylcholine esterase inhibitors, Organophophates	Acetylcholine esterase inhibitors	glyceraldehyde-3-phosphate
1959	2020	61	Panonychus_ulmi	Dichlorvos	0	0.25	Panonychus	Tetranychidae	Prostigmata	6.5	8	12	HD	55	Acetylcholine esterase inhibitors, Organophophates	Acetylcholine esterase inhibitors	glyceraldehyde-3-phosphate
1959	2020	61	Spodoptera_exigua	Dichlorvos	0	0.25	Spodoptera	Noctuidae	Lepidoptera	3.5	44	12	DD	827	Acetylcholine esterase inhibitors, Organophophates	Acetylcholine esterase inhibitors	glyceraldehyde-3-phosphate
1959	2020	61	Tetranychus_urticae	Dichlorvos	0	0.25	Tetranychus	Tetranychidae	Prostigmata	15.5	81	22	HD	861	Acetylcholine esterase inhibitors, Organophophates	Acetylcholine esterase inhibitors	glyceraldehyde-3-phosphate
1959	2020	61	Trichoplusia_ni	Dichlorvos	0	0.25	Trichoplusia	Noctuidae	Lepidoptera	3	69	4	DD	1009	Acetylcholine esterase inhibitors, Organophophates	Acetylcholine esterase inhibitors	glyceraldehyde-3-phosphate
1965	1969	4	Bucculatrix_thurberiella	Dicrotophos	1	0.3125	Bucculatrix	Bucculatricidae	Lepidoptera	5	2	3	HD	3	Acetylcholine esterase inhibitors, Organophophates	Acetylcholine esterase inhibitors	x-r--dihydro-maleimide
1965	1996	31	Lygus_lineolaris	Dicrotophos	1	0.3125	Lygus	Miridae	Hemiptera	4	150	4	DD	83	Acetylcholine esterase inhibitors, Organophophates	Acetylcholine esterase inhibitors	x-r--dihydro-maleimide
1965	2020	55	Anthonomus_grandis	Dicrotophos	0	0.3125	Anthonomus	Curculionidae	Coleoptera	3	8	5	DD	157	Acetylcholine esterase inhibitors, Organophophates	Acetylcholine esterase inhibitors	x-r--dihydro-maleimide
1965	2020	55	Aphis_fabae	Dicrotophos	0	0.3125	Aphis	Aphididae	Hemiptera	30.2	633	2	DD	128	Acetylcholine esterase inhibitors, Organophophates	Acetylcholine esterase inhibitors	x-r--dihydro-maleimide
1965	2020	55	Aphis_gossypii	Dicrotophos	0	0.3125	Aphis	Aphididae	Hemiptera	31.5	1029	8	DD	316	Acetylcholine esterase inhibitors, Organophophates	Acetylcholine esterase inhibitors	x-r--dihydro-maleimide
1965	2020	55	Delia_platura	Dicrotophos	0	0.3125	Delia	Anthomyiidae	Diptera	4	28	2	DD	10	Acetylcholine esterase inhibitors, Organophophates	Acetylcholine esterase inhibitors	x-r--dihydro-maleimide
1965	2020	55	Diabrotica_longicornis	Dicrotophos	0	0.3125	Diabrotica	Chrysomelidae	Coleoptera	1	59	2	DD	3	Acetylcholine esterase inhibitors, Organophophates	Acetylcholine esterase inhibitors	x-r--dihydro-maleimide
1965	2020	55	Diabrotica_undecimpunctata	Dicrotophos	0	0.3125	Diabrotica	Chrysomelidae	Coleoptera	2	220	4	DD	48	Acetylcholine esterase inhibitors, Organophophates	Acetylcholine esterase inhibitors	x-r--dihydro-maleimide
1965	2020	55	Diabrotica_virgifera	Dicrotophos	0	0.3125	Diabrotica	Chrysomelidae	Coleoptera	1	101	2	DD	356	Acetylcholine esterase inhibitors, Organophophates	Acetylcholine esterase inhibitors	x-r--dihydro-maleimide
1965	2020	55	Epitrix_hirtipennis	Dicrotophos	0	0.3125	Epitrix	Chrysomelidae	Coleoptera	3	44	2	DD	7	Acetylcholine esterase inhibitors, Organophophates	Acetylcholine esterase inhibitors	x-r--dihydro-maleimide
1965	2020	55	Keiferia_lycopersicella	Dicrotophos	0	0.3125	Keiferia	Gelechiidae	Lepidoptera	7.5	5	2	DD	2	Acetylcholine esterase inhibitors, Organophophates	Acetylcholine esterase inhibitors	x-r--dihydro-maleimide
1965	2020	55	Lygus_hesperus	Dicrotophos	0	0.3125	Lygus	Miridae	Hemiptera	4	60	2	DD	72	Acetylcholine esterase inhibitors, Organophophates	Acetylcholine esterase inhibitors	x-r--dihydro-maleimide
1965	2020	55	Myzus_persicae	Dicrotophos	0	0.3125	Myzus	Aphididae	Hemiptera	17.5	861	6	DD	907	Acetylcholine esterase inhibitors, Organophophates	Acetylcholine esterase inhibitors	x-r--dihydro-maleimide
1965	2020	55	Nezara_viridula	Dicrotophos	0	0.3125	Nezara	Pentatomidae	Hemiptera	2.5	46	1	DD	170	Acetylcholine esterase inhibitors, Organophophates	Acetylcholine esterase inhibitors	x-r--dihydro-maleimide
1965	2020	55	Pectinophora_gossypiella	Dicrotophos	0	0.3125	Pectinophora	Gelechiidae	Lepidoptera	5	10	6	DD	128	Acetylcholine esterase inhibitors, Organophophates	Acetylcholine esterase inhibitors	x-r--dihydro-maleimide
1965	2020	55	Phyllotreta_striolata	Dicrotophos	0	0.3125	Phyllotreta	Chrysomelidae	Coleoptera	2	84	1	DD	18	Acetylcholine esterase inhibitors, Organophophates	Acetylcholine esterase inhibitors	x-r--dihydro-maleimide
1965	2020	55	Pseudatomoscelis_seriatus	Dicrotophos	0	0.3125	Pseudatomoscelis	Miridae	Hemiptera	7	38	1	DD	16	Acetylcholine esterase inhibitors, Organophophates	Acetylcholine esterase inhibitors	x-r--dihydro-maleimide
1965	2020	55	Schizaphis_graminum	Dicrotophos	0	0.3125	Schizaphis	Aphididae	Hemiptera	9.5	44	1	DD	175	Acetylcholine esterase inhibitors, Organophophates	Acetylcholine esterase inhibitors	x-r--dihydro-maleimide
1965	2020	55	Spodoptera_frugiperda	Dicrotophos	0	0.3125	Spodoptera	Noctuidae	Lepidoptera	5.5	69	5	DD	2401	Acetylcholine esterase inhibitors, Organophophates	Acetylcholine esterase inhibitors	x-r--dihydro-maleimide
1965	2020	55	Tetranychus_pacificus	Dicrotophos	0	0.3125	Tetranychus	Tetranychidae	Prostigmata	15	14	4	HD	11	Acetylcholine esterase inhibitors, Organophophates	Acetylcholine esterase inhibitors	x-r--dihydro-maleimide
1965	2020	55	Trialeurodes_vaporariorum	Dicrotophos	0	0.3125	Trialeurodes	Aleyrodidae	Hemiptera	2.5	77	10	HD	123	Acetylcholine esterase inhibitors, Organophophates	Acetylcholine esterase inhibitors	x-r--dihydro-maleimide
1965	2020	55	Trichoplusia_ni	Dicrotophos	0	0.3125	Trichoplusia	Noctuidae	Lepidoptera	3	69	4	DD	1009	Acetylcholine esterase inhibitors, Organophophates	Acetylcholine esterase inhibitors	x-r--dihydro-maleimide
1951	1973	22	Myzus_persicae	Dimethoate	1	0.24137931	Myzus	Aphididae	Hemiptera	17.5	861	6	DD	907	Acetylcholine esterase inhibitors, Organophophates	Acetylcholine esterase inhibitors	x1-methyl-pipecolic-acid-methylbetaine
1951	1978	27	Schizaphis_graminum	Dimethoate	1	0.24137931	Schizaphis	Aphididae	Hemiptera	9.5	44	1	DD	175	Acetylcholine esterase inhibitors, Organophophates	Acetylcholine esterase inhibitors	x1-methyl-pipecolic-acid-methylbetaine
1951	2002	51	Oligonychus_pratensis	Dimethoate	1	0.24137931	Oligonychus	Tetranychidae	Prostigmata	6.5	10	3	HD	6	Acetylcholine esterase inhibitors, Organophophates	Acetylcholine esterase inhibitors	x1-methyl-pipecolic-acid-methylbetaine
1951	2002	51	Tetranychus_urticae	Dimethoate	1	0.24137931	Tetranychus	Tetranychidae	Prostigmata	15.5	81	22	HD	861	Acetylcholine esterase inhibitors, Organophophates	Acetylcholine esterase inhibitors	x1-methyl-pipecolic-acid-methylbetaine
1951	2020	69	Aculops_lycopersici	Dimethoate	0	0.24137931	Aculops	Eriophyidae	Prostigmata	7	9	1	HD	8	Acetylcholine esterase inhibitors, Organophophates	Acetylcholine esterase inhibitors	x1-methyl-pipecolic-acid-methylbetaine
1951	2020	69	Agrotis_ipsilon	Dimethoate	0	0.24137931	Agrotis	Noctuidae	Lepidoptera	3	56	3	DD	129	Acetylcholine esterase inhibitors, Organophophates	Acetylcholine esterase inhibitors	x1-methyl-pipecolic-acid-methylbetaine
1951	2020	69	Anarsia_lineatella	Dimethoate	0	0.24137931	Anarsia	Gelechiidae	Lepidoptera	2.5	7	1	DD	10	Acetylcholine esterase inhibitors, Organophophates	Acetylcholine esterase inhibitors	x1-methyl-pipecolic-acid-methylbetaine
1951	2020	69	Anthonomus_grandis	Dimethoate	0	0.24137931	Anthonomus	Curculionidae	Coleoptera	3	8	5	DD	157	Acetylcholine esterase inhibitors, Organophophates	Acetylcholine esterase inhibitors	x1-methyl-pipecolic-acid-methylbetaine
1951	2020	69	Aphis_fabae	Dimethoate	0	0.24137931	Aphis	Aphididae	Hemiptera	30.2	633	2	DD	128	Acetylcholine esterase inhibitors, Organophophates	Acetylcholine esterase inhibitors	x1-methyl-pipecolic-acid-methylbetaine
1951	2020	69	Aphis_nasturtii	Dimethoate	0	0.24137931	Aphis	Aphididae	Hemiptera	30.2	158	1	DD	6	Acetylcholine esterase inhibitors, Organophophates	Acetylcholine esterase inhibitors	x1-methyl-pipecolic-acid-methylbetaine
1951	2020	69	Aphis_pomi	Dimethoate	0	0.24137931	Aphis	Aphididae	Hemiptera	12	28	1	DD	14	Acetylcholine esterase inhibitors, Organophophates	Acetylcholine esterase inhibitors	x1-methyl-pipecolic-acid-methylbetaine
1951	2020	69	Argyrotaenia_velutinana	Dimethoate	0	0.24137931	Argyrotaenia	Tortricidae	Lepidoptera	3	36	1	DD	22	Acetylcholine esterase inhibitors, Organophophates	Acetylcholine esterase inhibitors	x1-methyl-pipecolic-acid-methylbetaine
1951	2020	69	Blissus_leucopterus	Dimethoate	0	0.24137931	Blissus	Blissidae	Hemiptera	2.5	13	1	DD	7	Acetylcholine esterase inhibitors, Organophophates	Acetylcholine esterase inhibitors	x1-methyl-pipecolic-acid-methylbetaine
1951	2020	69	Brevicoryne_brassicae	Dimethoate	0	0.24137931	Brevicoryne	Aphididae	Hemiptera	25.5	73	0	DD	125	Acetylcholine esterase inhibitors, Organophophates	Acetylcholine esterase inhibitors	x1-methyl-pipecolic-acid-methylbetaine
1951	2020	69	Bucculatrix_thurberiella	Dimethoate	0	0.24137931	Bucculatrix	Bucculatricidae	Lepidoptera	5	2	3	HD	3	Acetylcholine esterase inhibitors, Organophophates	Acetylcholine esterase inhibitors	x1-methyl-pipecolic-acid-methylbetaine
1951	2020	69	Callosobruchus_maculatus	Dimethoate	0	0.24137931	Callosobruchus	Chrysomelidae	Coleoptera	6.5	12	2	DD	314	Acetylcholine esterase inhibitors, Organophophates	Acetylcholine esterase inhibitors	x1-methyl-pipecolic-acid-methylbetaine
1951	2020	69	Ceroplastes_floridensis	Dimethoate	0	0.24137931	Ceroplastes	Coccidae	Hemiptera	2	162	1	HD	4	Acetylcholine esterase inhibitors, Organophophates	Acetylcholine esterase inhibitors	x1-methyl-pipecolic-acid-methylbetaine
1951	2020	69	Choristoneura_rosaceana	Dimethoate	0	0.24137931	Choristoneura	Tortricidae	Lepidoptera	1.5	56	4	DD	76	Acetylcholine esterase inhibitors, Organophophates	Acetylcholine esterase inhibitors	x1-methyl-pipecolic-acid-methylbetaine
1951	2020	69	Chromaphis_juglandicola	Dimethoate	0	0.24137931	Chromaphis	Aphididae	Hemiptera	10.5	6	2	DD	2	Acetylcholine esterase inhibitors, Organophophates	Acetylcholine esterase inhibitors	x1-methyl-pipecolic-acid-methylbetaine
1951	2020	69	Circulifer_tenellus	Dimethoate	0	0.24137931	Circulifer	Cicadellidae	Hemiptera	3	6	1	DD	24	Acetylcholine esterase inhibitors, Organophophates	Acetylcholine esterase inhibitors	x1-methyl-pipecolic-acid-methylbetaine
1951	2020	69	Conoderus_falli	Dimethoate	0	0.24137931	Conoderus	Elateridae	Coleoptera	2	7	3	DD	2	Acetylcholine esterase inhibitors, Organophophates	Acetylcholine esterase inhibitors	x1-methyl-pipecolic-acid-methylbetaine
1951	2020	69	Cydia_pomonella	Dimethoate	0	0.24137931	Cydia	Tortricidae	Lepidoptera	2	13	8	DD	404	Acetylcholine esterase inhibitors, Organophophates	Acetylcholine esterase inhibitors	x1-methyl-pipecolic-acid-methylbetaine
1951	2020	69	Delia_floralis	Dimethoate	0	0.24137931	Delia	Anthomyiidae	Diptera	3.17	5	1	DD	2	Acetylcholine esterase inhibitors, Organophophates	Acetylcholine esterase inhibitors	x1-methyl-pipecolic-acid-methylbetaine
1951	2020	69	Delia_florilega	Dimethoate	0	0.24137931	Delia	Anthomyiidae	Diptera	3.17	5	1	DD	1	Acetylcholine esterase inhibitors, Organophophates	Acetylcholine esterase inhibitors	x1-methyl-pipecolic-acid-methylbetaine
1951	2020	69	Delia_platura	Dimethoate	0	0.24137931	Delia	Anthomyiidae	Diptera	4	28	2	DD	10	Acetylcholine esterase inhibitors, Organophophates	Acetylcholine esterase inhibitors	x1-methyl-pipecolic-acid-methylbetaine
1951	2020	69	Diabrotica_longicornis	Dimethoate	0	0.24137931	Diabrotica	Chrysomelidae	Coleoptera	1	59	2	DD	3	Acetylcholine esterase inhibitors, Organophophates	Acetylcholine esterase inhibitors	x1-methyl-pipecolic-acid-methylbetaine
1951	2020	69	Diabrotica_undecimpunctata	Dimethoate	0	0.24137931	Diabrotica	Chrysomelidae	Coleoptera	2	220	4	DD	48	Acetylcholine esterase inhibitors, Organophophates	Acetylcholine esterase inhibitors	x1-methyl-pipecolic-acid-methylbetaine
1951	2020	69	Diabrotica_virgifera	Dimethoate	0	0.24137931	Diabrotica	Chrysomelidae	Coleoptera	1	101	2	DD	356	Acetylcholine esterase inhibitors, Organophophates	Acetylcholine esterase inhibitors	x1-methyl-pipecolic-acid-methylbetaine
1951	2020	69	Diaphorina_citri	Dimethoate	0	0.24137931	Diaphorina	Psyllidae	Hemiptera	9.5	2	0	DD	208	Acetylcholine esterase inhibitors, Organophophates	Acetylcholine esterase inhibitors	x1-methyl-pipecolic-acid-methylbetaine
1951	2020	69	Diatraea_saccharalis	Dimethoate	0	0.24137931	Diatraea	Crambidae	Lepidoptera	4	16	3	DD	142	Acetylcholine esterase inhibitors, Organophophates	Acetylcholine esterase inhibitors	x1-methyl-pipecolic-acid-methylbetaine
1951	2020	69	Eotetranychus_hicoriae	Dimethoate	0	0.24137931	Eotetranychus	Tetranychidae	Prostigmata	11.97	2	1	HD	0	Acetylcholine esterase inhibitors, Organophophates	Acetylcholine esterase inhibitors	x1-methyl-pipecolic-acid-methylbetaine
1951	2020	69	Epilachna_varivestis	Dimethoate	0	0.24137931	Epilachna	Coccinellidae	Coleoptera	2.5	7	1	DD	37	Acetylcholine esterase inhibitors, Organophophates	Acetylcholine esterase inhibitors	x1-methyl-pipecolic-acid-methylbetaine
1951	2020	69	Epitrix_hirtipennis	Dimethoate	0	0.24137931	Epitrix	Chrysomelidae	Coleoptera	3	44	2	DD	7	Acetylcholine esterase inhibitors, Organophophates	Acetylcholine esterase inhibitors	x1-methyl-pipecolic-acid-methylbetaine
1951	2020	69	Epitrix_tuberis	Dimethoate	0	0.24137931	Epitrix	Chrysomelidae	Coleoptera	1.5	32	2	DD	4	Acetylcholine esterase inhibitors, Organophophates	Acetylcholine esterase inhibitors	x1-methyl-pipecolic-acid-methylbetaine
1951	2020	69	Euxoa_messoria	Dimethoate	0	0.24137931	Euxoa	Noctuidae	Lepidoptera	1	22	1	DD	3	Acetylcholine esterase inhibitors, Organophophates	Acetylcholine esterase inhibitors	x1-methyl-pipecolic-acid-methylbetaine
1951	2020	69	Euxoa_ochrogaster	Dimethoate	0	0.24137931	Euxoa	Noctuidae	Lepidoptera	1	20	2	DD	1	Acetylcholine esterase inhibitors, Organophophates	Acetylcholine esterase inhibitors	x1-methyl-pipecolic-acid-methylbetaine
1951	2020	69	Evergestis_pallidata	Dimethoate	0	0.24137931	Evergestis	Crambidae	Lepidoptera	2	5	2	DD	0	Acetylcholine esterase inhibitors, Organophophates	Acetylcholine esterase inhibitors	x1-methyl-pipecolic-acid-methylbetaine
1951	2020	69	Frankliniella_occidentalis	Dimethoate	0	0.24137931	Frankliniella	Thripidae	Thysanoptera	6	52	8	HD	349	Acetylcholine esterase inhibitors, Organophophates	Acetylcholine esterase inhibitors	x1-methyl-pipecolic-acid-methylbetaine
1951	2020	69	Frankliniella_tritici	Dimethoate	0	0.24137931	Frankliniella	Thripidae	Thysanoptera	12.5	15	1	HD	11	Acetylcholine esterase inhibitors, Organophophates	Acetylcholine esterase inhibitors	x1-methyl-pipecolic-acid-methylbetaine
1951	2020	69	Grapholita_molesta	Dimethoate	0	0.24137931	Grapholita	Tortricidae	Lepidoptera	4	15	2	DD	106	Acetylcholine esterase inhibitors, Organophophates	Acetylcholine esterase inhibitors	x1-methyl-pipecolic-acid-methylbetaine
1951	2020	69	Helicoverpa_zea	Dimethoate	0	0.24137931	Helicoverpa	Noctuidae	Lepidoptera	4	43	5	DD	661	Acetylcholine esterase inhibitors, Organophophates	Acetylcholine esterase inhibitors	x1-methyl-pipecolic-acid-methylbetaine
1951	2020	69	Heliothis_virescens	Dimethoate	0	0.24137931	Heliothis	Noctuidae	Lepidoptera	5	29	7	DD	783	Acetylcholine esterase inhibitors, Organophophates	Acetylcholine esterase inhibitors	x1-methyl-pipecolic-acid-methylbetaine
1951	2020	69	Hypera_postica	Dimethoate	0	0.24137931	Hypera	Curculionidae	Coleoptera	1	17	2	DD	26	Acetylcholine esterase inhibitors, Organophophates	Acetylcholine esterase inhibitors	x1-methyl-pipecolic-acid-methylbetaine
1951	2020	69	Keiferia_lycopersicella	Dimethoate	0	0.24137931	Keiferia	Gelechiidae	Lepidoptera	7.5	5	2	DD	2	Acetylcholine esterase inhibitors, Organophophates	Acetylcholine esterase inhibitors	x1-methyl-pipecolic-acid-methylbetaine
1951	2020	69	Leptinotarsa_decemlineata	Dimethoate	0	0.24137931	Leptinotarsa	Chrysomelidae	Coleoptera	2	66	9	DD	447	Acetylcholine esterase inhibitors, Organophophates	Acetylcholine esterase inhibitors	x1-methyl-pipecolic-acid-methylbetaine
1951	2020	69	Liriomyza_sativae	Dimethoate	0	0.24137931	Liriomyza	Agromyzidae	Diptera	7.5	30	0	DD	45	Acetylcholine esterase inhibitors, Organophophates	Acetylcholine esterase inhibitors	x1-methyl-pipecolic-acid-methylbetaine
1951	2020	69	Liriomyza_trifolii	Dimethoate	0	0.24137931	Liriomyza	Agromyzidae	Diptera	7.5	48	6	DD	53	Acetylcholine esterase inhibitors, Organophophates	Acetylcholine esterase inhibitors	x1-methyl-pipecolic-acid-methylbetaine
1951	2020	69	Lygus_elisus	Dimethoate	0	0.24137931	Lygus	Miridae	Hemiptera	4	80	1	DD	2	Acetylcholine esterase inhibitors, Organophophates	Acetylcholine esterase inhibitors	x1-methyl-pipecolic-acid-methylbetaine
1951	2020	69	Lygus_hesperus	Dimethoate	0	0.24137931	Lygus	Miridae	Hemiptera	4	60	2	DD	72	Acetylcholine esterase inhibitors, Organophophates	Acetylcholine esterase inhibitors	x1-methyl-pipecolic-acid-methylbetaine
1951	2020	69	Lygus_lineolaris	Dimethoate	0	0.24137931	Lygus	Miridae	Hemiptera	4	150	4	DD	83	Acetylcholine esterase inhibitors, Organophophates	Acetylcholine esterase inhibitors	x1-methyl-pipecolic-acid-methylbetaine
1951	2020	69	Lymantria_dispar	Dimethoate	0	0.24137931	Lymantria	Lymantriidae	Lepidoptera	1	34	2	DD	662	Acetylcholine esterase inhibitors, Organophophates	Acetylcholine esterase inhibitors	x1-methyl-pipecolic-acid-methylbetaine
1951	2020	69	Manduca_quinquemaculata	Dimethoate	0	0.24137931	Manduca	Sphingidae	Lepidoptera	2.5	8	1	DD	11	Acetylcholine esterase inhibitors, Organophophates	Acetylcholine esterase inhibitors	x1-methyl-pipecolic-acid-methylbetaine
1951	2020	69	Manduca_sexta	Dimethoate	0	0.24137931	Manduca	Sphingidae	Lepidoptera	2.5	11	1	DD	2869	Acetylcholine esterase inhibitors, Organophophates	Acetylcholine esterase inhibitors	x1-methyl-pipecolic-acid-methylbetaine
1951	2020	69	Nezara_viridula	Dimethoate	0	0.24137931	Nezara	Pentatomidae	Hemiptera	2.5	46	1	DD	170	Acetylcholine esterase inhibitors, Organophophates	Acetylcholine esterase inhibitors	x1-methyl-pipecolic-acid-methylbetaine
1951	2020	69	Pectinophora_gossypiella	Dimethoate	0	0.24137931	Pectinophora	Gelechiidae	Lepidoptera	5	10	6	DD	128	Acetylcholine esterase inhibitors, Organophophates	Acetylcholine esterase inhibitors	x1-methyl-pipecolic-acid-methylbetaine
1951	2020	69	Phyllocoptruta_oleivora	Dimethoate	0	0.24137931	Phyllocoptruta	Eriophyidae	Prostigmata	30	2	1	HD	15	Acetylcholine esterase inhibitors, Organophophates	Acetylcholine esterase inhibitors	x1-methyl-pipecolic-acid-methylbetaine
1951	2020	69	Phyllonorycter_elmaella	Dimethoate	0	0.24137931	Phyllonorycter	Gracillariidae	Lepidoptera	3	4	1	DD	0	Acetylcholine esterase inhibitors, Organophophates	Acetylcholine esterase inhibitors	x1-methyl-pipecolic-acid-methylbetaine
1951	2020	69	Phyllonorycter_mespilella	Dimethoate	0	0.24137931	Phyllonorycter	Gracillariidae	Lepidoptera	3	7	2	DD	3	Acetylcholine esterase inhibitors, Organophophates	Acetylcholine esterase inhibitors	x1-methyl-pipecolic-acid-methylbetaine
1951	2020	69	Phyllotreta_striolata	Dimethoate	0	0.24137931	Phyllotreta	Chrysomelidae	Coleoptera	2	84	1	DD	18	Acetylcholine esterase inhibitors, Organophophates	Acetylcholine esterase inhibitors	x1-methyl-pipecolic-acid-methylbetaine
1951	2020	69	Pieris_rapae	Dimethoate	0	0.24137931	Pieris	Pieridae	Lepidoptera	4.5	22	4	DD	379	Acetylcholine esterase inhibitors, Organophophates	Acetylcholine esterase inhibitors	x1-methyl-pipecolic-acid-methylbetaine
1951	2020	69	Platynota_idaeusalis	Dimethoate	0	0.24137931	Platynota	Tortricidae	Lepidoptera	2	20	1	DD	9	Acetylcholine esterase inhibitors, Organophophates	Acetylcholine esterase inhibitors	x1-methyl-pipecolic-acid-methylbetaine
1951	2020	69	Popillia_japonica	Dimethoate	0	0.24137931	Popillia	Scarabaeidae	Coleoptera	1	10	2	DD	129	Acetylcholine esterase inhibitors, Organophophates	Acetylcholine esterase inhibitors	x1-methyl-pipecolic-acid-methylbetaine
1951	2020	69	Pseudatomoscelis_seriatus	Dimethoate	0	0.24137931	Pseudatomoscelis	Miridae	Hemiptera	7	38	1	DD	16	Acetylcholine esterase inhibitors, Organophophates	Acetylcholine esterase inhibitors	x1-methyl-pipecolic-acid-methylbetaine
1951	2020	69	Pseudococcus_maritimus	Dimethoate	0	0.24137931	Pseudococcus	Pseudococcidae	Hemiptera	2	92	1	HD	18	Acetylcholine esterase inhibitors, Organophophates	Acetylcholine esterase inhibitors	x1-methyl-pipecolic-acid-methylbetaine
1951	2020	69	Rhopalosiphum_padi	Dimethoate	0	0.24137931	Rhopalosiphum	Aphididae	Hemiptera	29.5	119	1	DD	284	Acetylcholine esterase inhibitors, Organophophates	Acetylcholine esterase inhibitors	x1-methyl-pipecolic-acid-methylbetaine
1951	2020	69	Sitobion_avenae	Dimethoate	0	0.24137931	Sitobion	Aphididae	Hemiptera	21.71	95	0	DD	226	Acetylcholine esterase inhibitors, Organophophates	Acetylcholine esterase inhibitors	x1-methyl-pipecolic-acid-methylbetaine
1951	2020	69	Spodoptera_exigua	Dimethoate	0	0.24137931	Spodoptera	Noctuidae	Lepidoptera	3.5	44	12	DD	827	Acetylcholine esterase inhibitors, Organophophates	Acetylcholine esterase inhibitors	x1-methyl-pipecolic-acid-methylbetaine
1951	2020	69	Spodoptera_frugiperda	Dimethoate	0	0.24137931	Spodoptera	Noctuidae	Lepidoptera	5.5	69	5	DD	2401	Acetylcholine esterase inhibitors, Organophophates	Acetylcholine esterase inhibitors	x1-methyl-pipecolic-acid-methylbetaine
1951	2020	69	Tetranychus_desertorum	Dimethoate	0	0.24137931	Tetranychus	Tetranychidae	Prostigmata	15	4	1	HD	2	Acetylcholine esterase inhibitors, Organophophates	Acetylcholine esterase inhibitors	x1-methyl-pipecolic-acid-methylbetaine
1951	2020	69	Tetranychus_pacificus	Dimethoate	0	0.24137931	Tetranychus	Tetranychidae	Prostigmata	15	14	4	HD	11	Acetylcholine esterase inhibitors, Organophophates	Acetylcholine esterase inhibitors	x1-methyl-pipecolic-acid-methylbetaine
1951	2020	69	Tetranychus_turkestani	Dimethoate	0	0.24137931	Tetranychus	Tetranychidae	Prostigmata	12	5	4	HD	11	Acetylcholine esterase inhibitors, Organophophates	Acetylcholine esterase inhibitors	x1-methyl-pipecolic-acid-methylbetaine
1951	2020	69	Thrips_palmi	Dimethoate	0	0.24137931	Thrips	Thripidae	Thysanoptera	7.5	18	2	HD	35	Acetylcholine esterase inhibitors, Organophophates	Acetylcholine esterase inhibitors	x1-methyl-pipecolic-acid-methylbetaine
1951	2020	69	Trichoplusia_ni	Dimethoate	0	0.24137931	Trichoplusia	Noctuidae	Lepidoptera	3	69	4	DD	1009	Acetylcholine esterase inhibitors, Organophophates	Acetylcholine esterase inhibitors	x1-methyl-pipecolic-acid-methylbetaine
1967	2020	53	Aculops_lycopersici	Ethoprop	0	0.262295082	Aculops	Eriophyidae	Prostigmata	7	9	1	HD	8	Acetylcholine esterase inhibitors, Organophophates	Acetylcholine esterase inhibitors	glyceraldehyde-3-phosphate
1967	2020	53	Agrotis_ipsilon	Ethoprop	0	0.262295082	Agrotis	Noctuidae	Lepidoptera	3	56	3	DD	129	Acetylcholine esterase inhibitors, Organophophates	Acetylcholine esterase inhibitors	glyceraldehyde-3-phosphate
1967	2020	53	Anthonomus_eugenii	Ethoprop	0	0.262295082	Anthonomus	Curculionidae	Coleoptera	6.5	5	2	DD	7	Acetylcholine esterase inhibitors, Organophophates	Acetylcholine esterase inhibitors	glyceraldehyde-3-phosphate
1967	2020	53	Aphis_fabae	Ethoprop	0	0.262295082	Aphis	Aphididae	Hemiptera	30.2	633	2	DD	128	Acetylcholine esterase inhibitors, Organophophates	Acetylcholine esterase inhibitors	glyceraldehyde-3-phosphate
1967	2020	53	Aphis_gossypii	Ethoprop	0	0.262295082	Aphis	Aphididae	Hemiptera	31.5	1029	8	DD	316	Acetylcholine esterase inhibitors, Organophophates	Acetylcholine esterase inhibitors	glyceraldehyde-3-phosphate
1967	2020	53	Aphis_nasturtii	Ethoprop	0	0.262295082	Aphis	Aphididae	Hemiptera	30.2	158	1	DD	6	Acetylcholine esterase inhibitors, Organophophates	Acetylcholine esterase inhibitors	glyceraldehyde-3-phosphate
1967	2020	53	Argyrotaenia_velutinana	Ethoprop	0	0.262295082	Argyrotaenia	Tortricidae	Lepidoptera	3	36	1	DD	22	Acetylcholine esterase inhibitors, Organophophates	Acetylcholine esterase inhibitors	glyceraldehyde-3-phosphate
1967	2020	53	Aulacorthum_solani	Ethoprop	0	0.262295082	Aulacorthum	Aphididae	Hemiptera	10	433	1	DD	27	Acetylcholine esterase inhibitors, Organophophates	Acetylcholine esterase inhibitors	glyceraldehyde-3-phosphate
1967	2020	53	Bemisia_tabaci	Ethoprop	0	0.262295082	Bemisia	Aleyrodidae	Hemiptera	13	100	10	HD	1032	Acetylcholine esterase inhibitors, Organophophates	Acetylcholine esterase inhibitors	glyceraldehyde-3-phosphate
1967	2020	53	Brevicoryne_brassicae	Ethoprop	0	0.262295082	Brevicoryne	Aphididae	Hemiptera	25.5	73	0	DD	125	Acetylcholine esterase inhibitors, Organophophates	Acetylcholine esterase inhibitors	glyceraldehyde-3-phosphate
1967	2020	53	Callosobruchus_maculatus	Ethoprop	0	0.262295082	Callosobruchus	Chrysomelidae	Coleoptera	6.5	12	2	DD	314	Acetylcholine esterase inhibitors, Organophophates	Acetylcholine esterase inhibitors	glyceraldehyde-3-phosphate
1967	2020	53	Ceroplastes_floridensis	Ethoprop	0	0.262295082	Ceroplastes	Coccidae	Hemiptera	2	162	1	HD	4	Acetylcholine esterase inhibitors, Organophophates	Acetylcholine esterase inhibitors	glyceraldehyde-3-phosphate
1967	2020	53	Choristoneura_rosaceana	Ethoprop	0	0.262295082	Choristoneura	Tortricidae	Lepidoptera	1.5	56	4	DD	76	Acetylcholine esterase inhibitors, Organophophates	Acetylcholine esterase inhibitors	glyceraldehyde-3-phosphate
1967	2020	53	Circulifer_tenellus	Ethoprop	0	0.262295082	Circulifer	Cicadellidae	Hemiptera	3	6	1	DD	24	Acetylcholine esterase inhibitors, Organophophates	Acetylcholine esterase inhibitors	glyceraldehyde-3-phosphate
1967	2020	53	Conoderus_falli	Ethoprop	0	0.262295082	Conoderus	Elateridae	Coleoptera	2	7	3	DD	2	Acetylcholine esterase inhibitors, Organophophates	Acetylcholine esterase inhibitors	glyceraldehyde-3-phosphate
1967	2020	53	Conoderus_vespertinus	Ethoprop	0	0.262295082	Conoderus	Elateridae	Coleoptera	0.32	2	1	DD	2	Acetylcholine esterase inhibitors, Organophophates	Acetylcholine esterase inhibitors	glyceraldehyde-3-phosphate
1967	2020	53	Cylas_formicarius	Ethoprop	0	0.262295082	Cylas	Brentidae	Coleoptera	10.5	4	3	DD	34	Acetylcholine esterase inhibitors, Organophophates	Acetylcholine esterase inhibitors	glyceraldehyde-3-phosphate
1967	2020	53	Delia_floralis	Ethoprop	0	0.262295082	Delia	Anthomyiidae	Diptera	3.17	5	1	DD	2	Acetylcholine esterase inhibitors, Organophophates	Acetylcholine esterase inhibitors	glyceraldehyde-3-phosphate
1967	2020	53	Delia_florilega	Ethoprop	0	0.262295082	Delia	Anthomyiidae	Diptera	3.17	5	1	DD	1	Acetylcholine esterase inhibitors, Organophophates	Acetylcholine esterase inhibitors	glyceraldehyde-3-phosphate
1967	2020	53	Delia_platura	Ethoprop	0	0.262295082	Delia	Anthomyiidae	Diptera	4	28	2	DD	10	Acetylcholine esterase inhibitors, Organophophates	Acetylcholine esterase inhibitors	glyceraldehyde-3-phosphate
1967	2020	53	Diabrotica_longicornis	Ethoprop	0	0.262295082	Diabrotica	Chrysomelidae	Coleoptera	1	59	2	DD	3	Acetylcholine esterase inhibitors, Organophophates	Acetylcholine esterase inhibitors	glyceraldehyde-3-phosphate
1967	2020	53	Diabrotica_undecimpunctata	Ethoprop	0	0.262295082	Diabrotica	Chrysomelidae	Coleoptera	2	220	4	DD	48	Acetylcholine esterase inhibitors, Organophophates	Acetylcholine esterase inhibitors	glyceraldehyde-3-phosphate
1967	2020	53	Diabrotica_virgifera	Ethoprop	0	0.262295082	Diabrotica	Chrysomelidae	Coleoptera	1	101	2	DD	356	Acetylcholine esterase inhibitors, Organophophates	Acetylcholine esterase inhibitors	glyceraldehyde-3-phosphate
1967	2020	53	Epilachna_varivestis	Ethoprop	0	0.262295082	Epilachna	Coccinellidae	Coleoptera	2.5	7	1	DD	37	Acetylcholine esterase inhibitors, Organophophates	Acetylcholine esterase inhibitors	glyceraldehyde-3-phosphate
1967	2020	53	Epitrix_hirtipennis	Ethoprop	0	0.262295082	Epitrix	Chrysomelidae	Coleoptera	3	44	2	DD	7	Acetylcholine esterase inhibitors, Organophophates	Acetylcholine esterase inhibitors	glyceraldehyde-3-phosphate
1967	2020	53	Epitrix_tuberis	Ethoprop	0	0.262295082	Epitrix	Chrysomelidae	Coleoptera	1.5	32	2	DD	4	Acetylcholine esterase inhibitors, Organophophates	Acetylcholine esterase inhibitors	glyceraldehyde-3-phosphate
1967	2020	53	Euxoa_messoria	Ethoprop	0	0.262295082	Euxoa	Noctuidae	Lepidoptera	1	22	1	DD	3	Acetylcholine esterase inhibitors, Organophophates	Acetylcholine esterase inhibitors	glyceraldehyde-3-phosphate
1967	2020	53	Euxoa_ochrogaster	Ethoprop	0	0.262295082	Euxoa	Noctuidae	Lepidoptera	1	20	2	DD	1	Acetylcholine esterase inhibitors, Organophophates	Acetylcholine esterase inhibitors	glyceraldehyde-3-phosphate
1967	2020	53	Evergestis_pallidata	Ethoprop	0	0.262295082	Evergestis	Crambidae	Lepidoptera	2	5	2	DD	0	Acetylcholine esterase inhibitors, Organophophates	Acetylcholine esterase inhibitors	glyceraldehyde-3-phosphate
1967	2020	53	Frankliniella_occidentalis	Ethoprop	0	0.262295082	Frankliniella	Thripidae	Thysanoptera	6	52	8	HD	349	Acetylcholine esterase inhibitors, Organophophates	Acetylcholine esterase inhibitors	glyceraldehyde-3-phosphate
1967	2020	53	Frankliniella_tritici	Ethoprop	0	0.262295082	Frankliniella	Thripidae	Thysanoptera	12.5	15	1	HD	11	Acetylcholine esterase inhibitors, Organophophates	Acetylcholine esterase inhibitors	glyceraldehyde-3-phosphate
1967	2020	53	Helicoverpa_zea	Ethoprop	0	0.262295082	Helicoverpa	Noctuidae	Lepidoptera	4	43	5	DD	661	Acetylcholine esterase inhibitors, Organophophates	Acetylcholine esterase inhibitors	glyceraldehyde-3-phosphate
1967	2020	53	Heliothis_virescens	Ethoprop	0	0.262295082	Heliothis	Noctuidae	Lepidoptera	5	29	7	DD	783	Acetylcholine esterase inhibitors, Organophophates	Acetylcholine esterase inhibitors	glyceraldehyde-3-phosphate
1967	2020	53	Hypera_postica	Ethoprop	0	0.262295082	Hypera	Curculionidae	Coleoptera	1	17	2	DD	26	Acetylcholine esterase inhibitors, Organophophates	Acetylcholine esterase inhibitors	glyceraldehyde-3-phosphate
1967	2020	53	Keiferia_lycopersicella	Ethoprop	0	0.262295082	Keiferia	Gelechiidae	Lepidoptera	7.5	5	2	DD	2	Acetylcholine esterase inhibitors, Organophophates	Acetylcholine esterase inhibitors	glyceraldehyde-3-phosphate
1967	2020	53	Leptinotarsa_decemlineata	Ethoprop	0	0.262295082	Leptinotarsa	Chrysomelidae	Coleoptera	2	66	9	DD	447	Acetylcholine esterase inhibitors, Organophophates	Acetylcholine esterase inhibitors	glyceraldehyde-3-phosphate
1967	2020	53	Lipaphis_erysimi	Ethoprop	0	0.262295082	Lipaphis	Aphididae	Hemiptera		40	0	DD	65	Acetylcholine esterase inhibitors, Organophophates	Acetylcholine esterase inhibitors	glyceraldehyde-3-phosphate
1967	2020	53	Liriomyza_sativae	Ethoprop	0	0.262295082	Liriomyza	Agromyzidae	Diptera	7.5	30	0	DD	45	Acetylcholine esterase inhibitors, Organophophates	Acetylcholine esterase inhibitors	glyceraldehyde-3-phosphate
1967	2020	53	Liriomyza_trifolii	Ethoprop	0	0.262295082	Liriomyza	Agromyzidae	Diptera	7.5	48	6	DD	53	Acetylcholine esterase inhibitors, Organophophates	Acetylcholine esterase inhibitors	glyceraldehyde-3-phosphate
1967	2020	53	Lygus_elisus	Ethoprop	0	0.262295082	Lygus	Miridae	Hemiptera	4	80	1	DD	2	Acetylcholine esterase inhibitors, Organophophates	Acetylcholine esterase inhibitors	glyceraldehyde-3-phosphate
1967	2020	53	Lygus_hesperus	Ethoprop	0	0.262295082	Lygus	Miridae	Hemiptera	4	60	2	DD	72	Acetylcholine esterase inhibitors, Organophophates	Acetylcholine esterase inhibitors	glyceraldehyde-3-phosphate
1967	2020	53	Lygus_lineolaris	Ethoprop	0	0.262295082	Lygus	Miridae	Hemiptera	4	150	4	DD	83	Acetylcholine esterase inhibitors, Organophophates	Acetylcholine esterase inhibitors	glyceraldehyde-3-phosphate
1967	2020	53	Manduca_quinquemaculata	Ethoprop	0	0.262295082	Manduca	Sphingidae	Lepidoptera	2.5	8	1	DD	11	Acetylcholine esterase inhibitors, Organophophates	Acetylcholine esterase inhibitors	glyceraldehyde-3-phosphate
1967	2020	53	Manduca_sexta	Ethoprop	0	0.262295082	Manduca	Sphingidae	Lepidoptera	2.5	11	1	DD	2869	Acetylcholine esterase inhibitors, Organophophates	Acetylcholine esterase inhibitors	glyceraldehyde-3-phosphate
1967	2020	53	Myzus_persicae	Ethoprop	0	0.262295082	Myzus	Aphididae	Hemiptera	17.5	861	6	DD	907	Acetylcholine esterase inhibitors, Organophophates	Acetylcholine esterase inhibitors	glyceraldehyde-3-phosphate
1967	2020	53	Nezara_viridula	Ethoprop	0	0.262295082	Nezara	Pentatomidae	Hemiptera	2.5	46	1	DD	170	Acetylcholine esterase inhibitors, Organophophates	Acetylcholine esterase inhibitors	glyceraldehyde-3-phosphate
1967	2020	53	Oligonychus_pratensis	Ethoprop	0	0.262295082	Oligonychus	Tetranychidae	Prostigmata	6.5	10	3	HD	6	Acetylcholine esterase inhibitors, Organophophates	Acetylcholine esterase inhibitors	glyceraldehyde-3-phosphate
1967	2020	53	Phthorimaea_operculella	Ethoprop	0	0.262295082	Phthorimaea	Gelechiidae	Lepidoptera	5.5	12	3	DD	78	Acetylcholine esterase inhibitors, Organophophates	Acetylcholine esterase inhibitors	glyceraldehyde-3-phosphate
1967	2020	53	Phyllotreta_striolata	Ethoprop	0	0.262295082	Phyllotreta	Chrysomelidae	Coleoptera	2	84	1	DD	18	Acetylcholine esterase inhibitors, Organophophates	Acetylcholine esterase inhibitors	glyceraldehyde-3-phosphate
1967	2020	53	Pieris_rapae	Ethoprop	0	0.262295082	Pieris	Pieridae	Lepidoptera	4.5	22	4	DD	379	Acetylcholine esterase inhibitors, Organophophates	Acetylcholine esterase inhibitors	glyceraldehyde-3-phosphate
1967	2020	53	Platynota_idaeusalis	Ethoprop	0	0.262295082	Platynota	Tortricidae	Lepidoptera	2	20	1	DD	9	Acetylcholine esterase inhibitors, Organophophates	Acetylcholine esterase inhibitors	glyceraldehyde-3-phosphate
1967	2020	53	Plutella_xylostella	Ethoprop	0	0.262295082	Plutella	Plutellidae	Lepidoptera	4.5	18	15	DD	1006	Acetylcholine esterase inhibitors, Organophophates	Acetylcholine esterase inhibitors	glyceraldehyde-3-phosphate
1967	2020	53	Pseudatomoscelis_seriatus	Ethoprop	0	0.262295082	Pseudatomoscelis	Miridae	Hemiptera	7	38	1	DD	16	Acetylcholine esterase inhibitors, Organophophates	Acetylcholine esterase inhibitors	glyceraldehyde-3-phosphate
1967	2020	53	Pseudococcus_maritimus	Ethoprop	0	0.262295082	Pseudococcus	Pseudococcidae	Hemiptera	2	92	1	HD	18	Acetylcholine esterase inhibitors, Organophophates	Acetylcholine esterase inhibitors	glyceraldehyde-3-phosphate
1967	2020	53	Rhopalosiphum_padi	Ethoprop	0	0.262295082	Rhopalosiphum	Aphididae	Hemiptera	29.5	119	1	DD	284	Acetylcholine esterase inhibitors, Organophophates	Acetylcholine esterase inhibitors	glyceraldehyde-3-phosphate
1967	2020	53	Sitobion_avenae	Ethoprop	0	0.262295082	Sitobion	Aphididae	Hemiptera	21.71	95	0	DD	226	Acetylcholine esterase inhibitors, Organophophates	Acetylcholine esterase inhibitors	glyceraldehyde-3-phosphate
1967	2020	53	Spodoptera_exigua	Ethoprop	0	0.262295082	Spodoptera	Noctuidae	Lepidoptera	3.5	44	12	DD	827	Acetylcholine esterase inhibitors, Organophophates	Acetylcholine esterase inhibitors	glyceraldehyde-3-phosphate
1967	2020	53	Spodoptera_frugiperda	Ethoprop	0	0.262295082	Spodoptera	Noctuidae	Lepidoptera	5.5	69	5	DD	2401	Acetylcholine esterase inhibitors, Organophophates	Acetylcholine esterase inhibitors	glyceraldehyde-3-phosphate
1967	2020	53	Tetranychus_desertorum	Ethoprop	0	0.262295082	Tetranychus	Tetranychidae	Prostigmata	15	4	1	HD	2	Acetylcholine esterase inhibitors, Organophophates	Acetylcholine esterase inhibitors	glyceraldehyde-3-phosphate
1967	2020	53	Tetranychus_pacificus	Ethoprop	0	0.262295082	Tetranychus	Tetranychidae	Prostigmata	15	14	4	HD	11	Acetylcholine esterase inhibitors, Organophophates	Acetylcholine esterase inhibitors	glyceraldehyde-3-phosphate
1967	2020	53	Tetranychus_tumidus	Ethoprop	0	0.262295082	Tetranychus	Tetranychidae	Prostigmata	18.5	2	2	HD	0	Acetylcholine esterase inhibitors, Organophophates	Acetylcholine esterase inhibitors	glyceraldehyde-3-phosphate
1967	2020	53	Tetranychus_urticae	Ethoprop	0	0.262295082	Tetranychus	Tetranychidae	Prostigmata	15.5	81	22	HD	861	Acetylcholine esterase inhibitors, Organophophates	Acetylcholine esterase inhibitors	glyceraldehyde-3-phosphate
1967	2020	53	Thrips_palmi	Ethoprop	0	0.262295082	Thrips	Thripidae	Thysanoptera	7.5	18	2	HD	35	Acetylcholine esterase inhibitors, Organophophates	Acetylcholine esterase inhibitors	glyceraldehyde-3-phosphate
1967	2020	53	Thrips_tabaci	Ethoprop	0	0.262295082	Thrips	Thripidae	Thysanoptera	7.5	24	8	HD	122	Acetylcholine esterase inhibitors, Organophophates	Acetylcholine esterase inhibitors	glyceraldehyde-3-phosphate
1967	2020	53	Trialeurodes_vaporariorum	Ethoprop	0	0.262295082	Trialeurodes	Aleyrodidae	Hemiptera	2.5	77	10	HD	123	Acetylcholine esterase inhibitors, Organophophates	Acetylcholine esterase inhibitors	glyceraldehyde-3-phosphate
1967	2020	53	Trichoplusia_ni	Ethoprop	0	0.262295082	Trichoplusia	Noctuidae	Lepidoptera	3	69	4	DD	1009	Acetylcholine esterase inhibitors, Organophophates	Acetylcholine esterase inhibitors	glyceraldehyde-3-phosphate
1969	2020	51	Agrotis_ipsilon	Formetanate hydrochloride	0	NA	Agrotis	Noctuidae	Lepidoptera	3	56	3	DD	129	Acetylcholine esterase inhibitors, Carbamates	Acetylcholine esterase inhibitors	NA
1969	2020	51	Aphis_fabae	Formetanate hydrochloride	0	NA	Aphis	Aphididae	Hemiptera	30.2	633	2	DD	128	Acetylcholine esterase inhibitors, Carbamates	Acetylcholine esterase inhibitors	NA
1969	2020	51	Aphis_gossypii	Formetanate hydrochloride	0	NA	Aphis	Aphididae	Hemiptera	31.5	1029	8	DD	316	Acetylcholine esterase inhibitors, Carbamates	Acetylcholine esterase inhibitors	NA
1969	2020	51	Aulacorthum_solani	Formetanate hydrochloride	0	NA	Aulacorthum	Aphididae	Hemiptera	10	433	1	DD	27	Acetylcholine esterase inhibitors, Carbamates	Acetylcholine esterase inhibitors	NA
1969	2020	51	Bemisia_tabaci	Formetanate hydrochloride	0	NA	Bemisia	Aleyrodidae	Hemiptera	13	100	10	HD	1032	Acetylcholine esterase inhibitors, Carbamates	Acetylcholine esterase inhibitors	NA
1969	2020	51	Ceroplastes_floridensis	Formetanate hydrochloride	0	NA	Ceroplastes	Coccidae	Hemiptera	2	162	1	HD	4	Acetylcholine esterase inhibitors, Carbamates	Acetylcholine esterase inhibitors	NA
1969	2020	51	Chromaphis_juglandicola	Formetanate hydrochloride	0	NA	Chromaphis	Aphididae	Hemiptera	10.5	6	2	DD	2	Acetylcholine esterase inhibitors, Carbamates	Acetylcholine esterase inhibitors	NA
1969	2020	51	Circulifer_tenellus	Formetanate hydrochloride	0	NA	Circulifer	Cicadellidae	Hemiptera	3	6	1	DD	24	Acetylcholine esterase inhibitors, Carbamates	Acetylcholine esterase inhibitors	NA
1969	2020	51	Cydia_pomonella	Formetanate hydrochloride	0	NA	Cydia	Tortricidae	Lepidoptera	2	13	8	DD	404	Acetylcholine esterase inhibitors, Carbamates	Acetylcholine esterase inhibitors	NA
1969	2020	51	Diabrotica_undecimpunctata	Formetanate hydrochloride	0	NA	Diabrotica	Chrysomelidae	Coleoptera	2	220	4	DD	48	Acetylcholine esterase inhibitors, Carbamates	Acetylcholine esterase inhibitors	NA
1969	2020	51	Diaphorina_citri	Formetanate hydrochloride	0	NA	Diaphorina	Psyllidae	Hemiptera	9.5	2	0	DD	208	Acetylcholine esterase inhibitors, Carbamates	Acetylcholine esterase inhibitors	NA
1969	2020	51	Epilachna_varivestis	Formetanate hydrochloride	0	NA	Epilachna	Coccinellidae	Coleoptera	2.5	7	1	DD	37	Acetylcholine esterase inhibitors, Carbamates	Acetylcholine esterase inhibitors	NA
1969	2020	51	Epitrix_hirtipennis	Formetanate hydrochloride	0	NA	Epitrix	Chrysomelidae	Coleoptera	3	44	2	DD	7	Acetylcholine esterase inhibitors, Carbamates	Acetylcholine esterase inhibitors	NA
1969	2020	51	Frankliniella_occidentalis	Formetanate hydrochloride	0	NA	Frankliniella	Thripidae	Thysanoptera	6	52	8	HD	349	Acetylcholine esterase inhibitors, Carbamates	Acetylcholine esterase inhibitors	NA
1969	2020	51	Helicoverpa_zea	Formetanate hydrochloride	0	NA	Helicoverpa	Noctuidae	Lepidoptera	4	43	5	DD	661	Acetylcholine esterase inhibitors, Carbamates	Acetylcholine esterase inhibitors	NA
1969	2020	51	Myzus_persicae	Formetanate hydrochloride	0	NA	Myzus	Aphididae	Hemiptera	17.5	861	6	DD	907	Acetylcholine esterase inhibitors, Carbamates	Acetylcholine esterase inhibitors	NA
1969	2020	51	Nezara_viridula	Formetanate hydrochloride	0	NA	Nezara	Pentatomidae	Hemiptera	2.5	46	1	DD	170	Acetylcholine esterase inhibitors, Carbamates	Acetylcholine esterase inhibitors	NA
1969	2020	51	Panonychus_ulmi	Formetanate hydrochloride	0	NA	Panonychus	Tetranychidae	Prostigmata	6.5	8	12	HD	55	Acetylcholine esterase inhibitors, Carbamates	Acetylcholine esterase inhibitors	NA
1969	2020	51	Phyllocoptruta_oleivora	Formetanate hydrochloride	0	NA	Phyllocoptruta	Eriophyidae	Prostigmata	30	2	1	HD	15	Acetylcholine esterase inhibitors, Carbamates	Acetylcholine esterase inhibitors	NA
1969	2020	51	Pseudococcus_maritimus	Formetanate hydrochloride	0	NA	Pseudococcus	Pseudococcidae	Hemiptera	2	92	1	HD	18	Acetylcholine esterase inhibitors, Carbamates	Acetylcholine esterase inhibitors	NA
1969	2020	51	Spodoptera_exigua	Formetanate hydrochloride	0	NA	Spodoptera	Noctuidae	Lepidoptera	3.5	44	12	DD	827	Acetylcholine esterase inhibitors, Carbamates	Acetylcholine esterase inhibitors	NA
1969	2020	51	Spodoptera_frugiperda	Formetanate hydrochloride	0	NA	Spodoptera	Noctuidae	Lepidoptera	5.5	69	5	DD	2401	Acetylcholine esterase inhibitors, Carbamates	Acetylcholine esterase inhibitors	NA
1969	2020	51	Tetranychus_urticae	Formetanate hydrochloride	0	NA	Tetranychus	Tetranychidae	Prostigmata	15.5	81	22	HD	861	Acetylcholine esterase inhibitors, Carbamates	Acetylcholine esterase inhibitors	NA
1969	2020	51	Thrips_palmi	Formetanate hydrochloride	0	NA	Thrips	Thripidae	Thysanoptera	7.5	18	2	HD	35	Acetylcholine esterase inhibitors, Carbamates	Acetylcholine esterase inhibitors	NA
1969	2020	51	Trialeurodes_vaporariorum	Formetanate hydrochloride	0	NA	Trialeurodes	Aleyrodidae	Hemiptera	2.5	77	10	HD	123	Acetylcholine esterase inhibitors, Carbamates	Acetylcholine esterase inhibitors	NA
1969	2020	51	Trichoplusia_ni	Formetanate hydrochloride	0	NA	Trichoplusia	Noctuidae	Lepidoptera	3	69	4	DD	1009	Acetylcholine esterase inhibitors, Carbamates	Acetylcholine esterase inhibitors	NA
1952	1955	3	Myzus_persicae	Malathion	1	0.283950617	Myzus	Aphididae	Hemiptera	17.5	861	6	DD	907	Acetylcholine esterase inhibitors, Organophophates	Acetylcholine esterase inhibitors	ethyl-2-methyl-butyrate
1952	1965	13	Erythroneura_elegantula	Malathion	1	0.283950617	Erythroneura	Cicadellidae	Hemiptera	2.5	1	4	DD	5	Acetylcholine esterase inhibitors, Organophophates	Acetylcholine esterase inhibitors	ethyl-2-methyl-butyrate
1952	1965	13	Panonychus_ulmi	Malathion	1	0.283950617	Panonychus	Tetranychidae	Prostigmata	6.5	8	12	HD	55	Acetylcholine esterase inhibitors, Organophophates	Acetylcholine esterase inhibitors	ethyl-2-methyl-butyrate
1952	1967	15	Tetranychus_urticae	Malathion	1	0.283950617	Tetranychus	Tetranychidae	Prostigmata	15.5	81	22	HD	861	Acetylcholine esterase inhibitors, Organophophates	Acetylcholine esterase inhibitors	ethyl-2-methyl-butyrate
1952	1974	22	Trichoplusia_ni	Malathion	1	0.283950617	Trichoplusia	Noctuidae	Lepidoptera	3	69	4	DD	1009	Acetylcholine esterase inhibitors, Organophophates	Acetylcholine esterase inhibitors	ethyl-2-methyl-butyrate
1952	1977	25	Lygus_hesperus	Malathion	1	0.283950617	Lygus	Miridae	Hemiptera	4	60	2	DD	72	Acetylcholine esterase inhibitors, Organophophates	Acetylcholine esterase inhibitors	ethyl-2-methyl-butyrate
1952	1978	26	Diabrotica_undecimpunctata	Malathion	1	0.283950617	Diabrotica	Chrysomelidae	Coleoptera	2	220	4	DD	48	Acetylcholine esterase inhibitors, Organophophates	Acetylcholine esterase inhibitors	ethyl-2-methyl-butyrate
1952	1980	28	Leptinotarsa_decemlineata	Malathion	1	0.283950617	Leptinotarsa	Chrysomelidae	Coleoptera	2	66	9	DD	447	Acetylcholine esterase inhibitors, Organophophates	Acetylcholine esterase inhibitors	ethyl-2-methyl-butyrate
1952	1984	32	Trialeurodes_vaporariorum	Malathion	1	0.283950617	Trialeurodes	Aleyrodidae	Hemiptera	2.5	77	10	HD	123	Acetylcholine esterase inhibitors, Organophophates	Acetylcholine esterase inhibitors	ethyl-2-methyl-butyrate
1952	1988	36	Circulifer_tenellus	Malathion	1	0.283950617	Circulifer	Cicadellidae	Hemiptera	3	6	1	DD	24	Acetylcholine esterase inhibitors, Organophophates	Acetylcholine esterase inhibitors	ethyl-2-methyl-butyrate
1952	1988	36	Bemisia_tabaci	Malathion	1	0.283950617	Bemisia	Aleyrodidae	Hemiptera	13	100	10	HD	1032	Acetylcholine esterase inhibitors, Organophophates	Acetylcholine esterase inhibitors	ethyl-2-methyl-butyrate
1952	1991	39	Spodoptera_frugiperda	Malathion	1	0.283950617	Spodoptera	Noctuidae	Lepidoptera	5.5	69	5	DD	2401	Acetylcholine esterase inhibitors, Organophophates	Acetylcholine esterase inhibitors	ethyl-2-methyl-butyrate
1952	1992	40	Plutella_xylostella	Malathion	1	0.283950617	Plutella	Plutellidae	Lepidoptera	4.5	18	15	DD	1006	Acetylcholine esterase inhibitors, Organophophates	Acetylcholine esterase inhibitors	ethyl-2-methyl-butyrate
1952	1995	43	Anthonomus_grandis	Malathion	1	0.283950617	Anthonomus	Curculionidae	Coleoptera	3	8	5	DD	157	Acetylcholine esterase inhibitors, Organophophates	Acetylcholine esterase inhibitors	ethyl-2-methyl-butyrate
1952	2009	57	Lygus_lineolaris	Malathion	1	0.283950617	Lygus	Miridae	Hemiptera	4	150	4	DD	83	Acetylcholine esterase inhibitors, Organophophates	Acetylcholine esterase inhibitors	ethyl-2-methyl-butyrate
1952	2020	68	Nasonovia_ribisnigri	Malathion	0	0.283950617	Nasonovia	Aphididae	Hemiptera		40	4	DD	26	Acetylcholine esterase inhibitors, Organophophates	Acetylcholine esterase inhibitors	ethyl-2-methyl-butyrate
1952	2020	68	Callosobruchus_maculatus	Malathion	0	0.283950617	Callosobruchus	Chrysomelidae	Coleoptera	6.5	12	2	DD	314	Acetylcholine esterase inhibitors, Organophophates	Acetylcholine esterase inhibitors	ethyl-2-methyl-butyrate
1952	2020	68	Tetranychus_desertorum	Malathion	0	0.283950617	Tetranychus	Tetranychidae	Prostigmata	15	4	1	HD	2	Acetylcholine esterase inhibitors, Organophophates	Acetylcholine esterase inhibitors	ethyl-2-methyl-butyrate
1952	2020	68	Aculops_lycopersici	Malathion	0	0.283950617	Aculops	Eriophyidae	Prostigmata	7	9	1	HD	8	Acetylcholine esterase inhibitors, Organophophates	Acetylcholine esterase inhibitors	ethyl-2-methyl-butyrate
1952	2020	68	Anarsia_lineatella	Malathion	0	0.283950617	Anarsia	Gelechiidae	Lepidoptera	2.5	7	1	DD	10	Acetylcholine esterase inhibitors, Organophophates	Acetylcholine esterase inhibitors	ethyl-2-methyl-butyrate
1952	2020	68	Anthonomus_eugenii	Malathion	0	0.283950617	Anthonomus	Curculionidae	Coleoptera	6.5	5	2	DD	7	Acetylcholine esterase inhibitors, Organophophates	Acetylcholine esterase inhibitors	ethyl-2-methyl-butyrate
1952	2020	68	Aphis_fabae	Malathion	0	0.283950617	Aphis	Aphididae	Hemiptera	30.2	633	2	DD	128	Acetylcholine esterase inhibitors, Organophophates	Acetylcholine esterase inhibitors	ethyl-2-methyl-butyrate
1952	2020	68	Aphis_nasturtii	Malathion	0	0.283950617	Aphis	Aphididae	Hemiptera	30.2	158	1	DD	6	Acetylcholine esterase inhibitors, Organophophates	Acetylcholine esterase inhibitors	ethyl-2-methyl-butyrate
1952	2020	68	Aphis_pomi	Malathion	0	0.283950617	Aphis	Aphididae	Hemiptera	12	28	1	DD	14	Acetylcholine esterase inhibitors, Organophophates	Acetylcholine esterase inhibitors	ethyl-2-methyl-butyrate
1952	2020	68	Argyrotaenia_velutinana	Malathion	0	0.283950617	Argyrotaenia	Tortricidae	Lepidoptera	3	36	1	DD	22	Acetylcholine esterase inhibitors, Organophophates	Acetylcholine esterase inhibitors	ethyl-2-methyl-butyrate
1952	2020	68	Aulacorthum_solani	Malathion	0	0.283950617	Aulacorthum	Aphididae	Hemiptera	10	433	1	DD	27	Acetylcholine esterase inhibitors, Organophophates	Acetylcholine esterase inhibitors	ethyl-2-methyl-butyrate
1952	2020	68	Blissus_insularis	Malathion	0	0.283950617	Blissus	Blissidae	Hemiptera	5	2	5	DD	12	Acetylcholine esterase inhibitors, Organophophates	Acetylcholine esterase inhibitors	ethyl-2-methyl-butyrate
1952	2020	68	Blissus_leucopterus	Malathion	0	0.283950617	Blissus	Blissidae	Hemiptera	2.5	13	1	DD	7	Acetylcholine esterase inhibitors, Organophophates	Acetylcholine esterase inhibitors	ethyl-2-methyl-butyrate
1952	2020	68	Brevicoryne_brassicae	Malathion	0	0.283950617	Brevicoryne	Aphididae	Hemiptera	25.5	73	0	DD	125	Acetylcholine esterase inhibitors, Organophophates	Acetylcholine esterase inhibitors	ethyl-2-methyl-butyrate
1952	2020	68	Bucculatrix_thurberiella	Malathion	0	0.283950617	Bucculatrix	Bucculatricidae	Lepidoptera	5	2	3	HD	3	Acetylcholine esterase inhibitors, Organophophates	Acetylcholine esterase inhibitors	ethyl-2-methyl-butyrate
1952	2020	68	Ceroplastes_floridensis	Malathion	0	0.283950617	Ceroplastes	Coccidae	Hemiptera	2	162	1	HD	4	Acetylcholine esterase inhibitors, Organophophates	Acetylcholine esterase inhibitors	ethyl-2-methyl-butyrate
1952	2020	68	Choristoneura_rosaceana	Malathion	0	0.283950617	Choristoneura	Tortricidae	Lepidoptera	1.5	56	4	DD	76	Acetylcholine esterase inhibitors, Organophophates	Acetylcholine esterase inhibitors	ethyl-2-methyl-butyrate
1952	2020	68	Chromaphis_juglandicola	Malathion	0	0.283950617	Chromaphis	Aphididae	Hemiptera	10.5	6	2	DD	2	Acetylcholine esterase inhibitors, Organophophates	Acetylcholine esterase inhibitors	ethyl-2-methyl-butyrate
1952	2020	68	Conoderus_falli	Malathion	0	0.283950617	Conoderus	Elateridae	Coleoptera	2	7	3	DD	2	Acetylcholine esterase inhibitors, Organophophates	Acetylcholine esterase inhibitors	ethyl-2-methyl-butyrate
1952	2020	68	Conoderus_vespertinus	Malathion	0	0.283950617	Conoderus	Elateridae	Coleoptera	0.32	2	1	DD	2	Acetylcholine esterase inhibitors, Organophophates	Acetylcholine esterase inhibitors	ethyl-2-methyl-butyrate
1952	2020	68	Cydia_pomonella	Malathion	0	0.283950617	Cydia	Tortricidae	Lepidoptera	2	13	8	DD	404	Acetylcholine esterase inhibitors, Organophophates	Acetylcholine esterase inhibitors	ethyl-2-methyl-butyrate
1952	2020	68	Cylas_formicarius	Malathion	0	0.283950617	Cylas	Brentidae	Coleoptera	10.5	4	3	DD	34	Acetylcholine esterase inhibitors, Organophophates	Acetylcholine esterase inhibitors	ethyl-2-methyl-butyrate
1952	2020	68	Delia_floralis	Malathion	0	0.283950617	Delia	Anthomyiidae	Diptera	3.17	5	1	DD	2	Acetylcholine esterase inhibitors, Organophophates	Acetylcholine esterase inhibitors	ethyl-2-methyl-butyrate
1952	2020	68	Delia_florilega	Malathion	0	0.283950617	Delia	Anthomyiidae	Diptera	3.17	5	1	DD	1	Acetylcholine esterase inhibitors, Organophophates	Acetylcholine esterase inhibitors	ethyl-2-methyl-butyrate
1952	2020	68	Delia_platura	Malathion	0	0.283950617	Delia	Anthomyiidae	Diptera	4	28	2	DD	10	Acetylcholine esterase inhibitors, Organophophates	Acetylcholine esterase inhibitors	ethyl-2-methyl-butyrate
1952	2020	68	Diabrotica_longicornis	Malathion	0	0.283950617	Diabrotica	Chrysomelidae	Coleoptera	1	59	2	DD	3	Acetylcholine esterase inhibitors, Organophophates	Acetylcholine esterase inhibitors	ethyl-2-methyl-butyrate
1952	2020	68	Diabrotica_virgifera	Malathion	0	0.283950617	Diabrotica	Chrysomelidae	Coleoptera	1	101	2	DD	356	Acetylcholine esterase inhibitors, Organophophates	Acetylcholine esterase inhibitors	ethyl-2-methyl-butyrate
1952	2020	68	Diatraea_saccharalis	Malathion	0	0.283950617	Diatraea	Crambidae	Lepidoptera	4	16	3	DD	142	Acetylcholine esterase inhibitors, Organophophates	Acetylcholine esterase inhibitors	ethyl-2-methyl-butyrate
1952	2020	68	Eotetranychus_hicoriae	Malathion	0	0.283950617	Eotetranychus	Tetranychidae	Prostigmata	11.97	2	1	HD	0	Acetylcholine esterase inhibitors, Organophophates	Acetylcholine esterase inhibitors	ethyl-2-methyl-butyrate
1952	2020	68	Epilachna_varivestis	Malathion	0	0.283950617	Epilachna	Coccinellidae	Coleoptera	2.5	7	1	DD	37	Acetylcholine esterase inhibitors, Organophophates	Acetylcholine esterase inhibitors	ethyl-2-methyl-butyrate
1952	2020	68	Epitrix_hirtipennis	Malathion	0	0.283950617	Epitrix	Chrysomelidae	Coleoptera	3	44	2	DD	7	Acetylcholine esterase inhibitors, Organophophates	Acetylcholine esterase inhibitors	ethyl-2-methyl-butyrate
1952	2020	68	Epitrix_tuberis	Malathion	0	0.283950617	Epitrix	Chrysomelidae	Coleoptera	1.5	32	2	DD	4	Acetylcholine esterase inhibitors, Organophophates	Acetylcholine esterase inhibitors	ethyl-2-methyl-butyrate
1952	2020	68	Eumerus_strigatus	Malathion	0	0.283950617	Eumerus	Syrphidae	Diptera	2	1	0	DD	1	Acetylcholine esterase inhibitors, Organophophates	Acetylcholine esterase inhibitors	ethyl-2-methyl-butyrate
1952	2020	68	Euxesta_notata	Malathion	0	0.283950617	Euxesta	Ulidiidae	Diptera		1	2	DD	0	Acetylcholine esterase inhibitors, Organophophates	Acetylcholine esterase inhibitors	ethyl-2-methyl-butyrate
1952	2020	68	Euxoa_messoria	Malathion	0	0.283950617	Euxoa	Noctuidae	Lepidoptera	1	22	1	DD	3	Acetylcholine esterase inhibitors, Organophophates	Acetylcholine esterase inhibitors	ethyl-2-methyl-butyrate
1952	2020	68	Euxoa_ochrogaster	Malathion	0	0.283950617	Euxoa	Noctuidae	Lepidoptera	1	20	2	DD	1	Acetylcholine esterase inhibitors, Organophophates	Acetylcholine esterase inhibitors	ethyl-2-methyl-butyrate
1952	2020	68	Evergestis_pallidata	Malathion	0	0.283950617	Evergestis	Crambidae	Lepidoptera	2	5	2	DD	0	Acetylcholine esterase inhibitors, Organophophates	Acetylcholine esterase inhibitors	ethyl-2-methyl-butyrate
1952	2020	68	Frankliniella_tritici	Malathion	0	0.283950617	Frankliniella	Thripidae	Thysanoptera	12.5	15	1	HD	11	Acetylcholine esterase inhibitors, Organophophates	Acetylcholine esterase inhibitors	ethyl-2-methyl-butyrate
1952	2020	68	Grapholita_molesta	Malathion	0	0.283950617	Grapholita	Tortricidae	Lepidoptera	4	15	2	DD	106	Acetylcholine esterase inhibitors, Organophophates	Acetylcholine esterase inhibitors	ethyl-2-methyl-butyrate
1952	2020	68	Helicoverpa_zea	Malathion	0	0.283950617	Helicoverpa	Noctuidae	Lepidoptera	4	43	5	DD	661	Acetylcholine esterase inhibitors, Organophophates	Acetylcholine esterase inhibitors	ethyl-2-methyl-butyrate
1952	2020	68	Heliothis_virescens	Malathion	0	0.283950617	Heliothis	Noctuidae	Lepidoptera	5	29	7	DD	783	Acetylcholine esterase inhibitors, Organophophates	Acetylcholine esterase inhibitors	ethyl-2-methyl-butyrate
1952	2020	68	Hypera_postica	Malathion	0	0.283950617	Hypera	Curculionidae	Coleoptera	1	17	2	DD	26	Acetylcholine esterase inhibitors, Organophophates	Acetylcholine esterase inhibitors	ethyl-2-methyl-butyrate
1952	2020	68	Keiferia_lycopersicella	Malathion	0	0.283950617	Keiferia	Gelechiidae	Lepidoptera	7.5	5	2	DD	2	Acetylcholine esterase inhibitors, Organophophates	Acetylcholine esterase inhibitors	ethyl-2-methyl-butyrate
1952	2020	68	Lipaphis_erysimi	Malathion	0	0.283950617	Lipaphis	Aphididae	Hemiptera		40	0	DD	65	Acetylcholine esterase inhibitors, Organophophates	Acetylcholine esterase inhibitors	ethyl-2-methyl-butyrate
1952	2020	68	Liriomyza_sativae	Malathion	0	0.283950617	Liriomyza	Agromyzidae	Diptera	7.5	30	0	DD	45	Acetylcholine esterase inhibitors, Organophophates	Acetylcholine esterase inhibitors	ethyl-2-methyl-butyrate
1952	2020	68	Liriomyza_trifolii	Malathion	0	0.283950617	Liriomyza	Agromyzidae	Diptera	7.5	48	6	DD	53	Acetylcholine esterase inhibitors, Organophophates	Acetylcholine esterase inhibitors	ethyl-2-methyl-butyrate
1952	2020	68	Lygus_elisus	Malathion	0	0.283950617	Lygus	Miridae	Hemiptera	4	80	1	DD	2	Acetylcholine esterase inhibitors, Organophophates	Acetylcholine esterase inhibitors	ethyl-2-methyl-butyrate
1952	2020	68	Lymantria_dispar	Malathion	0	0.283950617	Lymantria	Lymantriidae	Lepidoptera	1	34	2	DD	662	Acetylcholine esterase inhibitors, Organophophates	Acetylcholine esterase inhibitors	ethyl-2-methyl-butyrate
1952	2020	68	Manduca_quinquemaculata	Malathion	0	0.283950617	Manduca	Sphingidae	Lepidoptera	2.5	8	1	DD	11	Acetylcholine esterase inhibitors, Organophophates	Acetylcholine esterase inhibitors	ethyl-2-methyl-butyrate
1952	2020	68	Manduca_sexta	Malathion	0	0.283950617	Manduca	Sphingidae	Lepidoptera	2.5	11	1	DD	2869	Acetylcholine esterase inhibitors, Organophophates	Acetylcholine esterase inhibitors	ethyl-2-methyl-butyrate
1952	2020	68	Nezara_viridula	Malathion	0	0.283950617	Nezara	Pentatomidae	Hemiptera	2.5	46	1	DD	170	Acetylcholine esterase inhibitors, Organophophates	Acetylcholine esterase inhibitors	ethyl-2-methyl-butyrate
1952	2020	68	Oligonychus_pratensis	Malathion	0	0.283950617	Oligonychus	Tetranychidae	Prostigmata	6.5	10	3	HD	6	Acetylcholine esterase inhibitors, Organophophates	Acetylcholine esterase inhibitors	ethyl-2-methyl-butyrate
1952	2020	68	Pectinophora_gossypiella	Malathion	0	0.283950617	Pectinophora	Gelechiidae	Lepidoptera	5	10	6	DD	128	Acetylcholine esterase inhibitors, Organophophates	Acetylcholine esterase inhibitors	ethyl-2-methyl-butyrate
1952	2020	68	Phorodon_humuli	Malathion	0	0.283950617	Phorodon	Aphididae	Hemiptera		7	5	DD	16	Acetylcholine esterase inhibitors, Organophophates	Acetylcholine esterase inhibitors	ethyl-2-methyl-butyrate
1952	2020	68	Phthorimaea_operculella	Malathion	0	0.283950617	Phthorimaea	Gelechiidae	Lepidoptera	5.5	12	3	DD	78	Acetylcholine esterase inhibitors, Organophophates	Acetylcholine esterase inhibitors	ethyl-2-methyl-butyrate
1952	2020	68	Phyllocoptruta_oleivora	Malathion	0	0.283950617	Phyllocoptruta	Eriophyidae	Prostigmata	30	2	1	HD	15	Acetylcholine esterase inhibitors, Organophophates	Acetylcholine esterase inhibitors	ethyl-2-methyl-butyrate
1952	2020	68	Phyllonorycter_elmaella	Malathion	0	0.283950617	Phyllonorycter	Gracillariidae	Lepidoptera	3	4	1	DD	0	Acetylcholine esterase inhibitors, Organophophates	Acetylcholine esterase inhibitors	ethyl-2-methyl-butyrate
1952	2020	68	Phyllonorycter_mespilella	Malathion	0	0.283950617	Phyllonorycter	Gracillariidae	Lepidoptera	3	7	2	DD	3	Acetylcholine esterase inhibitors, Organophophates	Acetylcholine esterase inhibitors	ethyl-2-methyl-butyrate
1952	2020	68	Phyllotreta_striolata	Malathion	0	0.283950617	Phyllotreta	Chrysomelidae	Coleoptera	2	84	1	DD	18	Acetylcholine esterase inhibitors, Organophophates	Acetylcholine esterase inhibitors	ethyl-2-methyl-butyrate
1952	2020	68	Pieris_rapae	Malathion	0	0.283950617	Pieris	Pieridae	Lepidoptera	4.5	22	4	DD	379	Acetylcholine esterase inhibitors, Organophophates	Acetylcholine esterase inhibitors	ethyl-2-methyl-butyrate
1952	2020	68	Planococcus_ficus	Malathion	0	0.283950617	Planococcus	Pseudococcidae	Hemiptera	3	22	1	HD	32	Acetylcholine esterase inhibitors, Organophophates	Acetylcholine esterase inhibitors	ethyl-2-methyl-butyrate
1952	2020	68	Platynota_idaeusalis	Malathion	0	0.283950617	Platynota	Tortricidae	Lepidoptera	2	20	1	DD	9	Acetylcholine esterase inhibitors, Organophophates	Acetylcholine esterase inhibitors	ethyl-2-methyl-butyrate
1952	2020	68	Popillia_japonica	Malathion	0	0.283950617	Popillia	Scarabaeidae	Coleoptera	1	10	2	DD	129	Acetylcholine esterase inhibitors, Organophophates	Acetylcholine esterase inhibitors	ethyl-2-methyl-butyrate
1952	2020	68	Pseudatomoscelis_seriatus	Malathion	0	0.283950617	Pseudatomoscelis	Miridae	Hemiptera	7	38	1	DD	16	Acetylcholine esterase inhibitors, Organophophates	Acetylcholine esterase inhibitors	ethyl-2-methyl-butyrate
1952	2020	68	Pseudococcus_maritimus	Malathion	0	0.283950617	Pseudococcus	Pseudococcidae	Hemiptera	2	92	1	HD	18	Acetylcholine esterase inhibitors, Organophophates	Acetylcholine esterase inhibitors	ethyl-2-methyl-butyrate
1952	2020	68	Rhizoglyphus_robini	Malathion	0	0.283950617	Rhizoglyphus	Acaridae	Astigmata	25	3	1	DD	32	Acetylcholine esterase inhibitors, Organophophates	Acetylcholine esterase inhibitors	ethyl-2-methyl-butyrate
1952	2020	68	Rhopalosiphum_padi	Malathion	0	0.283950617	Rhopalosiphum	Aphididae	Hemiptera	29.5	119	1	DD	284	Acetylcholine esterase inhibitors, Organophophates	Acetylcholine esterase inhibitors	ethyl-2-methyl-butyrate
1952	2020	68	Schizaphis_graminum	Malathion	0	0.283950617	Schizaphis	Aphididae	Hemiptera	9.5	44	1	DD	175	Acetylcholine esterase inhibitors, Organophophates	Acetylcholine esterase inhibitors	ethyl-2-methyl-butyrate
1952	2020	68	Sitobion_avenae	Malathion	0	0.283950617	Sitobion	Aphididae	Hemiptera	21.71	95	0	DD	226	Acetylcholine esterase inhibitors, Organophophates	Acetylcholine esterase inhibitors	ethyl-2-methyl-butyrate
1952	2020	68	Spodoptera_exigua	Malathion	0	0.283950617	Spodoptera	Noctuidae	Lepidoptera	3.5	44	12	DD	827	Acetylcholine esterase inhibitors, Organophophates	Acetylcholine esterase inhibitors	ethyl-2-methyl-butyrate
1952	2020	68	Tetranychus_mcdanieli	Malathion	0	0.283950617	Tetranychus	Tetranychidae	Prostigmata	9	3	4	HD	3	Acetylcholine esterase inhibitors, Organophophates	Acetylcholine esterase inhibitors	ethyl-2-methyl-butyrate
1952	2020	68	Tetranychus_pacificus	Malathion	0	0.283950617	Tetranychus	Tetranychidae	Prostigmata	15	14	4	HD	11	Acetylcholine esterase inhibitors, Organophophates	Acetylcholine esterase inhibitors	ethyl-2-methyl-butyrate
1952	2020	68	Tetranychus_tumidus	Malathion	0	0.283950617	Tetranychus	Tetranychidae	Prostigmata	18.5	2	2	HD	0	Acetylcholine esterase inhibitors, Organophophates	Acetylcholine esterase inhibitors	ethyl-2-methyl-butyrate
1952	2020	68	Tetranychus_turkestani	Malathion	0	0.283950617	Tetranychus	Tetranychidae	Prostigmata	12	5	4	HD	11	Acetylcholine esterase inhibitors, Organophophates	Acetylcholine esterase inhibitors	ethyl-2-methyl-butyrate
1952	2020	68	Thrips_palmi	Malathion	0	0.283950617	Thrips	Thripidae	Thysanoptera	7.5	18	2	HD	35	Acetylcholine esterase inhibitors, Organophophates	Acetylcholine esterase inhibitors	ethyl-2-methyl-butyrate
1952	2020	68	Thrips_tabaci	Malathion	0	0.283950617	Thrips	Thripidae	Thysanoptera	7.5	24	8	HD	122	Acetylcholine esterase inhibitors, Organophophates	Acetylcholine esterase inhibitors	ethyl-2-methyl-butyrate
1968	1983	15	Trichoplusia_ni	Methomyl	1	0.233333333	Trichoplusia	Noctuidae	Lepidoptera	3	69	4	DD	1009	Acetylcholine esterase inhibitors, Carbamates	Acetylcholine esterase inhibitors	s-methyl-cysteine
1968	1973	5	Myzus_persicae	Methomyl	1	0.233333333	Myzus	Aphididae	Hemiptera	17.5	861	6	DD	907	Acetylcholine esterase inhibitors, Carbamates	Acetylcholine esterase inhibitors	s-methyl-cysteine
1968	1983	15	Heliothis_virescens	Methomyl	1	0.233333333	Heliothis	Noctuidae	Lepidoptera	5	29	7	DD	783	Acetylcholine esterase inhibitors, Carbamates	Acetylcholine esterase inhibitors	s-methyl-cysteine
1968	1987	19	Spodoptera_exigua	Methomyl	1	0.233333333	Spodoptera	Noctuidae	Lepidoptera	3.5	44	12	DD	827	Acetylcholine esterase inhibitors, Carbamates	Acetylcholine esterase inhibitors	s-methyl-cysteine
1968	1991	23	Spodoptera_frugiperda	Methomyl	1	0.233333333	Spodoptera	Noctuidae	Lepidoptera	5.5	69	5	DD	2401	Acetylcholine esterase inhibitors, Carbamates	Acetylcholine esterase inhibitors	s-methyl-cysteine
1968	1992	24	Plutella_xylostella	Methomyl	1	0.233333333	Plutella	Plutellidae	Lepidoptera	4.5	18	15	DD	1006	Acetylcholine esterase inhibitors, Carbamates	Acetylcholine esterase inhibitors	s-methyl-cysteine
1968	1992	24	Frankliniella_occidentalis	Methomyl	1	0.233333333	Frankliniella	Thripidae	Thysanoptera	6	52	8	HD	349	Acetylcholine esterase inhibitors, Carbamates	Acetylcholine esterase inhibitors	s-methyl-cysteine
1968	1993	25	Trialeurodes_vaporariorum	Methomyl	1	0.233333333	Trialeurodes	Aleyrodidae	Hemiptera	2.5	77	10	HD	123	Acetylcholine esterase inhibitors, Carbamates	Acetylcholine esterase inhibitors	s-methyl-cysteine
1968	1993	25	Bemisia_tabaci	Methomyl	1	0.233333333	Bemisia	Aleyrodidae	Hemiptera	13	100	10	HD	1032	Acetylcholine esterase inhibitors, Carbamates	Acetylcholine esterase inhibitors	s-methyl-cysteine
1968	1994	26	Aphis_gossypii	Methomyl	1	0.233333333	Aphis	Aphididae	Hemiptera	31.5	1029	8	DD	316	Acetylcholine esterase inhibitors, Carbamates	Acetylcholine esterase inhibitors	s-methyl-cysteine
1968	1996	28	Keiferia_lycopersicella	Methomyl	1	0.233333333	Keiferia	Gelechiidae	Lepidoptera	7.5	5	2	DD	2	Acetylcholine esterase inhibitors, Carbamates	Acetylcholine esterase inhibitors	s-methyl-cysteine
1968	2020	52	Aculops_lycopersici	Methomyl	0	0.233333333	Aculops	Eriophyidae	Prostigmata	7	9	1	HD	8	Acetylcholine esterase inhibitors, Carbamates	Acetylcholine esterase inhibitors	s-methyl-cysteine
1968	2020	52	Agrotis_ipsilon	Methomyl	0	0.233333333	Agrotis	Noctuidae	Lepidoptera	3	56	3	DD	129	Acetylcholine esterase inhibitors, Carbamates	Acetylcholine esterase inhibitors	s-methyl-cysteine
1968	2020	52	Anarsia_lineatella	Methomyl	0	0.233333333	Anarsia	Gelechiidae	Lepidoptera	2.5	7	1	DD	10	Acetylcholine esterase inhibitors, Carbamates	Acetylcholine esterase inhibitors	s-methyl-cysteine
1968	2020	52	Anthonomus_eugenii	Methomyl	0	0.233333333	Anthonomus	Curculionidae	Coleoptera	6.5	5	2	DD	7	Acetylcholine esterase inhibitors, Carbamates	Acetylcholine esterase inhibitors	s-methyl-cysteine
1968	2020	52	Anthonomus_grandis	Methomyl	0	0.233333333	Anthonomus	Curculionidae	Coleoptera	3	8	5	DD	157	Acetylcholine esterase inhibitors, Carbamates	Acetylcholine esterase inhibitors	s-methyl-cysteine
1968	2020	52	Aphis_fabae	Methomyl	0	0.233333333	Aphis	Aphididae	Hemiptera	30.2	633	2	DD	128	Acetylcholine esterase inhibitors, Carbamates	Acetylcholine esterase inhibitors	s-methyl-cysteine
1968	2020	52	Aphis_nasturtii	Methomyl	0	0.233333333	Aphis	Aphididae	Hemiptera	30.2	158	1	DD	6	Acetylcholine esterase inhibitors, Carbamates	Acetylcholine esterase inhibitors	s-methyl-cysteine
1968	2020	52	Aphis_pomi	Methomyl	0	0.233333333	Aphis	Aphididae	Hemiptera	12	28	1	DD	14	Acetylcholine esterase inhibitors, Carbamates	Acetylcholine esterase inhibitors	s-methyl-cysteine
1968	2020	52	Argyrotaenia_velutinana	Methomyl	0	0.233333333	Argyrotaenia	Tortricidae	Lepidoptera	3	36	1	DD	22	Acetylcholine esterase inhibitors, Carbamates	Acetylcholine esterase inhibitors	s-methyl-cysteine
1968	2020	52	Aulacorthum_solani	Methomyl	0	0.233333333	Aulacorthum	Aphididae	Hemiptera	10	433	1	DD	27	Acetylcholine esterase inhibitors, Carbamates	Acetylcholine esterase inhibitors	s-methyl-cysteine
1968	2020	52	Blissus_leucopterus	Methomyl	0	0.233333333	Blissus	Blissidae	Hemiptera	2.5	13	1	DD	7	Acetylcholine esterase inhibitors, Carbamates	Acetylcholine esterase inhibitors	s-methyl-cysteine
1968	2020	52	Bucculatrix_thurberiella	Methomyl	0	0.233333333	Bucculatrix	Bucculatricidae	Lepidoptera	5	2	3	HD	3	Acetylcholine esterase inhibitors, Carbamates	Acetylcholine esterase inhibitors	s-methyl-cysteine
1968	2020	52	Callosobruchus_maculatus	Methomyl	0	0.233333333	Callosobruchus	Chrysomelidae	Coleoptera	6.5	12	2	DD	314	Acetylcholine esterase inhibitors, Carbamates	Acetylcholine esterase inhibitors	s-methyl-cysteine
1968	2020	52	Ceroplastes_floridensis	Methomyl	0	0.233333333	Ceroplastes	Coccidae	Hemiptera	2	162	1	HD	4	Acetylcholine esterase inhibitors, Carbamates	Acetylcholine esterase inhibitors	s-methyl-cysteine
1968	2020	52	Chaetosiphon_fragaefolii	Methomyl	0	0.233333333	Chaetosiphon	Aphididae	Hemiptera	21.71	5	1	DD	8	Acetylcholine esterase inhibitors, Carbamates	Acetylcholine esterase inhibitors	s-methyl-cysteine
1968	2020	52	Choristoneura_rosaceana	Methomyl	0	0.233333333	Choristoneura	Tortricidae	Lepidoptera	1.5	56	4	DD	76	Acetylcholine esterase inhibitors, Carbamates	Acetylcholine esterase inhibitors	s-methyl-cysteine
1968	2020	52	Chromaphis_juglandicola	Methomyl	0	0.233333333	Chromaphis	Aphididae	Hemiptera	10.5	6	2	DD	2	Acetylcholine esterase inhibitors, Carbamates	Acetylcholine esterase inhibitors	s-methyl-cysteine
1968	2020	52	Circulifer_tenellus	Methomyl	0	0.233333333	Circulifer	Cicadellidae	Hemiptera	3	6	1	DD	24	Acetylcholine esterase inhibitors, Carbamates	Acetylcholine esterase inhibitors	s-methyl-cysteine
1968	2020	52	Conoderus_falli	Methomyl	0	0.233333333	Conoderus	Elateridae	Coleoptera	2	7	3	DD	2	Acetylcholine esterase inhibitors, Carbamates	Acetylcholine esterase inhibitors	s-methyl-cysteine
1968	2020	52	Conoderus_vespertinus	Methomyl	0	0.233333333	Conoderus	Elateridae	Coleoptera	0.32	2	1	DD	2	Acetylcholine esterase inhibitors, Carbamates	Acetylcholine esterase inhibitors	s-methyl-cysteine
1968	2020	52	Cydia_pomonella	Methomyl	0	0.233333333	Cydia	Tortricidae	Lepidoptera	2	13	8	DD	404	Acetylcholine esterase inhibitors, Carbamates	Acetylcholine esterase inhibitors	s-methyl-cysteine
1968	2020	52	Cylas_formicarius	Methomyl	0	0.233333333	Cylas	Brentidae	Coleoptera	10.5	4	3	DD	34	Acetylcholine esterase inhibitors, Carbamates	Acetylcholine esterase inhibitors	s-methyl-cysteine
1968	2020	52	Delia_floralis	Methomyl	0	0.233333333	Delia	Anthomyiidae	Diptera	3.17	5	1	DD	2	Acetylcholine esterase inhibitors, Carbamates	Acetylcholine esterase inhibitors	s-methyl-cysteine
1968	2020	52	Delia_florilega	Methomyl	0	0.233333333	Delia	Anthomyiidae	Diptera	3.17	5	1	DD	1	Acetylcholine esterase inhibitors, Carbamates	Acetylcholine esterase inhibitors	s-methyl-cysteine
1968	2020	52	Delia_platura	Methomyl	0	0.233333333	Delia	Anthomyiidae	Diptera	4	28	2	DD	10	Acetylcholine esterase inhibitors, Carbamates	Acetylcholine esterase inhibitors	s-methyl-cysteine
1968	2020	52	Diabrotica_longicornis	Methomyl	0	0.233333333	Diabrotica	Chrysomelidae	Coleoptera	1	59	2	DD	3	Acetylcholine esterase inhibitors, Carbamates	Acetylcholine esterase inhibitors	s-methyl-cysteine
1968	2020	52	Diabrotica_undecimpunctata	Methomyl	0	0.233333333	Diabrotica	Chrysomelidae	Coleoptera	2	220	4	DD	48	Acetylcholine esterase inhibitors, Carbamates	Acetylcholine esterase inhibitors	s-methyl-cysteine
1968	2020	52	Diabrotica_virgifera	Methomyl	0	0.233333333	Diabrotica	Chrysomelidae	Coleoptera	1	101	2	DD	356	Acetylcholine esterase inhibitors, Carbamates	Acetylcholine esterase inhibitors	s-methyl-cysteine
1968	2020	52	Diaphorina_citri	Methomyl	0	0.233333333	Diaphorina	Psyllidae	Hemiptera	9.5	2	0	DD	208	Acetylcholine esterase inhibitors, Carbamates	Acetylcholine esterase inhibitors	s-methyl-cysteine
1968	2020	52	Diatraea_saccharalis	Methomyl	0	0.233333333	Diatraea	Crambidae	Lepidoptera	4	16	3	DD	142	Acetylcholine esterase inhibitors, Carbamates	Acetylcholine esterase inhibitors	s-methyl-cysteine
1968	2020	52	Eotetranychus_hicoriae	Methomyl	0	0.233333333	Eotetranychus	Tetranychidae	Prostigmata	11.97	2	1	HD	0	Acetylcholine esterase inhibitors, Carbamates	Acetylcholine esterase inhibitors	s-methyl-cysteine
1968	2020	52	Epilachna_varivestis	Methomyl	0	0.233333333	Epilachna	Coccinellidae	Coleoptera	2.5	7	1	DD	37	Acetylcholine esterase inhibitors, Carbamates	Acetylcholine esterase inhibitors	s-methyl-cysteine
1968	2020	52	Epitrix_hirtipennis	Methomyl	0	0.233333333	Epitrix	Chrysomelidae	Coleoptera	3	44	2	DD	7	Acetylcholine esterase inhibitors, Carbamates	Acetylcholine esterase inhibitors	s-methyl-cysteine
1968	2020	52	Epitrix_tuberis	Methomyl	0	0.233333333	Epitrix	Chrysomelidae	Coleoptera	1.5	32	2	DD	4	Acetylcholine esterase inhibitors, Carbamates	Acetylcholine esterase inhibitors	s-methyl-cysteine
1968	2020	52	Eumerus_strigatus	Methomyl	0	0.233333333	Eumerus	Syrphidae	Diptera	2	1	0	DD	1	Acetylcholine esterase inhibitors, Carbamates	Acetylcholine esterase inhibitors	s-methyl-cysteine
1968	2020	52	Euxesta_notata	Methomyl	0	0.233333333	Euxesta	Ulidiidae	Diptera		1	2	DD	0	Acetylcholine esterase inhibitors, Carbamates	Acetylcholine esterase inhibitors	s-methyl-cysteine
1968	2020	52	Euxoa_messoria	Methomyl	0	0.233333333	Euxoa	Noctuidae	Lepidoptera	1	22	1	DD	3	Acetylcholine esterase inhibitors, Carbamates	Acetylcholine esterase inhibitors	s-methyl-cysteine
1968	2020	52	Euxoa_ochrogaster	Methomyl	0	0.233333333	Euxoa	Noctuidae	Lepidoptera	1	20	2	DD	1	Acetylcholine esterase inhibitors, Carbamates	Acetylcholine esterase inhibitors	s-methyl-cysteine
1968	2020	52	Evergestis_pallidata	Methomyl	0	0.233333333	Evergestis	Crambidae	Lepidoptera	2	5	2	DD	0	Acetylcholine esterase inhibitors, Carbamates	Acetylcholine esterase inhibitors	s-methyl-cysteine
1968	2020	52	Frankliniella_tritici	Methomyl	0	0.233333333	Frankliniella	Thripidae	Thysanoptera	12.5	15	1	HD	11	Acetylcholine esterase inhibitors, Carbamates	Acetylcholine esterase inhibitors	s-methyl-cysteine
1968	2020	52	Grapholita_molesta	Methomyl	0	0.233333333	Grapholita	Tortricidae	Lepidoptera	4	15	2	DD	106	Acetylcholine esterase inhibitors, Carbamates	Acetylcholine esterase inhibitors	s-methyl-cysteine
1968	2020	52	Helicoverpa_zea	Methomyl	0	0.233333333	Helicoverpa	Noctuidae	Lepidoptera	4	43	5	DD	661	Acetylcholine esterase inhibitors, Carbamates	Acetylcholine esterase inhibitors	s-methyl-cysteine
1968	2020	52	Hypera_postica	Methomyl	0	0.233333333	Hypera	Curculionidae	Coleoptera	1	17	2	DD	26	Acetylcholine esterase inhibitors, Carbamates	Acetylcholine esterase inhibitors	s-methyl-cysteine
1968	2020	52	Leptinotarsa_decemlineata	Methomyl	0	0.233333333	Leptinotarsa	Chrysomelidae	Coleoptera	2	66	9	DD	447	Acetylcholine esterase inhibitors, Carbamates	Acetylcholine esterase inhibitors	s-methyl-cysteine
1968	2020	52	Lipaphis_erysimi	Methomyl	0	0.233333333	Lipaphis	Aphididae	Hemiptera		40	0	DD	65	Acetylcholine esterase inhibitors, Carbamates	Acetylcholine esterase inhibitors	s-methyl-cysteine
1968	2020	52	Liriomyza_sativae	Methomyl	0	0.233333333	Liriomyza	Agromyzidae	Diptera	7.5	30	0	DD	45	Acetylcholine esterase inhibitors, Carbamates	Acetylcholine esterase inhibitors	s-methyl-cysteine
1968	2020	52	Liriomyza_trifolii	Methomyl	0	0.233333333	Liriomyza	Agromyzidae	Diptera	7.5	48	6	DD	53	Acetylcholine esterase inhibitors, Carbamates	Acetylcholine esterase inhibitors	s-methyl-cysteine
1968	2020	52	Lygus_elisus	Methomyl	0	0.233333333	Lygus	Miridae	Hemiptera	4	80	1	DD	2	Acetylcholine esterase inhibitors, Carbamates	Acetylcholine esterase inhibitors	s-methyl-cysteine
1968	2020	52	Lygus_hesperus	Methomyl	0	0.233333333	Lygus	Miridae	Hemiptera	4	60	2	DD	72	Acetylcholine esterase inhibitors, Carbamates	Acetylcholine esterase inhibitors	s-methyl-cysteine
1968	2020	52	Lygus_lineolaris	Methomyl	0	0.233333333	Lygus	Miridae	Hemiptera	4	150	4	DD	83	Acetylcholine esterase inhibitors, Carbamates	Acetylcholine esterase inhibitors	s-methyl-cysteine
1968	2020	52	Lymantria_dispar	Methomyl	0	0.233333333	Lymantria	Lymantriidae	Lepidoptera	1	34	2	DD	662	Acetylcholine esterase inhibitors, Carbamates	Acetylcholine esterase inhibitors	s-methyl-cysteine
1968	2020	52	Manduca_quinquemaculata	Methomyl	0	0.233333333	Manduca	Sphingidae	Lepidoptera	2.5	8	1	DD	11	Acetylcholine esterase inhibitors, Carbamates	Acetylcholine esterase inhibitors	s-methyl-cysteine
1968	2020	52	Manduca_sexta	Methomyl	0	0.233333333	Manduca	Sphingidae	Lepidoptera	2.5	11	1	DD	2869	Acetylcholine esterase inhibitors, Carbamates	Acetylcholine esterase inhibitors	s-methyl-cysteine
1968	2020	52	Nezara_viridula	Methomyl	0	0.233333333	Nezara	Pentatomidae	Hemiptera	2.5	46	1	DD	170	Acetylcholine esterase inhibitors, Carbamates	Acetylcholine esterase inhibitors	s-methyl-cysteine
1968	2020	52	Oligonychus_pratensis	Methomyl	0	0.233333333	Oligonychus	Tetranychidae	Prostigmata	6.5	10	3	HD	6	Acetylcholine esterase inhibitors, Carbamates	Acetylcholine esterase inhibitors	s-methyl-cysteine
1968	2020	52	Panonychus_ulmi	Methomyl	0	0.233333333	Panonychus	Tetranychidae	Prostigmata	6.5	8	12	HD	55	Acetylcholine esterase inhibitors, Carbamates	Acetylcholine esterase inhibitors	s-methyl-cysteine
1968	2020	52	Phthorimaea_operculella	Methomyl	0	0.233333333	Phthorimaea	Gelechiidae	Lepidoptera	5.5	12	3	DD	78	Acetylcholine esterase inhibitors, Carbamates	Acetylcholine esterase inhibitors	s-methyl-cysteine
1968	2020	52	Phyllocoptruta_oleivora	Methomyl	0	0.233333333	Phyllocoptruta	Eriophyidae	Prostigmata	30	2	1	HD	15	Acetylcholine esterase inhibitors, Carbamates	Acetylcholine esterase inhibitors	s-methyl-cysteine
1968	2020	52	Phyllonorycter_elmaella	Methomyl	0	0.233333333	Phyllonorycter	Gracillariidae	Lepidoptera	3	4	1	DD	0	Acetylcholine esterase inhibitors, Carbamates	Acetylcholine esterase inhibitors	s-methyl-cysteine
1968	2020	52	Phyllonorycter_mespilella	Methomyl	0	0.233333333	Phyllonorycter	Gracillariidae	Lepidoptera	3	7	2	DD	3	Acetylcholine esterase inhibitors, Carbamates	Acetylcholine esterase inhibitors	s-methyl-cysteine
1968	2020	52	Phyllotreta_striolata	Methomyl	0	0.233333333	Phyllotreta	Chrysomelidae	Coleoptera	2	84	1	DD	18	Acetylcholine esterase inhibitors, Carbamates	Acetylcholine esterase inhibitors	s-methyl-cysteine
1968	2020	52	Planococcus_ficus	Methomyl	0	0.233333333	Planococcus	Pseudococcidae	Hemiptera	3	22	1	HD	32	Acetylcholine esterase inhibitors, Carbamates	Acetylcholine esterase inhibitors	s-methyl-cysteine
1968	2020	52	Platynota_idaeusalis	Methomyl	0	0.233333333	Platynota	Tortricidae	Lepidoptera	2	20	1	DD	9	Acetylcholine esterase inhibitors, Carbamates	Acetylcholine esterase inhibitors	s-methyl-cysteine
1968	2020	52	Popillia_japonica	Methomyl	0	0.233333333	Popillia	Scarabaeidae	Coleoptera	1	10	2	DD	129	Acetylcholine esterase inhibitors, Carbamates	Acetylcholine esterase inhibitors	s-methyl-cysteine
1968	2020	52	Pseudatomoscelis_seriatus	Methomyl	0	0.233333333	Pseudatomoscelis	Miridae	Hemiptera	7	38	1	DD	16	Acetylcholine esterase inhibitors, Carbamates	Acetylcholine esterase inhibitors	s-methyl-cysteine
1968	2020	52	Pseudococcus_maritimus	Methomyl	0	0.233333333	Pseudococcus	Pseudococcidae	Hemiptera	2	92	1	HD	18	Acetylcholine esterase inhibitors, Carbamates	Acetylcholine esterase inhibitors	s-methyl-cysteine
1968	2020	52	Rhizoglyphus_robini	Methomyl	0	0.233333333	Rhizoglyphus	Acaridae	Astigmata	25	3	1	DD	32	Acetylcholine esterase inhibitors, Carbamates	Acetylcholine esterase inhibitors	s-methyl-cysteine
1968	2020	52	Rhopalosiphum_padi	Methomyl	0	0.233333333	Rhopalosiphum	Aphididae	Hemiptera	29.5	119	1	DD	284	Acetylcholine esterase inhibitors, Carbamates	Acetylcholine esterase inhibitors	s-methyl-cysteine
1968	2020	52	Schizaphis_graminum	Methomyl	0	0.233333333	Schizaphis	Aphididae	Hemiptera	9.5	44	1	DD	175	Acetylcholine esterase inhibitors, Carbamates	Acetylcholine esterase inhibitors	s-methyl-cysteine
1968	2020	52	Sitobion_avenae	Methomyl	0	0.233333333	Sitobion	Aphididae	Hemiptera	21.71	95	0	DD	226	Acetylcholine esterase inhibitors, Carbamates	Acetylcholine esterase inhibitors	s-methyl-cysteine
1968	2020	52	Tetranychus_desertorum	Methomyl	0	0.233333333	Tetranychus	Tetranychidae	Prostigmata	15	4	1	HD	2	Acetylcholine esterase inhibitors, Carbamates	Acetylcholine esterase inhibitors	s-methyl-cysteine
1968	2020	52	Tetranychus_mcdanieli	Methomyl	0	0.233333333	Tetranychus	Tetranychidae	Prostigmata	9	3	4	HD	3	Acetylcholine esterase inhibitors, Carbamates	Acetylcholine esterase inhibitors	s-methyl-cysteine
1968	2020	52	Tetranychus_pacificus	Methomyl	0	0.233333333	Tetranychus	Tetranychidae	Prostigmata	15	14	4	HD	11	Acetylcholine esterase inhibitors, Carbamates	Acetylcholine esterase inhibitors	s-methyl-cysteine
1968	2020	52	Tetranychus_tumidus	Methomyl	0	0.233333333	Tetranychus	Tetranychidae	Prostigmata	18.5	2	2	HD	0	Acetylcholine esterase inhibitors, Carbamates	Acetylcholine esterase inhibitors	s-methyl-cysteine
1968	2020	52	Tetranychus_turkestani	Methomyl	0	0.233333333	Tetranychus	Tetranychidae	Prostigmata	12	5	4	HD	11	Acetylcholine esterase inhibitors, Carbamates	Acetylcholine esterase inhibitors	s-methyl-cysteine
1968	2020	52	Thrips_palmi	Methomyl	0	0.233333333	Thrips	Thripidae	Thysanoptera	7.5	18	2	HD	35	Acetylcholine esterase inhibitors, Carbamates	Acetylcholine esterase inhibitors	s-methyl-cysteine
1956	1960	4	Myzus_persicae	Naled	1	0.293103448	Myzus	Aphididae	Hemiptera	17.5	861	6	DD	907	Acetylcholine esterase inhibitors, Organophophates	Acetylcholine esterase inhibitors	glyceraldehyde-3-phosphate
1956	1974	18	Lygus_hesperus	Naled	1	0.293103448	Lygus	Miridae	Hemiptera	4	60	2	DD	72	Acetylcholine esterase inhibitors, Organophophates	Acetylcholine esterase inhibitors	glyceraldehyde-3-phosphate
1956	2020	64	Aculops_lycopersici	Naled	0	0.293103448	Aculops	Eriophyidae	Prostigmata	7	9	1	HD	8	Acetylcholine esterase inhibitors, Organophophates	Acetylcholine esterase inhibitors	glyceraldehyde-3-phosphate
1956	2020	64	Agrotis_ipsilon	Naled	0	0.293103448	Agrotis	Noctuidae	Lepidoptera	3	56	3	DD	129	Acetylcholine esterase inhibitors, Organophophates	Acetylcholine esterase inhibitors	glyceraldehyde-3-phosphate
1956	2020	64	Anarsia_lineatella	Naled	0	0.293103448	Anarsia	Gelechiidae	Lepidoptera	2.5	7	1	DD	10	Acetylcholine esterase inhibitors, Organophophates	Acetylcholine esterase inhibitors	glyceraldehyde-3-phosphate
1956	2020	64	Anthonomus_eugenii	Naled	0	0.293103448	Anthonomus	Curculionidae	Coleoptera	6.5	5	2	DD	7	Acetylcholine esterase inhibitors, Organophophates	Acetylcholine esterase inhibitors	glyceraldehyde-3-phosphate
1956	2020	64	Anthonomus_grandis	Naled	0	0.293103448	Anthonomus	Curculionidae	Coleoptera	3	8	5	DD	157	Acetylcholine esterase inhibitors, Organophophates	Acetylcholine esterase inhibitors	glyceraldehyde-3-phosphate
1956	2020	64	Aphis_fabae	Naled	0	0.293103448	Aphis	Aphididae	Hemiptera	30.2	633	2	DD	128	Acetylcholine esterase inhibitors, Organophophates	Acetylcholine esterase inhibitors	glyceraldehyde-3-phosphate
1956	2020	64	Aphis_gossypii	Naled	0	0.293103448	Aphis	Aphididae	Hemiptera	31.5	1029	8	DD	316	Acetylcholine esterase inhibitors, Organophophates	Acetylcholine esterase inhibitors	glyceraldehyde-3-phosphate
1956	2020	64	Aphis_nasturtii	Naled	0	0.293103448	Aphis	Aphididae	Hemiptera	30.2	158	1	DD	6	Acetylcholine esterase inhibitors, Organophophates	Acetylcholine esterase inhibitors	glyceraldehyde-3-phosphate
1956	2020	64	Aphis_pomi	Naled	0	0.293103448	Aphis	Aphididae	Hemiptera	12	28	1	DD	14	Acetylcholine esterase inhibitors, Organophophates	Acetylcholine esterase inhibitors	glyceraldehyde-3-phosphate
1956	2020	64	Argyrotaenia_velutinana	Naled	0	0.293103448	Argyrotaenia	Tortricidae	Lepidoptera	3	36	1	DD	22	Acetylcholine esterase inhibitors, Organophophates	Acetylcholine esterase inhibitors	glyceraldehyde-3-phosphate
1956	2020	64	Aulacorthum_solani	Naled	0	0.293103448	Aulacorthum	Aphididae	Hemiptera	10	433	1	DD	27	Acetylcholine esterase inhibitors, Organophophates	Acetylcholine esterase inhibitors	glyceraldehyde-3-phosphate
1956	2020	64	Bemisia_tabaci	Naled	0	0.293103448	Bemisia	Aleyrodidae	Hemiptera	13	100	10	HD	1032	Acetylcholine esterase inhibitors, Organophophates	Acetylcholine esterase inhibitors	glyceraldehyde-3-phosphate
1956	2020	64	Brevicoryne_brassicae	Naled	0	0.293103448	Brevicoryne	Aphididae	Hemiptera	25.5	73	0	DD	125	Acetylcholine esterase inhibitors, Organophophates	Acetylcholine esterase inhibitors	glyceraldehyde-3-phosphate
1956	2020	64	Bucculatrix_thurberiella	Naled	0	0.293103448	Bucculatrix	Bucculatricidae	Lepidoptera	5	2	3	HD	3	Acetylcholine esterase inhibitors, Organophophates	Acetylcholine esterase inhibitors	glyceraldehyde-3-phosphate
1956	2020	64	Callosobruchus_maculatus	Naled	0	0.293103448	Callosobruchus	Chrysomelidae	Coleoptera	6.5	12	2	DD	314	Acetylcholine esterase inhibitors, Organophophates	Acetylcholine esterase inhibitors	glyceraldehyde-3-phosphate
1956	2020	64	Ceroplastes_floridensis	Naled	0	0.293103448	Ceroplastes	Coccidae	Hemiptera	2	162	1	HD	4	Acetylcholine esterase inhibitors, Organophophates	Acetylcholine esterase inhibitors	glyceraldehyde-3-phosphate
1956	2020	64	Choristoneura_rosaceana	Naled	0	0.293103448	Choristoneura	Tortricidae	Lepidoptera	1.5	56	4	DD	76	Acetylcholine esterase inhibitors, Organophophates	Acetylcholine esterase inhibitors	glyceraldehyde-3-phosphate
1956	2020	64	Chromaphis_juglandicola	Naled	0	0.293103448	Chromaphis	Aphididae	Hemiptera	10.5	6	2	DD	2	Acetylcholine esterase inhibitors, Organophophates	Acetylcholine esterase inhibitors	glyceraldehyde-3-phosphate
1956	2020	64	Circulifer_tenellus	Naled	0	0.293103448	Circulifer	Cicadellidae	Hemiptera	3	6	1	DD	24	Acetylcholine esterase inhibitors, Organophophates	Acetylcholine esterase inhibitors	glyceraldehyde-3-phosphate
1956	2020	64	Conoderus_falli	Naled	0	0.293103448	Conoderus	Elateridae	Coleoptera	2	7	3	DD	2	Acetylcholine esterase inhibitors, Organophophates	Acetylcholine esterase inhibitors	glyceraldehyde-3-phosphate
1956	2020	64	Cydia_pomonella	Naled	0	0.293103448	Cydia	Tortricidae	Lepidoptera	2	13	8	DD	404	Acetylcholine esterase inhibitors, Organophophates	Acetylcholine esterase inhibitors	glyceraldehyde-3-phosphate
1956	2020	64	Delia_floralis	Naled	0	0.293103448	Delia	Anthomyiidae	Diptera	3.17	5	1	DD	2	Acetylcholine esterase inhibitors, Organophophates	Acetylcholine esterase inhibitors	glyceraldehyde-3-phosphate
1956	2020	64	Delia_florilega	Naled	0	0.293103448	Delia	Anthomyiidae	Diptera	3.17	5	1	DD	1	Acetylcholine esterase inhibitors, Organophophates	Acetylcholine esterase inhibitors	glyceraldehyde-3-phosphate
1956	2020	64	Delia_platura	Naled	0	0.293103448	Delia	Anthomyiidae	Diptera	4	28	2	DD	10	Acetylcholine esterase inhibitors, Organophophates	Acetylcholine esterase inhibitors	glyceraldehyde-3-phosphate
1956	2020	64	Diabrotica_longicornis	Naled	0	0.293103448	Diabrotica	Chrysomelidae	Coleoptera	1	59	2	DD	3	Acetylcholine esterase inhibitors, Organophophates	Acetylcholine esterase inhibitors	glyceraldehyde-3-phosphate
1956	2020	64	Diabrotica_undecimpunctata	Naled	0	0.293103448	Diabrotica	Chrysomelidae	Coleoptera	2	220	4	DD	48	Acetylcholine esterase inhibitors, Organophophates	Acetylcholine esterase inhibitors	glyceraldehyde-3-phosphate
1956	2020	64	Diabrotica_virgifera	Naled	0	0.293103448	Diabrotica	Chrysomelidae	Coleoptera	1	101	2	DD	356	Acetylcholine esterase inhibitors, Organophophates	Acetylcholine esterase inhibitors	glyceraldehyde-3-phosphate
1956	2020	64	Diaphorina_citri	Naled	0	0.293103448	Diaphorina	Psyllidae	Hemiptera	9.5	2	0	DD	208	Acetylcholine esterase inhibitors, Organophophates	Acetylcholine esterase inhibitors	glyceraldehyde-3-phosphate
1956	2020	64	Epilachna_varivestis	Naled	0	0.293103448	Epilachna	Coccinellidae	Coleoptera	2.5	7	1	DD	37	Acetylcholine esterase inhibitors, Organophophates	Acetylcholine esterase inhibitors	glyceraldehyde-3-phosphate
1956	2020	64	Epitrix_hirtipennis	Naled	0	0.293103448	Epitrix	Chrysomelidae	Coleoptera	3	44	2	DD	7	Acetylcholine esterase inhibitors, Organophophates	Acetylcholine esterase inhibitors	glyceraldehyde-3-phosphate
1956	2020	64	Epitrix_tuberis	Naled	0	0.293103448	Epitrix	Chrysomelidae	Coleoptera	1.5	32	2	DD	4	Acetylcholine esterase inhibitors, Organophophates	Acetylcholine esterase inhibitors	glyceraldehyde-3-phosphate
1956	2020	64	Erythroneura_elegantula	Naled	0	0.293103448	Erythroneura	Cicadellidae	Hemiptera	2.5	1	4	DD	5	Acetylcholine esterase inhibitors, Organophophates	Acetylcholine esterase inhibitors	glyceraldehyde-3-phosphate
1956	2020	64	Euxoa_messoria	Naled	0	0.293103448	Euxoa	Noctuidae	Lepidoptera	1	22	1	DD	3	Acetylcholine esterase inhibitors, Organophophates	Acetylcholine esterase inhibitors	glyceraldehyde-3-phosphate
1956	2020	64	Euxoa_ochrogaster	Naled	0	0.293103448	Euxoa	Noctuidae	Lepidoptera	1	20	2	DD	1	Acetylcholine esterase inhibitors, Organophophates	Acetylcholine esterase inhibitors	glyceraldehyde-3-phosphate
1956	2020	64	Evergestis_pallidata	Naled	0	0.293103448	Evergestis	Crambidae	Lepidoptera	2	5	2	DD	0	Acetylcholine esterase inhibitors, Organophophates	Acetylcholine esterase inhibitors	glyceraldehyde-3-phosphate
1956	2020	64	Frankliniella_occidentalis	Naled	0	0.293103448	Frankliniella	Thripidae	Thysanoptera	6	52	8	HD	349	Acetylcholine esterase inhibitors, Organophophates	Acetylcholine esterase inhibitors	glyceraldehyde-3-phosphate
1956	2020	64	Frankliniella_tritici	Naled	0	0.293103448	Frankliniella	Thripidae	Thysanoptera	12.5	15	1	HD	11	Acetylcholine esterase inhibitors, Organophophates	Acetylcholine esterase inhibitors	glyceraldehyde-3-phosphate
1956	2020	64	Grapholita_molesta	Naled	0	0.293103448	Grapholita	Tortricidae	Lepidoptera	4	15	2	DD	106	Acetylcholine esterase inhibitors, Organophophates	Acetylcholine esterase inhibitors	glyceraldehyde-3-phosphate
1956	2020	64	Helicoverpa_zea	Naled	0	0.293103448	Helicoverpa	Noctuidae	Lepidoptera	4	43	5	DD	661	Acetylcholine esterase inhibitors, Organophophates	Acetylcholine esterase inhibitors	glyceraldehyde-3-phosphate
1956	2020	64	Heliothis_virescens	Naled	0	0.293103448	Heliothis	Noctuidae	Lepidoptera	5	29	7	DD	783	Acetylcholine esterase inhibitors, Organophophates	Acetylcholine esterase inhibitors	glyceraldehyde-3-phosphate
1956	2020	64	Hypera_postica	Naled	0	0.293103448	Hypera	Curculionidae	Coleoptera	1	17	2	DD	26	Acetylcholine esterase inhibitors, Organophophates	Acetylcholine esterase inhibitors	glyceraldehyde-3-phosphate
1956	2020	64	Keiferia_lycopersicella	Naled	0	0.293103448	Keiferia	Gelechiidae	Lepidoptera	7.5	5	2	DD	2	Acetylcholine esterase inhibitors, Organophophates	Acetylcholine esterase inhibitors	glyceraldehyde-3-phosphate
1956	2020	64	Leptinotarsa_decemlineata	Naled	0	0.293103448	Leptinotarsa	Chrysomelidae	Coleoptera	2	66	9	DD	447	Acetylcholine esterase inhibitors, Organophophates	Acetylcholine esterase inhibitors	glyceraldehyde-3-phosphate
1956	2020	64	Lipaphis_erysimi	Naled	0	0.293103448	Lipaphis	Aphididae	Hemiptera		40	0	DD	65	Acetylcholine esterase inhibitors, Organophophates	Acetylcholine esterase inhibitors	glyceraldehyde-3-phosphate
1956	2020	64	Liriomyza_sativae	Naled	0	0.293103448	Liriomyza	Agromyzidae	Diptera	7.5	30	0	DD	45	Acetylcholine esterase inhibitors, Organophophates	Acetylcholine esterase inhibitors	glyceraldehyde-3-phosphate
1956	2020	64	Liriomyza_trifolii	Naled	0	0.293103448	Liriomyza	Agromyzidae	Diptera	7.5	48	6	DD	53	Acetylcholine esterase inhibitors, Organophophates	Acetylcholine esterase inhibitors	glyceraldehyde-3-phosphate
1956	2020	64	Lygus_elisus	Naled	0	0.293103448	Lygus	Miridae	Hemiptera	4	80	1	DD	2	Acetylcholine esterase inhibitors, Organophophates	Acetylcholine esterase inhibitors	glyceraldehyde-3-phosphate
1956	2020	64	Lygus_lineolaris	Naled	0	0.293103448	Lygus	Miridae	Hemiptera	4	150	4	DD	83	Acetylcholine esterase inhibitors, Organophophates	Acetylcholine esterase inhibitors	glyceraldehyde-3-phosphate
1956	2020	64	Lymantria_dispar	Naled	0	0.293103448	Lymantria	Lymantriidae	Lepidoptera	1	34	2	DD	662	Acetylcholine esterase inhibitors, Organophophates	Acetylcholine esterase inhibitors	glyceraldehyde-3-phosphate
1956	2020	64	Manduca_quinquemaculata	Naled	0	0.293103448	Manduca	Sphingidae	Lepidoptera	2.5	8	1	DD	11	Acetylcholine esterase inhibitors, Organophophates	Acetylcholine esterase inhibitors	glyceraldehyde-3-phosphate
1956	2020	64	Manduca_sexta	Naled	0	0.293103448	Manduca	Sphingidae	Lepidoptera	2.5	11	1	DD	2869	Acetylcholine esterase inhibitors, Organophophates	Acetylcholine esterase inhibitors	glyceraldehyde-3-phosphate
1956	2020	64	Nezara_viridula	Naled	0	0.293103448	Nezara	Pentatomidae	Hemiptera	2.5	46	1	DD	170	Acetylcholine esterase inhibitors, Organophophates	Acetylcholine esterase inhibitors	glyceraldehyde-3-phosphate
1956	2020	64	Oligonychus_pratensis	Naled	0	0.293103448	Oligonychus	Tetranychidae	Prostigmata	6.5	10	3	HD	6	Acetylcholine esterase inhibitors, Organophophates	Acetylcholine esterase inhibitors	glyceraldehyde-3-phosphate
1956	2020	64	Panonychus_ulmi	Naled	0	0.293103448	Panonychus	Tetranychidae	Prostigmata	6.5	8	12	HD	55	Acetylcholine esterase inhibitors, Organophophates	Acetylcholine esterase inhibitors	glyceraldehyde-3-phosphate
1956	2020	64	Pectinophora_gossypiella	Naled	0	0.293103448	Pectinophora	Gelechiidae	Lepidoptera	5	10	6	DD	128	Acetylcholine esterase inhibitors, Organophophates	Acetylcholine esterase inhibitors	glyceraldehyde-3-phosphate
1956	2020	64	Phorodon_humuli	Naled	0	0.293103448	Phorodon	Aphididae	Hemiptera		7	5	DD	16	Acetylcholine esterase inhibitors, Organophophates	Acetylcholine esterase inhibitors	glyceraldehyde-3-phosphate
1956	2020	64	Phthorimaea_operculella	Naled	0	0.293103448	Phthorimaea	Gelechiidae	Lepidoptera	5.5	12	3	DD	78	Acetylcholine esterase inhibitors, Organophophates	Acetylcholine esterase inhibitors	glyceraldehyde-3-phosphate
1956	2020	64	Phyllocoptruta_oleivora	Naled	0	0.293103448	Phyllocoptruta	Eriophyidae	Prostigmata	30	2	1	HD	15	Acetylcholine esterase inhibitors, Organophophates	Acetylcholine esterase inhibitors	glyceraldehyde-3-phosphate
1956	2020	64	Phyllonorycter_elmaella	Naled	0	0.293103448	Phyllonorycter	Gracillariidae	Lepidoptera	3	4	1	DD	0	Acetylcholine esterase inhibitors, Organophophates	Acetylcholine esterase inhibitors	glyceraldehyde-3-phosphate
1956	2020	64	Phyllonorycter_mespilella	Naled	0	0.293103448	Phyllonorycter	Gracillariidae	Lepidoptera	3	7	2	DD	3	Acetylcholine esterase inhibitors, Organophophates	Acetylcholine esterase inhibitors	glyceraldehyde-3-phosphate
1956	2020	64	Phyllotreta_striolata	Naled	0	0.293103448	Phyllotreta	Chrysomelidae	Coleoptera	2	84	1	DD	18	Acetylcholine esterase inhibitors, Organophophates	Acetylcholine esterase inhibitors	glyceraldehyde-3-phosphate
1956	2020	64	Pieris_rapae	Naled	0	0.293103448	Pieris	Pieridae	Lepidoptera	4.5	22	4	DD	379	Acetylcholine esterase inhibitors, Organophophates	Acetylcholine esterase inhibitors	glyceraldehyde-3-phosphate
1956	2020	64	Planococcus_ficus	Naled	0	0.293103448	Planococcus	Pseudococcidae	Hemiptera	3	22	1	HD	32	Acetylcholine esterase inhibitors, Organophophates	Acetylcholine esterase inhibitors	glyceraldehyde-3-phosphate
1956	2020	64	Platynota_idaeusalis	Naled	0	0.293103448	Platynota	Tortricidae	Lepidoptera	2	20	1	DD	9	Acetylcholine esterase inhibitors, Organophophates	Acetylcholine esterase inhibitors	glyceraldehyde-3-phosphate
1956	2020	64	Popillia_japonica	Naled	0	0.293103448	Popillia	Scarabaeidae	Coleoptera	1	10	2	DD	129	Acetylcholine esterase inhibitors, Organophophates	Acetylcholine esterase inhibitors	glyceraldehyde-3-phosphate
1956	2020	64	Pseudatomoscelis_seriatus	Naled	0	0.293103448	Pseudatomoscelis	Miridae	Hemiptera	7	38	1	DD	16	Acetylcholine esterase inhibitors, Organophophates	Acetylcholine esterase inhibitors	glyceraldehyde-3-phosphate
1956	2020	64	Pseudococcus_maritimus	Naled	0	0.293103448	Pseudococcus	Pseudococcidae	Hemiptera	2	92	1	HD	18	Acetylcholine esterase inhibitors, Organophophates	Acetylcholine esterase inhibitors	glyceraldehyde-3-phosphate
1956	2020	64	Rhopalosiphum_padi	Naled	0	0.293103448	Rhopalosiphum	Aphididae	Hemiptera	29.5	119	1	DD	284	Acetylcholine esterase inhibitors, Organophophates	Acetylcholine esterase inhibitors	glyceraldehyde-3-phosphate
1956	2020	64	Schizaphis_graminum	Naled	0	0.293103448	Schizaphis	Aphididae	Hemiptera	9.5	44	1	DD	175	Acetylcholine esterase inhibitors, Organophophates	Acetylcholine esterase inhibitors	glyceraldehyde-3-phosphate
1956	2020	64	Sitobion_avenae	Naled	0	0.293103448	Sitobion	Aphididae	Hemiptera	21.71	95	0	DD	226	Acetylcholine esterase inhibitors, Organophophates	Acetylcholine esterase inhibitors	glyceraldehyde-3-phosphate
1956	2020	64	Spodoptera_exigua	Naled	0	0.293103448	Spodoptera	Noctuidae	Lepidoptera	3.5	44	12	DD	827	Acetylcholine esterase inhibitors, Organophophates	Acetylcholine esterase inhibitors	glyceraldehyde-3-phosphate
1956	2020	64	Spodoptera_frugiperda	Naled	0	0.293103448	Spodoptera	Noctuidae	Lepidoptera	5.5	69	5	DD	2401	Acetylcholine esterase inhibitors, Organophophates	Acetylcholine esterase inhibitors	glyceraldehyde-3-phosphate
1956	2020	64	Tetranychus_desertorum	Naled	0	0.293103448	Tetranychus	Tetranychidae	Prostigmata	15	4	1	HD	2	Acetylcholine esterase inhibitors, Organophophates	Acetylcholine esterase inhibitors	glyceraldehyde-3-phosphate
1956	2020	64	Tetranychus_mcdanieli	Naled	0	0.293103448	Tetranychus	Tetranychidae	Prostigmata	9	3	4	HD	3	Acetylcholine esterase inhibitors, Organophophates	Acetylcholine esterase inhibitors	glyceraldehyde-3-phosphate
1956	2020	64	Tetranychus_pacificus	Naled	0	0.293103448	Tetranychus	Tetranychidae	Prostigmata	15	14	4	HD	11	Acetylcholine esterase inhibitors, Organophophates	Acetylcholine esterase inhibitors	glyceraldehyde-3-phosphate
1956	2020	64	Tetranychus_turkestani	Naled	0	0.293103448	Tetranychus	Tetranychidae	Prostigmata	12	5	4	HD	11	Acetylcholine esterase inhibitors, Organophophates	Acetylcholine esterase inhibitors	glyceraldehyde-3-phosphate
1956	2020	64	Thrips_palmi	Naled	0	0.293103448	Thrips	Thripidae	Thysanoptera	7.5	18	2	HD	35	Acetylcholine esterase inhibitors, Organophophates	Acetylcholine esterase inhibitors	glyceraldehyde-3-phosphate
1956	2020	64	Thrips_tabaci	Naled	0	0.293103448	Thrips	Thripidae	Thysanoptera	7.5	24	8	HD	122	Acetylcholine esterase inhibitors, Organophophates	Acetylcholine esterase inhibitors	glyceraldehyde-3-phosphate
1956	2020	64	Trialeurodes_vaporariorum	Naled	0	0.293103448	Trialeurodes	Aleyrodidae	Hemiptera	2.5	77	10	HD	123	Acetylcholine esterase inhibitors, Organophophates	Acetylcholine esterase inhibitors	glyceraldehyde-3-phosphate
1956	2020	64	Trichoplusia_ni	Naled	0	0.293103448	Trichoplusia	Noctuidae	Lepidoptera	3	69	4	DD	1009	Acetylcholine esterase inhibitors, Organophophates	Acetylcholine esterase inhibitors	glyceraldehyde-3-phosphate
1974	1980	6	Leptinotarsa_decemlineata	Oxamyl	1	0.236842105	Leptinotarsa	Chrysomelidae	Coleoptera	2	66	9	DD	447	Acetylcholine esterase inhibitors, Carbamates	Acetylcholine esterase inhibitors	s-methyl-cysteine
1974	1995	21	Anthonomus_grandis	Oxamyl	1	0.236842105	Anthonomus	Curculionidae	Coleoptera	3	8	5	DD	157	Acetylcholine esterase inhibitors, Carbamates	Acetylcholine esterase inhibitors	s-methyl-cysteine
1974	1997	23	Lygus_lineolaris	Oxamyl	1	0.236842105	Lygus	Miridae	Hemiptera	4	150	4	DD	83	Acetylcholine esterase inhibitors, Carbamates	Acetylcholine esterase inhibitors	s-methyl-cysteine
1974	2020	46	Bucculatrix_thurberiella	Oxamyl	0	0.236842105	Bucculatrix	Bucculatricidae	Lepidoptera	5	2	3	HD	3	Acetylcholine esterase inhibitors, Carbamates	Acetylcholine esterase inhibitors	s-methyl-cysteine
1974	2020	46	Pectinophora_gossypiella	Oxamyl	0	0.236842105	Pectinophora	Gelechiidae	Lepidoptera	5	10	6	DD	128	Acetylcholine esterase inhibitors, Carbamates	Acetylcholine esterase inhibitors	s-methyl-cysteine
1974	2020	46	Plutella_xylostella	Oxamyl	0	0.236842105	Plutella	Plutellidae	Lepidoptera	4.5	18	15	DD	1006	Acetylcholine esterase inhibitors, Carbamates	Acetylcholine esterase inhibitors	s-methyl-cysteine
1974	2020	46	Schizaphis_graminum	Oxamyl	0	0.236842105	Schizaphis	Aphididae	Hemiptera	9.5	44	1	DD	175	Acetylcholine esterase inhibitors, Carbamates	Acetylcholine esterase inhibitors	s-methyl-cysteine
1974	2020	46	Aculops_lycopersici	Oxamyl	0	0.236842105	Aculops	Eriophyidae	Prostigmata	7	9	1	HD	8	Acetylcholine esterase inhibitors, Carbamates	Acetylcholine esterase inhibitors	s-methyl-cysteine
1974	2020	46	Agrotis_ipsilon	Oxamyl	0	0.236842105	Agrotis	Noctuidae	Lepidoptera	3	56	3	DD	129	Acetylcholine esterase inhibitors, Carbamates	Acetylcholine esterase inhibitors	s-methyl-cysteine
1974	2020	46	Anarsia_lineatella	Oxamyl	0	0.236842105	Anarsia	Gelechiidae	Lepidoptera	2.5	7	1	DD	10	Acetylcholine esterase inhibitors, Carbamates	Acetylcholine esterase inhibitors	s-methyl-cysteine
1974	2020	46	Anthonomus_eugenii	Oxamyl	0	0.236842105	Anthonomus	Curculionidae	Coleoptera	6.5	5	2	DD	7	Acetylcholine esterase inhibitors, Carbamates	Acetylcholine esterase inhibitors	s-methyl-cysteine
1974	2020	46	Aphis_fabae	Oxamyl	0	0.236842105	Aphis	Aphididae	Hemiptera	30.2	633	2	DD	128	Acetylcholine esterase inhibitors, Carbamates	Acetylcholine esterase inhibitors	s-methyl-cysteine
1974	2020	46	Aphis_gossypii	Oxamyl	0	0.236842105	Aphis	Aphididae	Hemiptera	31.5	1029	8	DD	316	Acetylcholine esterase inhibitors, Carbamates	Acetylcholine esterase inhibitors	s-methyl-cysteine
1974	2020	46	Aphis_nasturtii	Oxamyl	0	0.236842105	Aphis	Aphididae	Hemiptera	30.2	158	1	DD	6	Acetylcholine esterase inhibitors, Carbamates	Acetylcholine esterase inhibitors	s-methyl-cysteine
1974	2020	46	Aphis_pomi	Oxamyl	0	0.236842105	Aphis	Aphididae	Hemiptera	12	28	1	DD	14	Acetylcholine esterase inhibitors, Carbamates	Acetylcholine esterase inhibitors	s-methyl-cysteine
1974	2020	46	Argyrotaenia_velutinana	Oxamyl	0	0.236842105	Argyrotaenia	Tortricidae	Lepidoptera	3	36	1	DD	22	Acetylcholine esterase inhibitors, Carbamates	Acetylcholine esterase inhibitors	s-methyl-cysteine
1974	2020	46	Aulacorthum_solani	Oxamyl	0	0.236842105	Aulacorthum	Aphididae	Hemiptera	10	433	1	DD	27	Acetylcholine esterase inhibitors, Carbamates	Acetylcholine esterase inhibitors	s-methyl-cysteine
1974	2020	46	Bemisia_tabaci	Oxamyl	0	0.236842105	Bemisia	Aleyrodidae	Hemiptera	13	100	10	HD	1032	Acetylcholine esterase inhibitors, Carbamates	Acetylcholine esterase inhibitors	s-methyl-cysteine
1974	2020	46	Brevicoryne_brassicae	Oxamyl	0	0.236842105	Brevicoryne	Aphididae	Hemiptera	25.5	73	0	DD	125	Acetylcholine esterase inhibitors, Carbamates	Acetylcholine esterase inhibitors	s-methyl-cysteine
1974	2020	46	Ceroplastes_floridensis	Oxamyl	0	0.236842105	Ceroplastes	Coccidae	Hemiptera	2	162	1	HD	4	Acetylcholine esterase inhibitors, Carbamates	Acetylcholine esterase inhibitors	s-methyl-cysteine
1974	2020	46	Chaetosiphon_fragaefolii	Oxamyl	0	0.236842105	Chaetosiphon	Aphididae	Hemiptera	21.71	5	1	DD	8	Acetylcholine esterase inhibitors, Carbamates	Acetylcholine esterase inhibitors	s-methyl-cysteine
1974	2020	46	Choristoneura_rosaceana	Oxamyl	0	0.236842105	Choristoneura	Tortricidae	Lepidoptera	1.5	56	4	DD	76	Acetylcholine esterase inhibitors, Carbamates	Acetylcholine esterase inhibitors	s-methyl-cysteine
1974	2020	46	Chromaphis_juglandicola	Oxamyl	0	0.236842105	Chromaphis	Aphididae	Hemiptera	10.5	6	2	DD	2	Acetylcholine esterase inhibitors, Carbamates	Acetylcholine esterase inhibitors	s-methyl-cysteine
1974	2020	46	Circulifer_tenellus	Oxamyl	0	0.236842105	Circulifer	Cicadellidae	Hemiptera	3	6	1	DD	24	Acetylcholine esterase inhibitors, Carbamates	Acetylcholine esterase inhibitors	s-methyl-cysteine
1974	2020	46	Conoderus_falli	Oxamyl	0	0.236842105	Conoderus	Elateridae	Coleoptera	2	7	3	DD	2	Acetylcholine esterase inhibitors, Carbamates	Acetylcholine esterase inhibitors	s-methyl-cysteine
1974	2020	46	Conoderus_vespertinus	Oxamyl	0	0.236842105	Conoderus	Elateridae	Coleoptera	0.32	2	1	DD	2	Acetylcholine esterase inhibitors, Carbamates	Acetylcholine esterase inhibitors	s-methyl-cysteine
1974	2020	46	Cydia_pomonella	Oxamyl	0	0.236842105	Cydia	Tortricidae	Lepidoptera	2	13	8	DD	404	Acetylcholine esterase inhibitors, Carbamates	Acetylcholine esterase inhibitors	s-methyl-cysteine
1974	2020	46	Cylas_formicarius	Oxamyl	0	0.236842105	Cylas	Brentidae	Coleoptera	10.5	4	3	DD	34	Acetylcholine esterase inhibitors, Carbamates	Acetylcholine esterase inhibitors	s-methyl-cysteine
1974	2020	46	Delia_floralis	Oxamyl	0	0.236842105	Delia	Anthomyiidae	Diptera	3.17	5	1	DD	2	Acetylcholine esterase inhibitors, Carbamates	Acetylcholine esterase inhibitors	s-methyl-cysteine
1974	2020	46	Delia_florilega	Oxamyl	0	0.236842105	Delia	Anthomyiidae	Diptera	3.17	5	1	DD	1	Acetylcholine esterase inhibitors, Carbamates	Acetylcholine esterase inhibitors	s-methyl-cysteine
1974	2020	46	Delia_platura	Oxamyl	0	0.236842105	Delia	Anthomyiidae	Diptera	4	28	2	DD	10	Acetylcholine esterase inhibitors, Carbamates	Acetylcholine esterase inhibitors	s-methyl-cysteine
1974	2020	46	Diabrotica_longicornis	Oxamyl	0	0.236842105	Diabrotica	Chrysomelidae	Coleoptera	1	59	2	DD	3	Acetylcholine esterase inhibitors, Carbamates	Acetylcholine esterase inhibitors	s-methyl-cysteine
1974	2020	46	Diabrotica_undecimpunctata	Oxamyl	0	0.236842105	Diabrotica	Chrysomelidae	Coleoptera	2	220	4	DD	48	Acetylcholine esterase inhibitors, Carbamates	Acetylcholine esterase inhibitors	s-methyl-cysteine
1974	2020	46	Diabrotica_virgifera	Oxamyl	0	0.236842105	Diabrotica	Chrysomelidae	Coleoptera	1	101	2	DD	356	Acetylcholine esterase inhibitors, Carbamates	Acetylcholine esterase inhibitors	s-methyl-cysteine
1974	2020	46	Epitrix_hirtipennis	Oxamyl	0	0.236842105	Epitrix	Chrysomelidae	Coleoptera	3	44	2	DD	7	Acetylcholine esterase inhibitors, Carbamates	Acetylcholine esterase inhibitors	s-methyl-cysteine
1974	2020	46	Epitrix_tuberis	Oxamyl	0	0.236842105	Epitrix	Chrysomelidae	Coleoptera	1.5	32	2	DD	4	Acetylcholine esterase inhibitors, Carbamates	Acetylcholine esterase inhibitors	s-methyl-cysteine
1974	2020	46	Eumerus_strigatus	Oxamyl	0	0.236842105	Eumerus	Syrphidae	Diptera	2	1	0	DD	1	Acetylcholine esterase inhibitors, Carbamates	Acetylcholine esterase inhibitors	s-methyl-cysteine
1974	2020	46	Euxesta_notata	Oxamyl	0	0.236842105	Euxesta	Ulidiidae	Diptera		1	2	DD	0	Acetylcholine esterase inhibitors, Carbamates	Acetylcholine esterase inhibitors	s-methyl-cysteine
1974	2020	46	Euxoa_messoria	Oxamyl	0	0.236842105	Euxoa	Noctuidae	Lepidoptera	1	22	1	DD	3	Acetylcholine esterase inhibitors, Carbamates	Acetylcholine esterase inhibitors	s-methyl-cysteine
1974	2020	46	Euxoa_ochrogaster	Oxamyl	0	0.236842105	Euxoa	Noctuidae	Lepidoptera	1	20	2	DD	1	Acetylcholine esterase inhibitors, Carbamates	Acetylcholine esterase inhibitors	s-methyl-cysteine
1974	2020	46	Frankliniella_occidentalis	Oxamyl	0	0.236842105	Frankliniella	Thripidae	Thysanoptera	6	52	8	HD	349	Acetylcholine esterase inhibitors, Carbamates	Acetylcholine esterase inhibitors	s-methyl-cysteine
1974	2020	46	Frankliniella_tritici	Oxamyl	0	0.236842105	Frankliniella	Thripidae	Thysanoptera	12.5	15	1	HD	11	Acetylcholine esterase inhibitors, Carbamates	Acetylcholine esterase inhibitors	s-methyl-cysteine
1974	2020	46	Grapholita_molesta	Oxamyl	0	0.236842105	Grapholita	Tortricidae	Lepidoptera	4	15	2	DD	106	Acetylcholine esterase inhibitors, Carbamates	Acetylcholine esterase inhibitors	s-methyl-cysteine
1974	2020	46	Helicoverpa_zea	Oxamyl	0	0.236842105	Helicoverpa	Noctuidae	Lepidoptera	4	43	5	DD	661	Acetylcholine esterase inhibitors, Carbamates	Acetylcholine esterase inhibitors	s-methyl-cysteine
1974	2020	46	Heliothis_virescens	Oxamyl	0	0.236842105	Heliothis	Noctuidae	Lepidoptera	5	29	7	DD	783	Acetylcholine esterase inhibitors, Carbamates	Acetylcholine esterase inhibitors	s-methyl-cysteine
1974	2020	46	Hypera_postica	Oxamyl	0	0.236842105	Hypera	Curculionidae	Coleoptera	1	17	2	DD	26	Acetylcholine esterase inhibitors, Carbamates	Acetylcholine esterase inhibitors	s-methyl-cysteine
1974	2020	46	Keiferia_lycopersicella	Oxamyl	0	0.236842105	Keiferia	Gelechiidae	Lepidoptera	7.5	5	2	DD	2	Acetylcholine esterase inhibitors, Carbamates	Acetylcholine esterase inhibitors	s-methyl-cysteine
1974	2020	46	Liriomyza_sativae	Oxamyl	0	0.236842105	Liriomyza	Agromyzidae	Diptera	7.5	30	0	DD	45	Acetylcholine esterase inhibitors, Carbamates	Acetylcholine esterase inhibitors	s-methyl-cysteine
1974	2020	46	Liriomyza_trifolii	Oxamyl	0	0.236842105	Liriomyza	Agromyzidae	Diptera	7.5	48	6	DD	53	Acetylcholine esterase inhibitors, Carbamates	Acetylcholine esterase inhibitors	s-methyl-cysteine
1974	2020	46	Lygus_elisus	Oxamyl	0	0.236842105	Lygus	Miridae	Hemiptera	4	80	1	DD	2	Acetylcholine esterase inhibitors, Carbamates	Acetylcholine esterase inhibitors	s-methyl-cysteine
1974	2020	46	Lygus_hesperus	Oxamyl	0	0.236842105	Lygus	Miridae	Hemiptera	4	60	2	DD	72	Acetylcholine esterase inhibitors, Carbamates	Acetylcholine esterase inhibitors	s-methyl-cysteine
1974	2020	46	Lymantria_dispar	Oxamyl	0	0.236842105	Lymantria	Lymantriidae	Lepidoptera	1	34	2	DD	662	Acetylcholine esterase inhibitors, Carbamates	Acetylcholine esterase inhibitors	s-methyl-cysteine
1974	2020	46	Manduca_quinquemaculata	Oxamyl	0	0.236842105	Manduca	Sphingidae	Lepidoptera	2.5	8	1	DD	11	Acetylcholine esterase inhibitors, Carbamates	Acetylcholine esterase inhibitors	s-methyl-cysteine
1974	2020	46	Manduca_sexta	Oxamyl	0	0.236842105	Manduca	Sphingidae	Lepidoptera	2.5	11	1	DD	2869	Acetylcholine esterase inhibitors, Carbamates	Acetylcholine esterase inhibitors	s-methyl-cysteine
1974	2020	46	Myzus_persicae	Oxamyl	0	0.236842105	Myzus	Aphididae	Hemiptera	17.5	861	6	DD	907	Acetylcholine esterase inhibitors, Carbamates	Acetylcholine esterase inhibitors	s-methyl-cysteine
1974	2020	46	Nezara_viridula	Oxamyl	0	0.236842105	Nezara	Pentatomidae	Hemiptera	2.5	46	1	DD	170	Acetylcholine esterase inhibitors, Carbamates	Acetylcholine esterase inhibitors	s-methyl-cysteine
1974	2020	46	Oligonychus_pratensis	Oxamyl	0	0.236842105	Oligonychus	Tetranychidae	Prostigmata	6.5	10	3	HD	6	Acetylcholine esterase inhibitors, Carbamates	Acetylcholine esterase inhibitors	s-methyl-cysteine
1974	2020	46	Panonychus_ulmi	Oxamyl	0	0.236842105	Panonychus	Tetranychidae	Prostigmata	6.5	8	12	HD	55	Acetylcholine esterase inhibitors, Carbamates	Acetylcholine esterase inhibitors	s-methyl-cysteine
1974	2020	46	Phorodon_humuli	Oxamyl	0	0.236842105	Phorodon	Aphididae	Hemiptera		7	5	DD	16	Acetylcholine esterase inhibitors, Carbamates	Acetylcholine esterase inhibitors	s-methyl-cysteine
1974	2020	46	Phthorimaea_operculella	Oxamyl	0	0.236842105	Phthorimaea	Gelechiidae	Lepidoptera	5.5	12	3	DD	78	Acetylcholine esterase inhibitors, Carbamates	Acetylcholine esterase inhibitors	s-methyl-cysteine
1974	2020	46	Phyllonorycter_elmaella	Oxamyl	0	0.236842105	Phyllonorycter	Gracillariidae	Lepidoptera	3	4	1	DD	0	Acetylcholine esterase inhibitors, Carbamates	Acetylcholine esterase inhibitors	s-methyl-cysteine
1974	2020	46	Phyllonorycter_mespilella	Oxamyl	0	0.236842105	Phyllonorycter	Gracillariidae	Lepidoptera	3	7	2	DD	3	Acetylcholine esterase inhibitors, Carbamates	Acetylcholine esterase inhibitors	s-methyl-cysteine
1974	2020	46	Phyllotreta_striolata	Oxamyl	0	0.236842105	Phyllotreta	Chrysomelidae	Coleoptera	2	84	1	DD	18	Acetylcholine esterase inhibitors, Carbamates	Acetylcholine esterase inhibitors	s-methyl-cysteine
1974	2020	46	Planococcus_ficus	Oxamyl	0	0.236842105	Planococcus	Pseudococcidae	Hemiptera	3	22	1	HD	32	Acetylcholine esterase inhibitors, Carbamates	Acetylcholine esterase inhibitors	s-methyl-cysteine
1974	2020	46	Platynota_idaeusalis	Oxamyl	0	0.236842105	Platynota	Tortricidae	Lepidoptera	2	20	1	DD	9	Acetylcholine esterase inhibitors, Carbamates	Acetylcholine esterase inhibitors	s-methyl-cysteine
1974	2020	46	Popillia_japonica	Oxamyl	0	0.236842105	Popillia	Scarabaeidae	Coleoptera	1	10	2	DD	129	Acetylcholine esterase inhibitors, Carbamates	Acetylcholine esterase inhibitors	s-methyl-cysteine
1974	2020	46	Pseudatomoscelis_seriatus	Oxamyl	0	0.236842105	Pseudatomoscelis	Miridae	Hemiptera	7	38	1	DD	16	Acetylcholine esterase inhibitors, Carbamates	Acetylcholine esterase inhibitors	s-methyl-cysteine
1974	2020	46	Pseudococcus_maritimus	Oxamyl	0	0.236842105	Pseudococcus	Pseudococcidae	Hemiptera	2	92	1	HD	18	Acetylcholine esterase inhibitors, Carbamates	Acetylcholine esterase inhibitors	s-methyl-cysteine
1974	2020	46	Rhizoglyphus_robini	Oxamyl	0	0.236842105	Rhizoglyphus	Acaridae	Astigmata	25	3	1	DD	32	Acetylcholine esterase inhibitors, Carbamates	Acetylcholine esterase inhibitors	s-methyl-cysteine
1974	2020	46	Rhopalosiphum_padi	Oxamyl	0	0.236842105	Rhopalosiphum	Aphididae	Hemiptera	29.5	119	1	DD	284	Acetylcholine esterase inhibitors, Carbamates	Acetylcholine esterase inhibitors	s-methyl-cysteine
1974	2020	46	Sitobion_avenae	Oxamyl	0	0.236842105	Sitobion	Aphididae	Hemiptera	21.71	95	0	DD	226	Acetylcholine esterase inhibitors, Carbamates	Acetylcholine esterase inhibitors	s-methyl-cysteine
1974	2020	46	Spodoptera_exigua	Oxamyl	0	0.236842105	Spodoptera	Noctuidae	Lepidoptera	3.5	44	12	DD	827	Acetylcholine esterase inhibitors, Carbamates	Acetylcholine esterase inhibitors	s-methyl-cysteine
1974	2020	46	Spodoptera_frugiperda	Oxamyl	0	0.236842105	Spodoptera	Noctuidae	Lepidoptera	5.5	69	5	DD	2401	Acetylcholine esterase inhibitors, Carbamates	Acetylcholine esterase inhibitors	s-methyl-cysteine
1974	2020	46	Tetranychus_mcdanieli	Oxamyl	0	0.236842105	Tetranychus	Tetranychidae	Prostigmata	9	3	4	HD	3	Acetylcholine esterase inhibitors, Carbamates	Acetylcholine esterase inhibitors	s-methyl-cysteine
1974	2020	46	Tetranychus_pacificus	Oxamyl	0	0.236842105	Tetranychus	Tetranychidae	Prostigmata	15	14	4	HD	11	Acetylcholine esterase inhibitors, Carbamates	Acetylcholine esterase inhibitors	s-methyl-cysteine
1974	2020	46	Tetranychus_tumidus	Oxamyl	0	0.236842105	Tetranychus	Tetranychidae	Prostigmata	18.5	2	2	HD	0	Acetylcholine esterase inhibitors, Carbamates	Acetylcholine esterase inhibitors	s-methyl-cysteine
1974	2020	46	Tetranychus_turkestani	Oxamyl	0	0.236842105	Tetranychus	Tetranychidae	Prostigmata	12	5	4	HD	11	Acetylcholine esterase inhibitors, Carbamates	Acetylcholine esterase inhibitors	s-methyl-cysteine
1974	2020	46	Tetranychus_urticae	Oxamyl	0	0.236842105	Tetranychus	Tetranychidae	Prostigmata	15.5	81	22	HD	861	Acetylcholine esterase inhibitors, Carbamates	Acetylcholine esterase inhibitors	s-methyl-cysteine
1974	2020	46	Thrips_palmi	Oxamyl	0	0.236842105	Thrips	Thripidae	Thysanoptera	7.5	18	2	HD	35	Acetylcholine esterase inhibitors, Carbamates	Acetylcholine esterase inhibitors	s-methyl-cysteine
1974	2020	46	Thrips_tabaci	Oxamyl	0	0.236842105	Thrips	Thripidae	Thysanoptera	7.5	24	8	HD	122	Acetylcholine esterase inhibitors, Carbamates	Acetylcholine esterase inhibitors	s-methyl-cysteine
1974	2020	46	Trialeurodes_vaporariorum	Oxamyl	0	0.236842105	Trialeurodes	Aleyrodidae	Hemiptera	2.5	77	10	HD	123	Acetylcholine esterase inhibitors, Carbamates	Acetylcholine esterase inhibitors	s-methyl-cysteine
1974	2020	46	Trichoplusia_ni	Oxamyl	0	0.236842105	Trichoplusia	Noctuidae	Lepidoptera	3	69	4	DD	1009	Acetylcholine esterase inhibitors, Carbamates	Acetylcholine esterase inhibitors	s-methyl-cysteine
1954	2020	66	Aculops_lycopersici	Phorate	0	0.223529412	Aculops	Eriophyidae	Prostigmata	7	9	1	HD	8	Acetylcholine esterase inhibitors, Organophophates	Acetylcholine esterase inhibitors	lysophosphatidylethanolamine
1954	2020	66	Agrotis_ipsilon	Phorate	0	0.223529412	Agrotis	Noctuidae	Lepidoptera	3	56	3	DD	129	Acetylcholine esterase inhibitors, Organophophates	Acetylcholine esterase inhibitors	lysophosphatidylethanolamine
1954	2020	66	Anthonomus_eugenii	Phorate	0	0.223529412	Anthonomus	Curculionidae	Coleoptera	6.5	5	2	DD	7	Acetylcholine esterase inhibitors, Organophophates	Acetylcholine esterase inhibitors	lysophosphatidylethanolamine
1954	2020	66	Anthonomus_grandis	Phorate	0	0.223529412	Anthonomus	Curculionidae	Coleoptera	3	8	5	DD	157	Acetylcholine esterase inhibitors, Organophophates	Acetylcholine esterase inhibitors	lysophosphatidylethanolamine
1954	2020	66	Aphis_fabae	Phorate	0	0.223529412	Aphis	Aphididae	Hemiptera	30.2	633	2	DD	128	Acetylcholine esterase inhibitors, Organophophates	Acetylcholine esterase inhibitors	lysophosphatidylethanolamine
1954	2020	66	Aphis_gossypii	Phorate	0	0.223529412	Aphis	Aphididae	Hemiptera	31.5	1029	8	DD	316	Acetylcholine esterase inhibitors, Organophophates	Acetylcholine esterase inhibitors	lysophosphatidylethanolamine
1954	2020	66	Aphis_nasturtii	Phorate	0	0.223529412	Aphis	Aphididae	Hemiptera	30.2	158	1	DD	6	Acetylcholine esterase inhibitors, Organophophates	Acetylcholine esterase inhibitors	lysophosphatidylethanolamine
1954	2020	66	Argyrotaenia_velutinana	Phorate	0	0.223529412	Argyrotaenia	Tortricidae	Lepidoptera	3	36	1	DD	22	Acetylcholine esterase inhibitors, Organophophates	Acetylcholine esterase inhibitors	lysophosphatidylethanolamine
1954	2020	66	Aulacorthum_solani	Phorate	0	0.223529412	Aulacorthum	Aphididae	Hemiptera	10	433	1	DD	27	Acetylcholine esterase inhibitors, Organophophates	Acetylcholine esterase inhibitors	lysophosphatidylethanolamine
1954	2020	66	Bemisia_tabaci	Phorate	0	0.223529412	Bemisia	Aleyrodidae	Hemiptera	13	100	10	HD	1032	Acetylcholine esterase inhibitors, Organophophates	Acetylcholine esterase inhibitors	lysophosphatidylethanolamine
1954	2020	66	Blissus_leucopterus	Phorate	0	0.223529412	Blissus	Blissidae	Hemiptera	2.5	13	1	DD	7	Acetylcholine esterase inhibitors, Organophophates	Acetylcholine esterase inhibitors	lysophosphatidylethanolamine
1954	2020	66	Brevicoryne_brassicae	Phorate	0	0.223529412	Brevicoryne	Aphididae	Hemiptera	25.5	73	0	DD	125	Acetylcholine esterase inhibitors, Organophophates	Acetylcholine esterase inhibitors	lysophosphatidylethanolamine
1954	2020	66	Bucculatrix_thurberiella	Phorate	0	0.223529412	Bucculatrix	Bucculatricidae	Lepidoptera	5	2	3	HD	3	Acetylcholine esterase inhibitors, Organophophates	Acetylcholine esterase inhibitors	lysophosphatidylethanolamine
1954	2020	66	Callosobruchus_maculatus	Phorate	0	0.223529412	Callosobruchus	Chrysomelidae	Coleoptera	6.5	12	2	DD	314	Acetylcholine esterase inhibitors, Organophophates	Acetylcholine esterase inhibitors	lysophosphatidylethanolamine
1954	2020	66	Ceroplastes_floridensis	Phorate	0	0.223529412	Ceroplastes	Coccidae	Hemiptera	2	162	1	HD	4	Acetylcholine esterase inhibitors, Organophophates	Acetylcholine esterase inhibitors	lysophosphatidylethanolamine
1954	2020	66	Choristoneura_rosaceana	Phorate	0	0.223529412	Choristoneura	Tortricidae	Lepidoptera	1.5	56	4	DD	76	Acetylcholine esterase inhibitors, Organophophates	Acetylcholine esterase inhibitors	lysophosphatidylethanolamine
1954	2020	66	Circulifer_tenellus	Phorate	0	0.223529412	Circulifer	Cicadellidae	Hemiptera	3	6	1	DD	24	Acetylcholine esterase inhibitors, Organophophates	Acetylcholine esterase inhibitors	lysophosphatidylethanolamine
1954	2020	66	Conoderus_falli	Phorate	0	0.223529412	Conoderus	Elateridae	Coleoptera	2	7	3	DD	2	Acetylcholine esterase inhibitors, Organophophates	Acetylcholine esterase inhibitors	lysophosphatidylethanolamine
1954	2020	66	Delia_florilega	Phorate	0	0.223529412	Delia	Anthomyiidae	Diptera	3.17	5	1	DD	1	Acetylcholine esterase inhibitors, Organophophates	Acetylcholine esterase inhibitors	lysophosphatidylethanolamine
1954	2020	66	Delia_platura	Phorate	0	0.223529412	Delia	Anthomyiidae	Diptera	4	28	2	DD	10	Acetylcholine esterase inhibitors, Organophophates	Acetylcholine esterase inhibitors	lysophosphatidylethanolamine
1954	2020	66	Diabrotica_longicornis	Phorate	0	0.223529412	Diabrotica	Chrysomelidae	Coleoptera	1	59	2	DD	3	Acetylcholine esterase inhibitors, Organophophates	Acetylcholine esterase inhibitors	lysophosphatidylethanolamine
1954	2020	66	Diabrotica_undecimpunctata	Phorate	0	0.223529412	Diabrotica	Chrysomelidae	Coleoptera	2	220	4	DD	48	Acetylcholine esterase inhibitors, Organophophates	Acetylcholine esterase inhibitors	lysophosphatidylethanolamine
1954	2020	66	Diabrotica_virgifera	Phorate	0	0.223529412	Diabrotica	Chrysomelidae	Coleoptera	1	101	2	DD	356	Acetylcholine esterase inhibitors, Organophophates	Acetylcholine esterase inhibitors	lysophosphatidylethanolamine
1954	2020	66	Diatraea_saccharalis	Phorate	0	0.223529412	Diatraea	Crambidae	Lepidoptera	4	16	3	DD	142	Acetylcholine esterase inhibitors, Organophophates	Acetylcholine esterase inhibitors	lysophosphatidylethanolamine
1954	2020	66	Epilachna_varivestis	Phorate	0	0.223529412	Epilachna	Coccinellidae	Coleoptera	2.5	7	1	DD	37	Acetylcholine esterase inhibitors, Organophophates	Acetylcholine esterase inhibitors	lysophosphatidylethanolamine
1954	2020	66	Epitrix_hirtipennis	Phorate	0	0.223529412	Epitrix	Chrysomelidae	Coleoptera	3	44	2	DD	7	Acetylcholine esterase inhibitors, Organophophates	Acetylcholine esterase inhibitors	lysophosphatidylethanolamine
1954	2020	66	Epitrix_tuberis	Phorate	0	0.223529412	Epitrix	Chrysomelidae	Coleoptera	1.5	32	2	DD	4	Acetylcholine esterase inhibitors, Organophophates	Acetylcholine esterase inhibitors	lysophosphatidylethanolamine
1954	2020	66	Euxoa_messoria	Phorate	0	0.223529412	Euxoa	Noctuidae	Lepidoptera	1	22	1	DD	3	Acetylcholine esterase inhibitors, Organophophates	Acetylcholine esterase inhibitors	lysophosphatidylethanolamine
1954	2020	66	Euxoa_ochrogaster	Phorate	0	0.223529412	Euxoa	Noctuidae	Lepidoptera	1	20	2	DD	1	Acetylcholine esterase inhibitors, Organophophates	Acetylcholine esterase inhibitors	lysophosphatidylethanolamine
1954	2020	66	Frankliniella_occidentalis	Phorate	0	0.223529412	Frankliniella	Thripidae	Thysanoptera	6	52	8	HD	349	Acetylcholine esterase inhibitors, Organophophates	Acetylcholine esterase inhibitors	lysophosphatidylethanolamine
1954	2020	66	Frankliniella_tritici	Phorate	0	0.223529412	Frankliniella	Thripidae	Thysanoptera	12.5	15	1	HD	11	Acetylcholine esterase inhibitors, Organophophates	Acetylcholine esterase inhibitors	lysophosphatidylethanolamine
1954	2020	66	Helicoverpa_zea	Phorate	0	0.223529412	Helicoverpa	Noctuidae	Lepidoptera	4	43	5	DD	661	Acetylcholine esterase inhibitors, Organophophates	Acetylcholine esterase inhibitors	lysophosphatidylethanolamine
1954	2020	66	Heliothis_virescens	Phorate	0	0.223529412	Heliothis	Noctuidae	Lepidoptera	5	29	7	DD	783	Acetylcholine esterase inhibitors, Organophophates	Acetylcholine esterase inhibitors	lysophosphatidylethanolamine
1954	2020	66	Hypera_postica	Phorate	0	0.223529412	Hypera	Curculionidae	Coleoptera	1	17	2	DD	26	Acetylcholine esterase inhibitors, Organophophates	Acetylcholine esterase inhibitors	lysophosphatidylethanolamine
1954	2020	66	Keiferia_lycopersicella	Phorate	0	0.223529412	Keiferia	Gelechiidae	Lepidoptera	7.5	5	2	DD	2	Acetylcholine esterase inhibitors, Organophophates	Acetylcholine esterase inhibitors	lysophosphatidylethanolamine
1954	2020	66	Leptinotarsa_decemlineata	Phorate	0	0.223529412	Leptinotarsa	Chrysomelidae	Coleoptera	2	66	9	DD	447	Acetylcholine esterase inhibitors, Organophophates	Acetylcholine esterase inhibitors	lysophosphatidylethanolamine
1954	2020	66	Liriomyza_sativae	Phorate	0	0.223529412	Liriomyza	Agromyzidae	Diptera	7.5	30	0	DD	45	Acetylcholine esterase inhibitors, Organophophates	Acetylcholine esterase inhibitors	lysophosphatidylethanolamine
1954	2020	66	Liriomyza_trifolii	Phorate	0	0.223529412	Liriomyza	Agromyzidae	Diptera	7.5	48	6	DD	53	Acetylcholine esterase inhibitors, Organophophates	Acetylcholine esterase inhibitors	lysophosphatidylethanolamine
1954	2020	66	Lygus_elisus	Phorate	0	0.223529412	Lygus	Miridae	Hemiptera	4	80	1	DD	2	Acetylcholine esterase inhibitors, Organophophates	Acetylcholine esterase inhibitors	lysophosphatidylethanolamine
1954	2020	66	Lygus_hesperus	Phorate	0	0.223529412	Lygus	Miridae	Hemiptera	4	60	2	DD	72	Acetylcholine esterase inhibitors, Organophophates	Acetylcholine esterase inhibitors	lysophosphatidylethanolamine
1954	2020	66	Lygus_lineolaris	Phorate	0	0.223529412	Lygus	Miridae	Hemiptera	4	150	4	DD	83	Acetylcholine esterase inhibitors, Organophophates	Acetylcholine esterase inhibitors	lysophosphatidylethanolamine
1954	2020	66	Manduca_quinquemaculata	Phorate	0	0.223529412	Manduca	Sphingidae	Lepidoptera	2.5	8	1	DD	11	Acetylcholine esterase inhibitors, Organophophates	Acetylcholine esterase inhibitors	lysophosphatidylethanolamine
1954	2020	66	Manduca_sexta	Phorate	0	0.223529412	Manduca	Sphingidae	Lepidoptera	2.5	11	1	DD	2869	Acetylcholine esterase inhibitors, Organophophates	Acetylcholine esterase inhibitors	lysophosphatidylethanolamine
1954	2020	66	Myzus_persicae	Phorate	0	0.223529412	Myzus	Aphididae	Hemiptera	17.5	861	6	DD	907	Acetylcholine esterase inhibitors, Organophophates	Acetylcholine esterase inhibitors	lysophosphatidylethanolamine
1954	2020	66	Nezara_viridula	Phorate	0	0.223529412	Nezara	Pentatomidae	Hemiptera	2.5	46	1	DD	170	Acetylcholine esterase inhibitors, Organophophates	Acetylcholine esterase inhibitors	lysophosphatidylethanolamine
1954	2020	66	Oligonychus_pratensis	Phorate	0	0.223529412	Oligonychus	Tetranychidae	Prostigmata	6.5	10	3	HD	6	Acetylcholine esterase inhibitors, Organophophates	Acetylcholine esterase inhibitors	lysophosphatidylethanolamine
1954	2020	66	Panonychus_ulmi	Phorate	0	0.223529412	Panonychus	Tetranychidae	Prostigmata	6.5	8	12	HD	55	Acetylcholine esterase inhibitors, Organophophates	Acetylcholine esterase inhibitors	lysophosphatidylethanolamine
1954	2020	66	Pectinophora_gossypiella	Phorate	0	0.223529412	Pectinophora	Gelechiidae	Lepidoptera	5	10	6	DD	128	Acetylcholine esterase inhibitors, Organophophates	Acetylcholine esterase inhibitors	lysophosphatidylethanolamine
1954	2020	66	Phthorimaea_operculella	Phorate	0	0.223529412	Phthorimaea	Gelechiidae	Lepidoptera	5.5	12	3	DD	78	Acetylcholine esterase inhibitors, Organophophates	Acetylcholine esterase inhibitors	lysophosphatidylethanolamine
1954	2020	66	Phyllotreta_striolata	Phorate	0	0.223529412	Phyllotreta	Chrysomelidae	Coleoptera	2	84	1	DD	18	Acetylcholine esterase inhibitors, Organophophates	Acetylcholine esterase inhibitors	lysophosphatidylethanolamine
1954	2020	66	Platynota_idaeusalis	Phorate	0	0.223529412	Platynota	Tortricidae	Lepidoptera	2	20	1	DD	9	Acetylcholine esterase inhibitors, Organophophates	Acetylcholine esterase inhibitors	lysophosphatidylethanolamine
1954	2020	66	Plutella_xylostella	Phorate	0	0.223529412	Plutella	Plutellidae	Lepidoptera	4.5	18	15	DD	1006	Acetylcholine esterase inhibitors, Organophophates	Acetylcholine esterase inhibitors	lysophosphatidylethanolamine
1954	2020	66	Popillia_japonica	Phorate	0	0.223529412	Popillia	Scarabaeidae	Coleoptera	1	10	2	DD	129	Acetylcholine esterase inhibitors, Organophophates	Acetylcholine esterase inhibitors	lysophosphatidylethanolamine
1954	2020	66	Pseudatomoscelis_seriatus	Phorate	0	0.223529412	Pseudatomoscelis	Miridae	Hemiptera	7	38	1	DD	16	Acetylcholine esterase inhibitors, Organophophates	Acetylcholine esterase inhibitors	lysophosphatidylethanolamine
1954	2020	66	Rhopalosiphum_padi	Phorate	0	0.223529412	Rhopalosiphum	Aphididae	Hemiptera	29.5	119	1	DD	284	Acetylcholine esterase inhibitors, Organophophates	Acetylcholine esterase inhibitors	lysophosphatidylethanolamine
1954	2020	66	Schizaphis_graminum	Phorate	0	0.223529412	Schizaphis	Aphididae	Hemiptera	9.5	44	1	DD	175	Acetylcholine esterase inhibitors, Organophophates	Acetylcholine esterase inhibitors	lysophosphatidylethanolamine
1954	2020	66	Sitobion_avenae	Phorate	0	0.223529412	Sitobion	Aphididae	Hemiptera	21.71	95	0	DD	226	Acetylcholine esterase inhibitors, Organophophates	Acetylcholine esterase inhibitors	lysophosphatidylethanolamine
1954	2020	66	Spodoptera_exigua	Phorate	0	0.223529412	Spodoptera	Noctuidae	Lepidoptera	3.5	44	12	DD	827	Acetylcholine esterase inhibitors, Organophophates	Acetylcholine esterase inhibitors	lysophosphatidylethanolamine
1954	2020	66	Spodoptera_frugiperda	Phorate	0	0.223529412	Spodoptera	Noctuidae	Lepidoptera	5.5	69	5	DD	2401	Acetylcholine esterase inhibitors, Organophophates	Acetylcholine esterase inhibitors	lysophosphatidylethanolamine
1954	2020	66	Tetranychus_desertorum	Phorate	0	0.223529412	Tetranychus	Tetranychidae	Prostigmata	15	4	1	HD	2	Acetylcholine esterase inhibitors, Organophophates	Acetylcholine esterase inhibitors	lysophosphatidylethanolamine
1954	2020	66	Tetranychus_pacificus	Phorate	0	0.223529412	Tetranychus	Tetranychidae	Prostigmata	15	14	4	HD	11	Acetylcholine esterase inhibitors, Organophophates	Acetylcholine esterase inhibitors	lysophosphatidylethanolamine
1954	2020	66	Tetranychus_turkestani	Phorate	0	0.223529412	Tetranychus	Tetranychidae	Prostigmata	12	5	4	HD	11	Acetylcholine esterase inhibitors, Organophophates	Acetylcholine esterase inhibitors	lysophosphatidylethanolamine
1954	2020	66	Tetranychus_urticae	Phorate	0	0.223529412	Tetranychus	Tetranychidae	Prostigmata	15.5	81	22	HD	861	Acetylcholine esterase inhibitors, Organophophates	Acetylcholine esterase inhibitors	lysophosphatidylethanolamine
1954	2020	66	Thrips_palmi	Phorate	0	0.223529412	Thrips	Thripidae	Thysanoptera	7.5	18	2	HD	35	Acetylcholine esterase inhibitors, Organophophates	Acetylcholine esterase inhibitors	lysophosphatidylethanolamine
1954	2020	66	Thrips_tabaci	Phorate	0	0.223529412	Thrips	Thripidae	Thysanoptera	7.5	24	8	HD	122	Acetylcholine esterase inhibitors, Organophophates	Acetylcholine esterase inhibitors	lysophosphatidylethanolamine
1954	2020	66	Trialeurodes_vaporariorum	Phorate	0	0.223529412	Trialeurodes	Aleyrodidae	Hemiptera	2.5	77	10	HD	123	Acetylcholine esterase inhibitors, Organophophates	Acetylcholine esterase inhibitors	lysophosphatidylethanolamine
1954	2020	66	Trichoplusia_ni	Phorate	0	0.223529412	Trichoplusia	Noctuidae	Lepidoptera	3	69	4	DD	1009	Acetylcholine esterase inhibitors, Organophophates	Acetylcholine esterase inhibitors	lysophosphatidylethanolamine
1962	1974	12	Myzus_persicae	Phosmet	1	0.37704918	Myzus	Aphididae	Hemiptera	17.5	861	6	DD	907	Acetylcholine esterase inhibitors, Organophophates	Acetylcholine esterase inhibitors	dihydroshihunine
1962	1974	12	Panonychus_ulmi	Phosmet	1	0.37704918	Panonychus	Tetranychidae	Prostigmata	6.5	8	12	HD	55	Acetylcholine esterase inhibitors, Organophophates	Acetylcholine esterase inhibitors	dihydroshihunine
1962	1980	18	Leptinotarsa_decemlineata	Phosmet	1	0.37704918	Leptinotarsa	Chrysomelidae	Coleoptera	2	66	9	DD	447	Acetylcholine esterase inhibitors, Organophophates	Acetylcholine esterase inhibitors	dihydroshihunine
1962	1999	37	Cydia_pomonella	Phosmet	1	0.37704918	Cydia	Tortricidae	Lepidoptera	2	13	8	DD	404	Acetylcholine esterase inhibitors, Organophophates	Acetylcholine esterase inhibitors	dihydroshihunine
1962	2020	58	Aculops_lycopersici	Phosmet	0	0.37704918	Aculops	Eriophyidae	Prostigmata	7	9	1	HD	8	Acetylcholine esterase inhibitors, Organophophates	Acetylcholine esterase inhibitors	dihydroshihunine
1962	2020	58	Agrotis_ipsilon	Phosmet	0	0.37704918	Agrotis	Noctuidae	Lepidoptera	3	56	3	DD	129	Acetylcholine esterase inhibitors, Organophophates	Acetylcholine esterase inhibitors	dihydroshihunine
1962	2020	58	Anarsia_lineatella	Phosmet	0	0.37704918	Anarsia	Gelechiidae	Lepidoptera	2.5	7	1	DD	10	Acetylcholine esterase inhibitors, Organophophates	Acetylcholine esterase inhibitors	dihydroshihunine
1962	2020	58	Anthonomus_eugenii	Phosmet	0	0.37704918	Anthonomus	Curculionidae	Coleoptera	6.5	5	2	DD	7	Acetylcholine esterase inhibitors, Organophophates	Acetylcholine esterase inhibitors	dihydroshihunine
1962	2020	58	Aphis_fabae	Phosmet	0	0.37704918	Aphis	Aphididae	Hemiptera	30.2	633	2	DD	128	Acetylcholine esterase inhibitors, Organophophates	Acetylcholine esterase inhibitors	dihydroshihunine
1962	2020	58	Aphis_gossypii	Phosmet	0	0.37704918	Aphis	Aphididae	Hemiptera	31.5	1029	8	DD	316	Acetylcholine esterase inhibitors, Organophophates	Acetylcholine esterase inhibitors	dihydroshihunine
1962	2020	58	Aphis_nasturtii	Phosmet	0	0.37704918	Aphis	Aphididae	Hemiptera	30.2	158	1	DD	6	Acetylcholine esterase inhibitors, Organophophates	Acetylcholine esterase inhibitors	dihydroshihunine
1962	2020	58	Aphis_pomi	Phosmet	0	0.37704918	Aphis	Aphididae	Hemiptera	12	28	1	DD	14	Acetylcholine esterase inhibitors, Organophophates	Acetylcholine esterase inhibitors	dihydroshihunine
1962	2020	58	Argyrotaenia_velutinana	Phosmet	0	0.37704918	Argyrotaenia	Tortricidae	Lepidoptera	3	36	1	DD	22	Acetylcholine esterase inhibitors, Organophophates	Acetylcholine esterase inhibitors	dihydroshihunine
1962	2020	58	Aulacorthum_solani	Phosmet	0	0.37704918	Aulacorthum	Aphididae	Hemiptera	10	433	1	DD	27	Acetylcholine esterase inhibitors, Organophophates	Acetylcholine esterase inhibitors	dihydroshihunine
1962	2020	58	Bemisia_tabaci	Phosmet	0	0.37704918	Bemisia	Aleyrodidae	Hemiptera	13	100	10	HD	1032	Acetylcholine esterase inhibitors, Organophophates	Acetylcholine esterase inhibitors	dihydroshihunine
1962	2020	58	Brevicoryne_brassicae	Phosmet	0	0.37704918	Brevicoryne	Aphididae	Hemiptera	25.5	73	0	DD	125	Acetylcholine esterase inhibitors, Organophophates	Acetylcholine esterase inhibitors	dihydroshihunine
1962	2020	58	Ceroplastes_floridensis	Phosmet	0	0.37704918	Ceroplastes	Coccidae	Hemiptera	2	162	1	HD	4	Acetylcholine esterase inhibitors, Organophophates	Acetylcholine esterase inhibitors	dihydroshihunine
1962	2020	58	Chaetosiphon_fragaefolii	Phosmet	0	0.37704918	Chaetosiphon	Aphididae	Hemiptera	21.71	5	1	DD	8	Acetylcholine esterase inhibitors, Organophophates	Acetylcholine esterase inhibitors	dihydroshihunine
1962	2020	58	Choristoneura_rosaceana	Phosmet	0	0.37704918	Choristoneura	Tortricidae	Lepidoptera	1.5	56	4	DD	76	Acetylcholine esterase inhibitors, Organophophates	Acetylcholine esterase inhibitors	dihydroshihunine
1962	2020	58	Chromaphis_juglandicola	Phosmet	0	0.37704918	Chromaphis	Aphididae	Hemiptera	10.5	6	2	DD	2	Acetylcholine esterase inhibitors, Organophophates	Acetylcholine esterase inhibitors	dihydroshihunine
1962	2020	58	Circulifer_tenellus	Phosmet	0	0.37704918	Circulifer	Cicadellidae	Hemiptera	3	6	1	DD	24	Acetylcholine esterase inhibitors, Organophophates	Acetylcholine esterase inhibitors	dihydroshihunine
1962	2020	58	Conoderus_falli	Phosmet	0	0.37704918	Conoderus	Elateridae	Coleoptera	2	7	3	DD	2	Acetylcholine esterase inhibitors, Organophophates	Acetylcholine esterase inhibitors	dihydroshihunine
1962	2020	58	Conoderus_vespertinus	Phosmet	0	0.37704918	Conoderus	Elateridae	Coleoptera	0.32	2	1	DD	2	Acetylcholine esterase inhibitors, Organophophates	Acetylcholine esterase inhibitors	dihydroshihunine
1962	2020	58	Cylas_formicarius	Phosmet	0	0.37704918	Cylas	Brentidae	Coleoptera	10.5	4	3	DD	34	Acetylcholine esterase inhibitors, Organophophates	Acetylcholine esterase inhibitors	dihydroshihunine
1962	2020	58	Delia_florilega	Phosmet	0	0.37704918	Delia	Anthomyiidae	Diptera	3.17	5	1	DD	1	Acetylcholine esterase inhibitors, Organophophates	Acetylcholine esterase inhibitors	dihydroshihunine
1962	2020	58	Delia_platura	Phosmet	0	0.37704918	Delia	Anthomyiidae	Diptera	4	28	2	DD	10	Acetylcholine esterase inhibitors, Organophophates	Acetylcholine esterase inhibitors	dihydroshihunine
1962	2020	58	Diabrotica_longicornis	Phosmet	0	0.37704918	Diabrotica	Chrysomelidae	Coleoptera	1	59	2	DD	3	Acetylcholine esterase inhibitors, Organophophates	Acetylcholine esterase inhibitors	dihydroshihunine
1962	2020	58	Diabrotica_undecimpunctata	Phosmet	0	0.37704918	Diabrotica	Chrysomelidae	Coleoptera	2	220	4	DD	48	Acetylcholine esterase inhibitors, Organophophates	Acetylcholine esterase inhibitors	dihydroshihunine
1962	2020	58	Diabrotica_virgifera	Phosmet	0	0.37704918	Diabrotica	Chrysomelidae	Coleoptera	1	101	2	DD	356	Acetylcholine esterase inhibitors, Organophophates	Acetylcholine esterase inhibitors	dihydroshihunine
1962	2020	58	Diaphorina_citri	Phosmet	0	0.37704918	Diaphorina	Psyllidae	Hemiptera	9.5	2	0	DD	208	Acetylcholine esterase inhibitors, Organophophates	Acetylcholine esterase inhibitors	dihydroshihunine
1962	2020	58	Eotetranychus_hicoriae	Phosmet	0	0.37704918	Eotetranychus	Tetranychidae	Prostigmata	11.97	2	1	HD	0	Acetylcholine esterase inhibitors, Organophophates	Acetylcholine esterase inhibitors	dihydroshihunine
1962	2020	58	Epilachna_varivestis	Phosmet	0	0.37704918	Epilachna	Coccinellidae	Coleoptera	2.5	7	1	DD	37	Acetylcholine esterase inhibitors, Organophophates	Acetylcholine esterase inhibitors	dihydroshihunine
1962	2020	58	Epitrix_hirtipennis	Phosmet	0	0.37704918	Epitrix	Chrysomelidae	Coleoptera	3	44	2	DD	7	Acetylcholine esterase inhibitors, Organophophates	Acetylcholine esterase inhibitors	dihydroshihunine
1962	2020	58	Epitrix_tuberis	Phosmet	0	0.37704918	Epitrix	Chrysomelidae	Coleoptera	1.5	32	2	DD	4	Acetylcholine esterase inhibitors, Organophophates	Acetylcholine esterase inhibitors	dihydroshihunine
1962	2020	58	Erythroneura_elegantula	Phosmet	0	0.37704918	Erythroneura	Cicadellidae	Hemiptera	2.5	1	4	DD	5	Acetylcholine esterase inhibitors, Organophophates	Acetylcholine esterase inhibitors	dihydroshihunine
1962	2020	58	Euxoa_messoria	Phosmet	0	0.37704918	Euxoa	Noctuidae	Lepidoptera	1	22	1	DD	3	Acetylcholine esterase inhibitors, Organophophates	Acetylcholine esterase inhibitors	dihydroshihunine
1962	2020	58	Euxoa_ochrogaster	Phosmet	0	0.37704918	Euxoa	Noctuidae	Lepidoptera	1	20	2	DD	1	Acetylcholine esterase inhibitors, Organophophates	Acetylcholine esterase inhibitors	dihydroshihunine
1962	2020	58	Frankliniella_occidentalis	Phosmet	0	0.37704918	Frankliniella	Thripidae	Thysanoptera	6	52	8	HD	349	Acetylcholine esterase inhibitors, Organophophates	Acetylcholine esterase inhibitors	dihydroshihunine
1962	2020	58	Frankliniella_tritici	Phosmet	0	0.37704918	Frankliniella	Thripidae	Thysanoptera	12.5	15	1	HD	11	Acetylcholine esterase inhibitors, Organophophates	Acetylcholine esterase inhibitors	dihydroshihunine
1962	2020	58	Grapholita_molesta	Phosmet	0	0.37704918	Grapholita	Tortricidae	Lepidoptera	4	15	2	DD	106	Acetylcholine esterase inhibitors, Organophophates	Acetylcholine esterase inhibitors	dihydroshihunine
1962	2020	58	Helicoverpa_zea	Phosmet	0	0.37704918	Helicoverpa	Noctuidae	Lepidoptera	4	43	5	DD	661	Acetylcholine esterase inhibitors, Organophophates	Acetylcholine esterase inhibitors	dihydroshihunine
1962	2020	58	Heliothis_virescens	Phosmet	0	0.37704918	Heliothis	Noctuidae	Lepidoptera	5	29	7	DD	783	Acetylcholine esterase inhibitors, Organophophates	Acetylcholine esterase inhibitors	dihydroshihunine
1962	2020	58	Hypera_postica	Phosmet	0	0.37704918	Hypera	Curculionidae	Coleoptera	1	17	2	DD	26	Acetylcholine esterase inhibitors, Organophophates	Acetylcholine esterase inhibitors	dihydroshihunine
1962	2020	58	Keiferia_lycopersicella	Phosmet	0	0.37704918	Keiferia	Gelechiidae	Lepidoptera	7.5	5	2	DD	2	Acetylcholine esterase inhibitors, Organophophates	Acetylcholine esterase inhibitors	dihydroshihunine
1962	2020	58	Liriomyza_sativae	Phosmet	0	0.37704918	Liriomyza	Agromyzidae	Diptera	7.5	30	0	DD	45	Acetylcholine esterase inhibitors, Organophophates	Acetylcholine esterase inhibitors	dihydroshihunine
1962	2020	58	Liriomyza_trifolii	Phosmet	0	0.37704918	Liriomyza	Agromyzidae	Diptera	7.5	48	6	DD	53	Acetylcholine esterase inhibitors, Organophophates	Acetylcholine esterase inhibitors	dihydroshihunine
1962	2020	58	Lygus_elisus	Phosmet	0	0.37704918	Lygus	Miridae	Hemiptera	4	80	1	DD	2	Acetylcholine esterase inhibitors, Organophophates	Acetylcholine esterase inhibitors	dihydroshihunine
1962	2020	58	Lygus_hesperus	Phosmet	0	0.37704918	Lygus	Miridae	Hemiptera	4	60	2	DD	72	Acetylcholine esterase inhibitors, Organophophates	Acetylcholine esterase inhibitors	dihydroshihunine
1962	2020	58	Lygus_lineolaris	Phosmet	0	0.37704918	Lygus	Miridae	Hemiptera	4	150	4	DD	83	Acetylcholine esterase inhibitors, Organophophates	Acetylcholine esterase inhibitors	dihydroshihunine
1962	2020	58	Lymantria_dispar	Phosmet	0	0.37704918	Lymantria	Lymantriidae	Lepidoptera	1	34	2	DD	662	Acetylcholine esterase inhibitors, Organophophates	Acetylcholine esterase inhibitors	dihydroshihunine
1962	2020	58	Manduca_quinquemaculata	Phosmet	0	0.37704918	Manduca	Sphingidae	Lepidoptera	2.5	8	1	DD	11	Acetylcholine esterase inhibitors, Organophophates	Acetylcholine esterase inhibitors	dihydroshihunine
1962	2020	58	Manduca_sexta	Phosmet	0	0.37704918	Manduca	Sphingidae	Lepidoptera	2.5	11	1	DD	2869	Acetylcholine esterase inhibitors, Organophophates	Acetylcholine esterase inhibitors	dihydroshihunine
1962	2020	58	Nezara_viridula	Phosmet	0	0.37704918	Nezara	Pentatomidae	Hemiptera	2.5	46	1	DD	170	Acetylcholine esterase inhibitors, Organophophates	Acetylcholine esterase inhibitors	dihydroshihunine
1962	2020	58	Oligonychus_pratensis	Phosmet	0	0.37704918	Oligonychus	Tetranychidae	Prostigmata	6.5	10	3	HD	6	Acetylcholine esterase inhibitors, Organophophates	Acetylcholine esterase inhibitors	dihydroshihunine
1962	2020	58	Phorodon_humuli	Phosmet	0	0.37704918	Phorodon	Aphididae	Hemiptera		7	5	DD	16	Acetylcholine esterase inhibitors, Organophophates	Acetylcholine esterase inhibitors	dihydroshihunine
1962	2020	58	Phthorimaea_operculella	Phosmet	0	0.37704918	Phthorimaea	Gelechiidae	Lepidoptera	5.5	12	3	DD	78	Acetylcholine esterase inhibitors, Organophophates	Acetylcholine esterase inhibitors	dihydroshihunine
1962	2020	58	Phyllocoptruta_oleivora	Phosmet	0	0.37704918	Phyllocoptruta	Eriophyidae	Prostigmata	30	2	1	HD	15	Acetylcholine esterase inhibitors, Organophophates	Acetylcholine esterase inhibitors	dihydroshihunine
1962	2020	58	Phyllonorycter_elmaella	Phosmet	0	0.37704918	Phyllonorycter	Gracillariidae	Lepidoptera	3	4	1	DD	0	Acetylcholine esterase inhibitors, Organophophates	Acetylcholine esterase inhibitors	dihydroshihunine
1962	2020	58	Phyllonorycter_mespilella	Phosmet	0	0.37704918	Phyllonorycter	Gracillariidae	Lepidoptera	3	7	2	DD	3	Acetylcholine esterase inhibitors, Organophophates	Acetylcholine esterase inhibitors	dihydroshihunine
1962	2020	58	Phyllotreta_striolata	Phosmet	0	0.37704918	Phyllotreta	Chrysomelidae	Coleoptera	2	84	1	DD	18	Acetylcholine esterase inhibitors, Organophophates	Acetylcholine esterase inhibitors	dihydroshihunine
1962	2020	58	Planococcus_ficus	Phosmet	0	0.37704918	Planococcus	Pseudococcidae	Hemiptera	3	22	1	HD	32	Acetylcholine esterase inhibitors, Organophophates	Acetylcholine esterase inhibitors	dihydroshihunine
1962	2020	58	Platynota_idaeusalis	Phosmet	0	0.37704918	Platynota	Tortricidae	Lepidoptera	2	20	1	DD	9	Acetylcholine esterase inhibitors, Organophophates	Acetylcholine esterase inhibitors	dihydroshihunine
1962	2020	58	Popillia_japonica	Phosmet	0	0.37704918	Popillia	Scarabaeidae	Coleoptera	1	10	2	DD	129	Acetylcholine esterase inhibitors, Organophophates	Acetylcholine esterase inhibitors	dihydroshihunine
1962	2020	58	Pseudatomoscelis_seriatus	Phosmet	0	0.37704918	Pseudatomoscelis	Miridae	Hemiptera	7	38	1	DD	16	Acetylcholine esterase inhibitors, Organophophates	Acetylcholine esterase inhibitors	dihydroshihunine
1962	2020	58	Pseudococcus_maritimus	Phosmet	0	0.37704918	Pseudococcus	Pseudococcidae	Hemiptera	2	92	1	HD	18	Acetylcholine esterase inhibitors, Organophophates	Acetylcholine esterase inhibitors	dihydroshihunine
1962	2020	58	Rhopalosiphum_padi	Phosmet	0	0.37704918	Rhopalosiphum	Aphididae	Hemiptera	29.5	119	1	DD	284	Acetylcholine esterase inhibitors, Organophophates	Acetylcholine esterase inhibitors	dihydroshihunine
1962	2020	58	Sitobion_avenae	Phosmet	0	0.37704918	Sitobion	Aphididae	Hemiptera	21.71	95	0	DD	226	Acetylcholine esterase inhibitors, Organophophates	Acetylcholine esterase inhibitors	dihydroshihunine
1962	2020	58	Spodoptera_exigua	Phosmet	0	0.37704918	Spodoptera	Noctuidae	Lepidoptera	3.5	44	12	DD	827	Acetylcholine esterase inhibitors, Organophophates	Acetylcholine esterase inhibitors	dihydroshihunine
1962	2020	58	Spodoptera_frugiperda	Phosmet	0	0.37704918	Spodoptera	Noctuidae	Lepidoptera	5.5	69	5	DD	2401	Acetylcholine esterase inhibitors, Organophophates	Acetylcholine esterase inhibitors	dihydroshihunine
1962	2020	58	Tetranychus_mcdanieli	Phosmet	0	0.37704918	Tetranychus	Tetranychidae	Prostigmata	9	3	4	HD	3	Acetylcholine esterase inhibitors, Organophophates	Acetylcholine esterase inhibitors	dihydroshihunine
1962	2020	58	Tetranychus_pacificus	Phosmet	0	0.37704918	Tetranychus	Tetranychidae	Prostigmata	15	14	4	HD	11	Acetylcholine esterase inhibitors, Organophophates	Acetylcholine esterase inhibitors	dihydroshihunine
1962	2020	58	Tetranychus_tumidus	Phosmet	0	0.37704918	Tetranychus	Tetranychidae	Prostigmata	18.5	2	2	HD	0	Acetylcholine esterase inhibitors, Organophophates	Acetylcholine esterase inhibitors	dihydroshihunine
1962	2020	58	Tetranychus_turkestani	Phosmet	0	0.37704918	Tetranychus	Tetranychidae	Prostigmata	12	5	4	HD	11	Acetylcholine esterase inhibitors, Organophophates	Acetylcholine esterase inhibitors	dihydroshihunine
1962	2020	58	Tetranychus_urticae	Phosmet	0	0.37704918	Tetranychus	Tetranychidae	Prostigmata	15.5	81	22	HD	861	Acetylcholine esterase inhibitors, Organophophates	Acetylcholine esterase inhibitors	dihydroshihunine
1962	2020	58	Thrips_palmi	Phosmet	0	0.37704918	Thrips	Thripidae	Thysanoptera	7.5	18	2	HD	35	Acetylcholine esterase inhibitors, Organophophates	Acetylcholine esterase inhibitors	dihydroshihunine
1962	2020	58	Thrips_tabaci	Phosmet	0	0.37704918	Thrips	Thripidae	Thysanoptera	7.5	24	8	HD	122	Acetylcholine esterase inhibitors, Organophophates	Acetylcholine esterase inhibitors	dihydroshihunine
1962	2020	58	Trialeurodes_vaporariorum	Phosmet	0	0.37704918	Trialeurodes	Aleyrodidae	Hemiptera	2.5	77	10	HD	123	Acetylcholine esterase inhibitors, Organophophates	Acetylcholine esterase inhibitors	dihydroshihunine
1962	2020	58	Trichoplusia_ni	Phosmet	0	0.37704918	Trichoplusia	Noctuidae	Lepidoptera	3	69	4	DD	1009	Acetylcholine esterase inhibitors, Organophophates	Acetylcholine esterase inhibitors	dihydroshihunine
1951	2020	69	Aculops_lycopersici	Sodium methyldithiocarbamate	0	0.48	Aculops	Eriophyidae	Prostigmata	7	9	1	HD	8	Acetylcholine esterase inhibitors, Carbamates	Acetylcholine esterase inhibitors	ethylene-bis-dithio-carbamate
1951	2020	69	Agrotis_ipsilon	Sodium methyldithiocarbamate	0	0.48	Agrotis	Noctuidae	Lepidoptera	3	56	3	DD	129	Acetylcholine esterase inhibitors, Carbamates	Acetylcholine esterase inhibitors	ethylene-bis-dithio-carbamate
1951	2020	69	Anarsia_lineatella	Sodium methyldithiocarbamate	0	0.48	Anarsia	Gelechiidae	Lepidoptera	2.5	7	1	DD	10	Acetylcholine esterase inhibitors, Carbamates	Acetylcholine esterase inhibitors	ethylene-bis-dithio-carbamate
1951	2020	69	Anthonomus_eugenii	Sodium methyldithiocarbamate	0	0.48	Anthonomus	Curculionidae	Coleoptera	6.5	5	2	DD	7	Acetylcholine esterase inhibitors, Carbamates	Acetylcholine esterase inhibitors	ethylene-bis-dithio-carbamate
1951	2020	69	Anthonomus_grandis	Sodium methyldithiocarbamate	0	0.48	Anthonomus	Curculionidae	Coleoptera	3	8	5	DD	157	Acetylcholine esterase inhibitors, Carbamates	Acetylcholine esterase inhibitors	ethylene-bis-dithio-carbamate
1951	2020	69	Aphis_fabae	Sodium methyldithiocarbamate	0	0.48	Aphis	Aphididae	Hemiptera	30.2	633	2	DD	128	Acetylcholine esterase inhibitors, Carbamates	Acetylcholine esterase inhibitors	ethylene-bis-dithio-carbamate
1951	2020	69	Aphis_gossypii	Sodium methyldithiocarbamate	0	0.48	Aphis	Aphididae	Hemiptera	31.5	1029	8	DD	316	Acetylcholine esterase inhibitors, Carbamates	Acetylcholine esterase inhibitors	ethylene-bis-dithio-carbamate
1951	2020	69	Aphis_nasturtii	Sodium methyldithiocarbamate	0	0.48	Aphis	Aphididae	Hemiptera	30.2	158	1	DD	6	Acetylcholine esterase inhibitors, Carbamates	Acetylcholine esterase inhibitors	ethylene-bis-dithio-carbamate
1951	2020	69	Aphis_pomi	Sodium methyldithiocarbamate	0	0.48	Aphis	Aphididae	Hemiptera	12	28	1	DD	14	Acetylcholine esterase inhibitors, Carbamates	Acetylcholine esterase inhibitors	ethylene-bis-dithio-carbamate
1951	2020	69	Argyrotaenia_velutinana	Sodium methyldithiocarbamate	0	0.48	Argyrotaenia	Tortricidae	Lepidoptera	3	36	1	DD	22	Acetylcholine esterase inhibitors, Carbamates	Acetylcholine esterase inhibitors	ethylene-bis-dithio-carbamate
1951	2020	69	Aulacorthum_solani	Sodium methyldithiocarbamate	0	0.48	Aulacorthum	Aphididae	Hemiptera	10	433	1	DD	27	Acetylcholine esterase inhibitors, Carbamates	Acetylcholine esterase inhibitors	ethylene-bis-dithio-carbamate
1951	2020	69	Bemisia_tabaci	Sodium methyldithiocarbamate	0	0.48	Bemisia	Aleyrodidae	Hemiptera	13	100	10	HD	1032	Acetylcholine esterase inhibitors, Carbamates	Acetylcholine esterase inhibitors	ethylene-bis-dithio-carbamate
1951	2020	69	Blissus_leucopterus	Sodium methyldithiocarbamate	0	0.48	Blissus	Blissidae	Hemiptera	2.5	13	1	DD	7	Acetylcholine esterase inhibitors, Carbamates	Acetylcholine esterase inhibitors	ethylene-bis-dithio-carbamate
1951	2020	69	Brevicoryne_brassicae	Sodium methyldithiocarbamate	0	0.48	Brevicoryne	Aphididae	Hemiptera	25.5	73	0	DD	125	Acetylcholine esterase inhibitors, Carbamates	Acetylcholine esterase inhibitors	ethylene-bis-dithio-carbamate
1951	2020	69	Bucculatrix_thurberiella	Sodium methyldithiocarbamate	0	0.48	Bucculatrix	Bucculatricidae	Lepidoptera	5	2	3	HD	3	Acetylcholine esterase inhibitors, Carbamates	Acetylcholine esterase inhibitors	ethylene-bis-dithio-carbamate
1951	2020	69	Callosobruchus_maculatus	Sodium methyldithiocarbamate	0	0.48	Callosobruchus	Chrysomelidae	Coleoptera	6.5	12	2	DD	314	Acetylcholine esterase inhibitors, Carbamates	Acetylcholine esterase inhibitors	ethylene-bis-dithio-carbamate
1951	2020	69	Ceroplastes_floridensis	Sodium methyldithiocarbamate	0	0.48	Ceroplastes	Coccidae	Hemiptera	2	162	1	HD	4	Acetylcholine esterase inhibitors, Carbamates	Acetylcholine esterase inhibitors	ethylene-bis-dithio-carbamate
1951	2020	69	Chaetosiphon_fragaefolii	Sodium methyldithiocarbamate	0	0.48	Chaetosiphon	Aphididae	Hemiptera	21.71	5	1	DD	8	Acetylcholine esterase inhibitors, Carbamates	Acetylcholine esterase inhibitors	ethylene-bis-dithio-carbamate
1951	2020	69	Choristoneura_rosaceana	Sodium methyldithiocarbamate	0	0.48	Choristoneura	Tortricidae	Lepidoptera	1.5	56	4	DD	76	Acetylcholine esterase inhibitors, Carbamates	Acetylcholine esterase inhibitors	ethylene-bis-dithio-carbamate
1951	2020	69	Chromaphis_juglandicola	Sodium methyldithiocarbamate	0	0.48	Chromaphis	Aphididae	Hemiptera	10.5	6	2	DD	2	Acetylcholine esterase inhibitors, Carbamates	Acetylcholine esterase inhibitors	ethylene-bis-dithio-carbamate
1951	2020	69	Circulifer_tenellus	Sodium methyldithiocarbamate	0	0.48	Circulifer	Cicadellidae	Hemiptera	3	6	1	DD	24	Acetylcholine esterase inhibitors, Carbamates	Acetylcholine esterase inhibitors	ethylene-bis-dithio-carbamate
1951	2020	69	Conoderus_falli	Sodium methyldithiocarbamate	0	0.48	Conoderus	Elateridae	Coleoptera	2	7	3	DD	2	Acetylcholine esterase inhibitors, Carbamates	Acetylcholine esterase inhibitors	ethylene-bis-dithio-carbamate
1951	2020	69	Conoderus_vespertinus	Sodium methyldithiocarbamate	0	0.48	Conoderus	Elateridae	Coleoptera	0.32	2	1	DD	2	Acetylcholine esterase inhibitors, Carbamates	Acetylcholine esterase inhibitors	ethylene-bis-dithio-carbamate
1951	2020	69	Cydia_pomonella	Sodium methyldithiocarbamate	0	0.48	Cydia	Tortricidae	Lepidoptera	2	13	8	DD	404	Acetylcholine esterase inhibitors, Carbamates	Acetylcholine esterase inhibitors	ethylene-bis-dithio-carbamate
1951	2020	69	Cylas_formicarius	Sodium methyldithiocarbamate	0	0.48	Cylas	Brentidae	Coleoptera	10.5	4	3	DD	34	Acetylcholine esterase inhibitors, Carbamates	Acetylcholine esterase inhibitors	ethylene-bis-dithio-carbamate
1951	2020	69	Delia_floralis	Sodium methyldithiocarbamate	0	0.48	Delia	Anthomyiidae	Diptera	3.17	5	1	DD	2	Acetylcholine esterase inhibitors, Carbamates	Acetylcholine esterase inhibitors	ethylene-bis-dithio-carbamate
1951	2020	69	Delia_florilega	Sodium methyldithiocarbamate	0	0.48	Delia	Anthomyiidae	Diptera	3.17	5	1	DD	1	Acetylcholine esterase inhibitors, Carbamates	Acetylcholine esterase inhibitors	ethylene-bis-dithio-carbamate
1951	2020	69	Delia_platura	Sodium methyldithiocarbamate	0	0.48	Delia	Anthomyiidae	Diptera	4	28	2	DD	10	Acetylcholine esterase inhibitors, Carbamates	Acetylcholine esterase inhibitors	ethylene-bis-dithio-carbamate
1951	2020	69	Diabrotica_longicornis	Sodium methyldithiocarbamate	0	0.48	Diabrotica	Chrysomelidae	Coleoptera	1	59	2	DD	3	Acetylcholine esterase inhibitors, Carbamates	Acetylcholine esterase inhibitors	ethylene-bis-dithio-carbamate
1951	2020	69	Diabrotica_undecimpunctata	Sodium methyldithiocarbamate	0	0.48	Diabrotica	Chrysomelidae	Coleoptera	2	220	4	DD	48	Acetylcholine esterase inhibitors, Carbamates	Acetylcholine esterase inhibitors	ethylene-bis-dithio-carbamate
1951	2020	69	Diabrotica_virgifera	Sodium methyldithiocarbamate	0	0.48	Diabrotica	Chrysomelidae	Coleoptera	1	101	2	DD	356	Acetylcholine esterase inhibitors, Carbamates	Acetylcholine esterase inhibitors	ethylene-bis-dithio-carbamate
1951	2020	69	Diaphorina_citri	Sodium methyldithiocarbamate	0	0.48	Diaphorina	Psyllidae	Hemiptera	9.5	2	0	DD	208	Acetylcholine esterase inhibitors, Carbamates	Acetylcholine esterase inhibitors	ethylene-bis-dithio-carbamate
1951	2020	69	Diatraea_saccharalis	Sodium methyldithiocarbamate	0	0.48	Diatraea	Crambidae	Lepidoptera	4	16	3	DD	142	Acetylcholine esterase inhibitors, Carbamates	Acetylcholine esterase inhibitors	ethylene-bis-dithio-carbamate
1951	2020	69	Eotetranychus_hicoriae	Sodium methyldithiocarbamate	0	0.48	Eotetranychus	Tetranychidae	Prostigmata	11.97	2	1	HD	0	Acetylcholine esterase inhibitors, Carbamates	Acetylcholine esterase inhibitors	ethylene-bis-dithio-carbamate
1951	2020	69	Epilachna_varivestis	Sodium methyldithiocarbamate	0	0.48	Epilachna	Coccinellidae	Coleoptera	2.5	7	1	DD	37	Acetylcholine esterase inhibitors, Carbamates	Acetylcholine esterase inhibitors	ethylene-bis-dithio-carbamate
1951	2020	69	Epitrix_hirtipennis	Sodium methyldithiocarbamate	0	0.48	Epitrix	Chrysomelidae	Coleoptera	3	44	2	DD	7	Acetylcholine esterase inhibitors, Carbamates	Acetylcholine esterase inhibitors	ethylene-bis-dithio-carbamate
1951	2020	69	Epitrix_tuberis	Sodium methyldithiocarbamate	0	0.48	Epitrix	Chrysomelidae	Coleoptera	1.5	32	2	DD	4	Acetylcholine esterase inhibitors, Carbamates	Acetylcholine esterase inhibitors	ethylene-bis-dithio-carbamate
1951	2020	69	Erythroneura_elegantula	Sodium methyldithiocarbamate	0	0.48	Erythroneura	Cicadellidae	Hemiptera	2.5	1	4	DD	5	Acetylcholine esterase inhibitors, Carbamates	Acetylcholine esterase inhibitors	ethylene-bis-dithio-carbamate
1951	2020	69	Eumerus_strigatus	Sodium methyldithiocarbamate	0	0.48	Eumerus	Syrphidae	Diptera	2	1	0	DD	1	Acetylcholine esterase inhibitors, Carbamates	Acetylcholine esterase inhibitors	ethylene-bis-dithio-carbamate
1951	2020	69	Euxesta_notata	Sodium methyldithiocarbamate	0	0.48	Euxesta	Ulidiidae	Diptera		1	2	DD	0	Acetylcholine esterase inhibitors, Carbamates	Acetylcholine esterase inhibitors	ethylene-bis-dithio-carbamate
1951	2020	69	Euxoa_messoria	Sodium methyldithiocarbamate	0	0.48	Euxoa	Noctuidae	Lepidoptera	1	22	1	DD	3	Acetylcholine esterase inhibitors, Carbamates	Acetylcholine esterase inhibitors	ethylene-bis-dithio-carbamate
1951	2020	69	Euxoa_ochrogaster	Sodium methyldithiocarbamate	0	0.48	Euxoa	Noctuidae	Lepidoptera	1	20	2	DD	1	Acetylcholine esterase inhibitors, Carbamates	Acetylcholine esterase inhibitors	ethylene-bis-dithio-carbamate
1951	2020	69	Evergestis_pallidata	Sodium methyldithiocarbamate	0	0.48	Evergestis	Crambidae	Lepidoptera	2	5	2	DD	0	Acetylcholine esterase inhibitors, Carbamates	Acetylcholine esterase inhibitors	ethylene-bis-dithio-carbamate
1951	2020	69	Frankliniella_occidentalis	Sodium methyldithiocarbamate	0	0.48	Frankliniella	Thripidae	Thysanoptera	6	52	8	HD	349	Acetylcholine esterase inhibitors, Carbamates	Acetylcholine esterase inhibitors	ethylene-bis-dithio-carbamate
1951	2020	69	Frankliniella_tritici	Sodium methyldithiocarbamate	0	0.48	Frankliniella	Thripidae	Thysanoptera	12.5	15	1	HD	11	Acetylcholine esterase inhibitors, Carbamates	Acetylcholine esterase inhibitors	ethylene-bis-dithio-carbamate
1951	2020	69	Grapholita_molesta	Sodium methyldithiocarbamate	0	0.48	Grapholita	Tortricidae	Lepidoptera	4	15	2	DD	106	Acetylcholine esterase inhibitors, Carbamates	Acetylcholine esterase inhibitors	ethylene-bis-dithio-carbamate
1951	2020	69	Helicoverpa_zea	Sodium methyldithiocarbamate	0	0.48	Helicoverpa	Noctuidae	Lepidoptera	4	43	5	DD	661	Acetylcholine esterase inhibitors, Carbamates	Acetylcholine esterase inhibitors	ethylene-bis-dithio-carbamate
1951	2020	69	Heliothis_virescens	Sodium methyldithiocarbamate	0	0.48	Heliothis	Noctuidae	Lepidoptera	5	29	7	DD	783	Acetylcholine esterase inhibitors, Carbamates	Acetylcholine esterase inhibitors	ethylene-bis-dithio-carbamate
1951	2020	69	Hypera_postica	Sodium methyldithiocarbamate	0	0.48	Hypera	Curculionidae	Coleoptera	1	17	2	DD	26	Acetylcholine esterase inhibitors, Carbamates	Acetylcholine esterase inhibitors	ethylene-bis-dithio-carbamate
1951	2020	69	Keiferia_lycopersicella	Sodium methyldithiocarbamate	0	0.48	Keiferia	Gelechiidae	Lepidoptera	7.5	5	2	DD	2	Acetylcholine esterase inhibitors, Carbamates	Acetylcholine esterase inhibitors	ethylene-bis-dithio-carbamate
1951	2020	69	Leptinotarsa_decemlineata	Sodium methyldithiocarbamate	0	0.48	Leptinotarsa	Chrysomelidae	Coleoptera	2	66	9	DD	447	Acetylcholine esterase inhibitors, Carbamates	Acetylcholine esterase inhibitors	ethylene-bis-dithio-carbamate
1951	2020	69	Lipaphis_erysimi	Sodium methyldithiocarbamate	0	0.48	Lipaphis	Aphididae	Hemiptera		40	0	DD	65	Acetylcholine esterase inhibitors, Carbamates	Acetylcholine esterase inhibitors	ethylene-bis-dithio-carbamate
1951	2020	69	Liriomyza_sativae	Sodium methyldithiocarbamate	0	0.48	Liriomyza	Agromyzidae	Diptera	7.5	30	0	DD	45	Acetylcholine esterase inhibitors, Carbamates	Acetylcholine esterase inhibitors	ethylene-bis-dithio-carbamate
1951	2020	69	Liriomyza_trifolii	Sodium methyldithiocarbamate	0	0.48	Liriomyza	Agromyzidae	Diptera	7.5	48	6	DD	53	Acetylcholine esterase inhibitors, Carbamates	Acetylcholine esterase inhibitors	ethylene-bis-dithio-carbamate
1951	2020	69	Lygus_elisus	Sodium methyldithiocarbamate	0	0.48	Lygus	Miridae	Hemiptera	4	80	1	DD	2	Acetylcholine esterase inhibitors, Carbamates	Acetylcholine esterase inhibitors	ethylene-bis-dithio-carbamate
1951	2020	69	Lygus_hesperus	Sodium methyldithiocarbamate	0	0.48	Lygus	Miridae	Hemiptera	4	60	2	DD	72	Acetylcholine esterase inhibitors, Carbamates	Acetylcholine esterase inhibitors	ethylene-bis-dithio-carbamate
1951	2020	69	Lygus_lineolaris	Sodium methyldithiocarbamate	0	0.48	Lygus	Miridae	Hemiptera	4	150	4	DD	83	Acetylcholine esterase inhibitors, Carbamates	Acetylcholine esterase inhibitors	ethylene-bis-dithio-carbamate
1951	2020	69	Lymantria_dispar	Sodium methyldithiocarbamate	0	0.48	Lymantria	Lymantriidae	Lepidoptera	1	34	2	DD	662	Acetylcholine esterase inhibitors, Carbamates	Acetylcholine esterase inhibitors	ethylene-bis-dithio-carbamate
1951	2020	69	Manduca_quinquemaculata	Sodium methyldithiocarbamate	0	0.48	Manduca	Sphingidae	Lepidoptera	2.5	8	1	DD	11	Acetylcholine esterase inhibitors, Carbamates	Acetylcholine esterase inhibitors	ethylene-bis-dithio-carbamate
1951	2020	69	Manduca_sexta	Sodium methyldithiocarbamate	0	0.48	Manduca	Sphingidae	Lepidoptera	2.5	11	1	DD	2869	Acetylcholine esterase inhibitors, Carbamates	Acetylcholine esterase inhibitors	ethylene-bis-dithio-carbamate
1951	2020	69	Myzus_persicae	Sodium methyldithiocarbamate	0	0.48	Myzus	Aphididae	Hemiptera	17.5	861	6	DD	907	Acetylcholine esterase inhibitors, Carbamates	Acetylcholine esterase inhibitors	ethylene-bis-dithio-carbamate
1951	2020	69	Nasonovia_ribisnigri	Sodium methyldithiocarbamate	0	0.48	Nasonovia	Aphididae	Hemiptera		40	4	DD	26	Acetylcholine esterase inhibitors, Carbamates	Acetylcholine esterase inhibitors	ethylene-bis-dithio-carbamate
1951	2020	69	Nezara_viridula	Sodium methyldithiocarbamate	0	0.48	Nezara	Pentatomidae	Hemiptera	2.5	46	1	DD	170	Acetylcholine esterase inhibitors, Carbamates	Acetylcholine esterase inhibitors	ethylene-bis-dithio-carbamate
1951	2020	69	Oligonychus_pratensis	Sodium methyldithiocarbamate	0	0.48	Oligonychus	Tetranychidae	Prostigmata	6.5	10	3	HD	6	Acetylcholine esterase inhibitors, Carbamates	Acetylcholine esterase inhibitors	ethylene-bis-dithio-carbamate
1951	2020	69	Panonychus_ulmi	Sodium methyldithiocarbamate	0	0.48	Panonychus	Tetranychidae	Prostigmata	6.5	8	12	HD	55	Acetylcholine esterase inhibitors, Carbamates	Acetylcholine esterase inhibitors	ethylene-bis-dithio-carbamate
1951	2020	69	Pectinophora_gossypiella	Sodium methyldithiocarbamate	0	0.48	Pectinophora	Gelechiidae	Lepidoptera	5	10	6	DD	128	Acetylcholine esterase inhibitors, Carbamates	Acetylcholine esterase inhibitors	ethylene-bis-dithio-carbamate
1951	2020	69	Phorodon_humuli	Sodium methyldithiocarbamate	0	0.48	Phorodon	Aphididae	Hemiptera		7	5	DD	16	Acetylcholine esterase inhibitors, Carbamates	Acetylcholine esterase inhibitors	ethylene-bis-dithio-carbamate
1951	2020	69	Phthorimaea_operculella	Sodium methyldithiocarbamate	0	0.48	Phthorimaea	Gelechiidae	Lepidoptera	5.5	12	3	DD	78	Acetylcholine esterase inhibitors, Carbamates	Acetylcholine esterase inhibitors	ethylene-bis-dithio-carbamate
1951	2020	69	Phyllocoptruta_oleivora	Sodium methyldithiocarbamate	0	0.48	Phyllocoptruta	Eriophyidae	Prostigmata	30	2	1	HD	15	Acetylcholine esterase inhibitors, Carbamates	Acetylcholine esterase inhibitors	ethylene-bis-dithio-carbamate
1951	2020	69	Phyllonorycter_elmaella	Sodium methyldithiocarbamate	0	0.48	Phyllonorycter	Gracillariidae	Lepidoptera	3	4	1	DD	0	Acetylcholine esterase inhibitors, Carbamates	Acetylcholine esterase inhibitors	ethylene-bis-dithio-carbamate
1951	2020	69	Phyllonorycter_mespilella	Sodium methyldithiocarbamate	0	0.48	Phyllonorycter	Gracillariidae	Lepidoptera	3	7	2	DD	3	Acetylcholine esterase inhibitors, Carbamates	Acetylcholine esterase inhibitors	ethylene-bis-dithio-carbamate
1951	2020	69	Phyllotreta_striolata	Sodium methyldithiocarbamate	0	0.48	Phyllotreta	Chrysomelidae	Coleoptera	2	84	1	DD	18	Acetylcholine esterase inhibitors, Carbamates	Acetylcholine esterase inhibitors	ethylene-bis-dithio-carbamate
1951	2020	69	Pieris_rapae	Sodium methyldithiocarbamate	0	0.48	Pieris	Pieridae	Lepidoptera	4.5	22	4	DD	379	Acetylcholine esterase inhibitors, Carbamates	Acetylcholine esterase inhibitors	ethylene-bis-dithio-carbamate
1951	2020	69	Planococcus_ficus	Sodium methyldithiocarbamate	0	0.48	Planococcus	Pseudococcidae	Hemiptera	3	22	1	HD	32	Acetylcholine esterase inhibitors, Carbamates	Acetylcholine esterase inhibitors	ethylene-bis-dithio-carbamate
1951	2020	69	Platynota_idaeusalis	Sodium methyldithiocarbamate	0	0.48	Platynota	Tortricidae	Lepidoptera	2	20	1	DD	9	Acetylcholine esterase inhibitors, Carbamates	Acetylcholine esterase inhibitors	ethylene-bis-dithio-carbamate
1951	2020	69	Plutella_xylostella	Sodium methyldithiocarbamate	0	0.48	Plutella	Plutellidae	Lepidoptera	4.5	18	15	DD	1006	Acetylcholine esterase inhibitors, Carbamates	Acetylcholine esterase inhibitors	ethylene-bis-dithio-carbamate
1951	2020	69	Popillia_japonica	Sodium methyldithiocarbamate	0	0.48	Popillia	Scarabaeidae	Coleoptera	1	10	2	DD	129	Acetylcholine esterase inhibitors, Carbamates	Acetylcholine esterase inhibitors	ethylene-bis-dithio-carbamate
1951	2020	69	Pseudatomoscelis_seriatus	Sodium methyldithiocarbamate	0	0.48	Pseudatomoscelis	Miridae	Hemiptera	7	38	1	DD	16	Acetylcholine esterase inhibitors, Carbamates	Acetylcholine esterase inhibitors	ethylene-bis-dithio-carbamate
1951	2020	69	Pseudococcus_maritimus	Sodium methyldithiocarbamate	0	0.48	Pseudococcus	Pseudococcidae	Hemiptera	2	92	1	HD	18	Acetylcholine esterase inhibitors, Carbamates	Acetylcholine esterase inhibitors	ethylene-bis-dithio-carbamate
1951	2020	69	Rhizoglyphus_robini	Sodium methyldithiocarbamate	0	0.48	Rhizoglyphus	Acaridae	Astigmata	25	3	1	DD	32	Acetylcholine esterase inhibitors, Carbamates	Acetylcholine esterase inhibitors	ethylene-bis-dithio-carbamate
1951	2020	69	Rhopalosiphum_padi	Sodium methyldithiocarbamate	0	0.48	Rhopalosiphum	Aphididae	Hemiptera	29.5	119	1	DD	284	Acetylcholine esterase inhibitors, Carbamates	Acetylcholine esterase inhibitors	ethylene-bis-dithio-carbamate
1951	2020	69	Schizaphis_graminum	Sodium methyldithiocarbamate	0	0.48	Schizaphis	Aphididae	Hemiptera	9.5	44	1	DD	175	Acetylcholine esterase inhibitors, Carbamates	Acetylcholine esterase inhibitors	ethylene-bis-dithio-carbamate
1951	2020	69	Sitobion_avenae	Sodium methyldithiocarbamate	0	0.48	Sitobion	Aphididae	Hemiptera	21.71	95	0	DD	226	Acetylcholine esterase inhibitors, Carbamates	Acetylcholine esterase inhibitors	ethylene-bis-dithio-carbamate
1951	2020	69	Spodoptera_exigua	Sodium methyldithiocarbamate	0	0.48	Spodoptera	Noctuidae	Lepidoptera	3.5	44	12	DD	827	Acetylcholine esterase inhibitors, Carbamates	Acetylcholine esterase inhibitors	ethylene-bis-dithio-carbamate
1951	2020	69	Spodoptera_frugiperda	Sodium methyldithiocarbamate	0	0.48	Spodoptera	Noctuidae	Lepidoptera	5.5	69	5	DD	2401	Acetylcholine esterase inhibitors, Carbamates	Acetylcholine esterase inhibitors	ethylene-bis-dithio-carbamate
1951	2020	69	Tetranychus_desertorum	Sodium methyldithiocarbamate	0	0.48	Tetranychus	Tetranychidae	Prostigmata	15	4	1	HD	2	Acetylcholine esterase inhibitors, Carbamates	Acetylcholine esterase inhibitors	ethylene-bis-dithio-carbamate
1951	2020	69	Tetranychus_mcdanieli	Sodium methyldithiocarbamate	0	0.48	Tetranychus	Tetranychidae	Prostigmata	9	3	4	HD	3	Acetylcholine esterase inhibitors, Carbamates	Acetylcholine esterase inhibitors	ethylene-bis-dithio-carbamate
1951	2020	69	Tetranychus_pacificus	Sodium methyldithiocarbamate	0	0.48	Tetranychus	Tetranychidae	Prostigmata	15	14	4	HD	11	Acetylcholine esterase inhibitors, Carbamates	Acetylcholine esterase inhibitors	ethylene-bis-dithio-carbamate
1951	2020	69	Tetranychus_tumidus	Sodium methyldithiocarbamate	0	0.48	Tetranychus	Tetranychidae	Prostigmata	18.5	2	2	HD	0	Acetylcholine esterase inhibitors, Carbamates	Acetylcholine esterase inhibitors	ethylene-bis-dithio-carbamate
1951	2020	69	Tetranychus_turkestani	Sodium methyldithiocarbamate	0	0.48	Tetranychus	Tetranychidae	Prostigmata	12	5	4	HD	11	Acetylcholine esterase inhibitors, Carbamates	Acetylcholine esterase inhibitors	ethylene-bis-dithio-carbamate
1951	2020	69	Tetranychus_urticae	Sodium methyldithiocarbamate	0	0.48	Tetranychus	Tetranychidae	Prostigmata	15.5	81	22	HD	861	Acetylcholine esterase inhibitors, Carbamates	Acetylcholine esterase inhibitors	ethylene-bis-dithio-carbamate
1951	2020	69	Thrips_palmi	Sodium methyldithiocarbamate	0	0.48	Thrips	Thripidae	Thysanoptera	7.5	18	2	HD	35	Acetylcholine esterase inhibitors, Carbamates	Acetylcholine esterase inhibitors	ethylene-bis-dithio-carbamate
1951	2020	69	Thrips_tabaci	Sodium methyldithiocarbamate	0	0.48	Thrips	Thripidae	Thysanoptera	7.5	24	8	HD	122	Acetylcholine esterase inhibitors, Carbamates	Acetylcholine esterase inhibitors	ethylene-bis-dithio-carbamate
1951	2020	69	Trialeurodes_vaporariorum	Sodium methyldithiocarbamate	0	0.48	Trialeurodes	Aleyrodidae	Hemiptera	2.5	77	10	HD	123	Acetylcholine esterase inhibitors, Carbamates	Acetylcholine esterase inhibitors	ethylene-bis-dithio-carbamate
1951	2020	69	Trichoplusia_ni	Sodium methyldithiocarbamate	0	0.48	Trichoplusia	Noctuidae	Lepidoptera	3	69	4	DD	1009	Acetylcholine esterase inhibitors, Carbamates	Acetylcholine esterase inhibitors	ethylene-bis-dithio-carbamate
1980	1992	12	Spodoptera_frugiperda	Thiodicarb	1	0.177777778	Spodoptera	Noctuidae	Lepidoptera	5.5	69	5	DD	2401	Acetylcholine esterase inhibitors, Carbamates	Acetylcholine esterase inhibitors	djenkolic-acid
1980	2020	40	Anthonomus_grandis	Thiodicarb	0	0.177777778	Anthonomus	Curculionidae	Coleoptera	3	8	5	DD	157	Acetylcholine esterase inhibitors, Carbamates	Acetylcholine esterase inhibitors	djenkolic-acid
1980	2020	40	Aphis_fabae	Thiodicarb	0	0.177777778	Aphis	Aphididae	Hemiptera	30.2	633	2	DD	128	Acetylcholine esterase inhibitors, Carbamates	Acetylcholine esterase inhibitors	djenkolic-acid
1980	2020	40	Aphis_gossypii	Thiodicarb	0	0.177777778	Aphis	Aphididae	Hemiptera	31.5	1029	8	DD	316	Acetylcholine esterase inhibitors, Carbamates	Acetylcholine esterase inhibitors	djenkolic-acid
1980	2020	40	Bucculatrix_thurberiella	Thiodicarb	0	0.177777778	Bucculatrix	Bucculatricidae	Lepidoptera	5	2	3	HD	3	Acetylcholine esterase inhibitors, Carbamates	Acetylcholine esterase inhibitors	djenkolic-acid
1980	2020	40	Delia_platura	Thiodicarb	0	0.177777778	Delia	Anthomyiidae	Diptera	4	28	2	DD	10	Acetylcholine esterase inhibitors, Carbamates	Acetylcholine esterase inhibitors	djenkolic-acid
1980	2020	40	Diabrotica_longicornis	Thiodicarb	0	0.177777778	Diabrotica	Chrysomelidae	Coleoptera	1	59	2	DD	3	Acetylcholine esterase inhibitors, Carbamates	Acetylcholine esterase inhibitors	djenkolic-acid
1980	2020	40	Diabrotica_undecimpunctata	Thiodicarb	0	0.177777778	Diabrotica	Chrysomelidae	Coleoptera	2	220	4	DD	48	Acetylcholine esterase inhibitors, Carbamates	Acetylcholine esterase inhibitors	djenkolic-acid
1980	2020	40	Diabrotica_virgifera	Thiodicarb	0	0.177777778	Diabrotica	Chrysomelidae	Coleoptera	1	101	2	DD	356	Acetylcholine esterase inhibitors, Carbamates	Acetylcholine esterase inhibitors	djenkolic-acid
1980	2020	40	Epitrix_hirtipennis	Thiodicarb	0	0.177777778	Epitrix	Chrysomelidae	Coleoptera	3	44	2	DD	7	Acetylcholine esterase inhibitors, Carbamates	Acetylcholine esterase inhibitors	djenkolic-acid
1980	2020	40	Keiferia_lycopersicella	Thiodicarb	0	0.177777778	Keiferia	Gelechiidae	Lepidoptera	7.5	5	2	DD	2	Acetylcholine esterase inhibitors, Carbamates	Acetylcholine esterase inhibitors	djenkolic-acid
1980	2020	40	Lygus_hesperus	Thiodicarb	0	0.177777778	Lygus	Miridae	Hemiptera	4	60	2	DD	72	Acetylcholine esterase inhibitors, Carbamates	Acetylcholine esterase inhibitors	djenkolic-acid
1980	2020	40	Lygus_lineolaris	Thiodicarb	0	0.177777778	Lygus	Miridae	Hemiptera	4	150	4	DD	83	Acetylcholine esterase inhibitors, Carbamates	Acetylcholine esterase inhibitors	djenkolic-acid
1980	2020	40	Myzus_persicae	Thiodicarb	0	0.177777778	Myzus	Aphididae	Hemiptera	17.5	861	6	DD	907	Acetylcholine esterase inhibitors, Carbamates	Acetylcholine esterase inhibitors	djenkolic-acid
1980	2020	40	Nezara_viridula	Thiodicarb	0	0.177777778	Nezara	Pentatomidae	Hemiptera	2.5	46	1	DD	170	Acetylcholine esterase inhibitors, Carbamates	Acetylcholine esterase inhibitors	djenkolic-acid
1980	2020	40	Pectinophora_gossypiella	Thiodicarb	0	0.177777778	Pectinophora	Gelechiidae	Lepidoptera	5	10	6	DD	128	Acetylcholine esterase inhibitors, Carbamates	Acetylcholine esterase inhibitors	djenkolic-acid
1980	2020	40	Phyllotreta_striolata	Thiodicarb	0	0.177777778	Phyllotreta	Chrysomelidae	Coleoptera	2	84	1	DD	18	Acetylcholine esterase inhibitors, Carbamates	Acetylcholine esterase inhibitors	djenkolic-acid
1980	2020	40	Pseudatomoscelis_seriatus	Thiodicarb	0	0.177777778	Pseudatomoscelis	Miridae	Hemiptera	7	38	1	DD	16	Acetylcholine esterase inhibitors, Carbamates	Acetylcholine esterase inhibitors	djenkolic-acid
1980	2020	40	Schizaphis_graminum	Thiodicarb	0	0.177777778	Schizaphis	Aphididae	Hemiptera	9.5	44	1	DD	175	Acetylcholine esterase inhibitors, Carbamates	Acetylcholine esterase inhibitors	djenkolic-acid
1980	2020	40	Tetranychus_pacificus	Thiodicarb	0	0.177777778	Tetranychus	Tetranychidae	Prostigmata	15	14	4	HD	11	Acetylcholine esterase inhibitors, Carbamates	Acetylcholine esterase inhibitors	djenkolic-acid
1980	2020	40	Trialeurodes_vaporariorum	Thiodicarb	0	0.177777778	Trialeurodes	Aleyrodidae	Hemiptera	2.5	77	10	HD	123	Acetylcholine esterase inhibitors, Carbamates	Acetylcholine esterase inhibitors	djenkolic-acid
1980	2020	40	Trichoplusia_ni	Thiodicarb	0	0.177777778	Trichoplusia	Noctuidae	Lepidoptera	3	69	4	DD	1009	Acetylcholine esterase inhibitors, Carbamates	Acetylcholine esterase inhibitors	djenkolic-acid
2013	2020	7	Aculops_lycopersici	Afidopyropen	0	0.638888889	Aculops	Eriophyidae	Prostigmata	7	9	1	HD	8	Chordotonal Organ TRPV Channel Modulators	Chordotonal Organ Modulators	anibine
2013	2020	7	Agrotis_ipsilon	Afidopyropen	0	0.638888889	Agrotis	Noctuidae	Lepidoptera	3	56	3	DD	129	Chordotonal Organ TRPV Channel Modulators	Chordotonal Organ Modulators	anibine
2013	2020	7	Anarsia_lineatella	Afidopyropen	0	0.638888889	Anarsia	Gelechiidae	Lepidoptera	2.5	7	1	DD	10	Chordotonal Organ TRPV Channel Modulators	Chordotonal Organ Modulators	anibine
2013	2020	7	Anthonomus_eugenii	Afidopyropen	0	0.638888889	Anthonomus	Curculionidae	Coleoptera	6.5	5	2	DD	7	Chordotonal Organ TRPV Channel Modulators	Chordotonal Organ Modulators	anibine
2013	2020	7	Anthonomus_grandis	Afidopyropen	0	0.638888889	Anthonomus	Curculionidae	Coleoptera	3	8	5	DD	157	Chordotonal Organ TRPV Channel Modulators	Chordotonal Organ Modulators	anibine
2013	2020	7	Aphis_fabae	Afidopyropen	0	0.638888889	Aphis	Aphididae	Hemiptera	30.2	633	2	DD	128	Chordotonal Organ TRPV Channel Modulators	Chordotonal Organ Modulators	anibine
2013	2020	7	Aphis_gossypii	Afidopyropen	0	0.638888889	Aphis	Aphididae	Hemiptera	31.5	1029	8	DD	316	Chordotonal Organ TRPV Channel Modulators	Chordotonal Organ Modulators	anibine
2013	2020	7	Aphis_nasturtii	Afidopyropen	0	0.638888889	Aphis	Aphididae	Hemiptera	30.2	158	1	DD	6	Chordotonal Organ TRPV Channel Modulators	Chordotonal Organ Modulators	anibine
2013	2020	7	Aphis_pomi	Afidopyropen	0	0.638888889	Aphis	Aphididae	Hemiptera	12	28	1	DD	14	Chordotonal Organ TRPV Channel Modulators	Chordotonal Organ Modulators	anibine
2013	2020	7	Argyrotaenia_velutinana	Afidopyropen	0	0.638888889	Argyrotaenia	Tortricidae	Lepidoptera	3	36	1	DD	22	Chordotonal Organ TRPV Channel Modulators	Chordotonal Organ Modulators	anibine
2013	2020	7	Aulacorthum_solani	Afidopyropen	0	0.638888889	Aulacorthum	Aphididae	Hemiptera	10	433	1	DD	27	Chordotonal Organ TRPV Channel Modulators	Chordotonal Organ Modulators	anibine
2013	2020	7	Bemisia_tabaci	Afidopyropen	0	0.638888889	Bemisia	Aleyrodidae	Hemiptera	13	100	10	HD	1032	Chordotonal Organ TRPV Channel Modulators	Chordotonal Organ Modulators	anibine
2013	2020	7	Brevicoryne_brassicae	Afidopyropen	0	0.638888889	Brevicoryne	Aphididae	Hemiptera	25.5	73	0	DD	125	Chordotonal Organ TRPV Channel Modulators	Chordotonal Organ Modulators	anibine
2013	2020	7	Bucculatrix_thurberiella	Afidopyropen	0	0.638888889	Bucculatrix	Bucculatricidae	Lepidoptera	5	2	3	HD	3	Chordotonal Organ TRPV Channel Modulators	Chordotonal Organ Modulators	anibine
2013	2020	7	Callosobruchus_maculatus	Afidopyropen	0	0.638888889	Callosobruchus	Chrysomelidae	Coleoptera	6.5	12	2	DD	314	Chordotonal Organ TRPV Channel Modulators	Chordotonal Organ Modulators	anibine
2013	2020	7	Ceroplastes_floridensis	Afidopyropen	0	0.638888889	Ceroplastes	Coccidae	Hemiptera	2	162	1	HD	4	Chordotonal Organ TRPV Channel Modulators	Chordotonal Organ Modulators	anibine
2013	2020	7	Chaetosiphon_fragaefolii	Afidopyropen	0	0.638888889	Chaetosiphon	Aphididae	Hemiptera	21.71	5	1	DD	8	Chordotonal Organ TRPV Channel Modulators	Chordotonal Organ Modulators	anibine
2013	2020	7	Choristoneura_rosaceana	Afidopyropen	0	0.638888889	Choristoneura	Tortricidae	Lepidoptera	1.5	56	4	DD	76	Chordotonal Organ TRPV Channel Modulators	Chordotonal Organ Modulators	anibine
2013	2020	7	Chromaphis_juglandicola	Afidopyropen	0	0.638888889	Chromaphis	Aphididae	Hemiptera	10.5	6	2	DD	2	Chordotonal Organ TRPV Channel Modulators	Chordotonal Organ Modulators	anibine
2013	2020	7	Circulifer_tenellus	Afidopyropen	0	0.638888889	Circulifer	Cicadellidae	Hemiptera	3	6	1	DD	24	Chordotonal Organ TRPV Channel Modulators	Chordotonal Organ Modulators	anibine
2013	2020	7	Conoderus_falli	Afidopyropen	0	0.638888889	Conoderus	Elateridae	Coleoptera	2	7	3	DD	2	Chordotonal Organ TRPV Channel Modulators	Chordotonal Organ Modulators	anibine
2013	2020	7	Conoderus_vespertinus	Afidopyropen	0	0.638888889	Conoderus	Elateridae	Coleoptera	0.32	2	1	DD	2	Chordotonal Organ TRPV Channel Modulators	Chordotonal Organ Modulators	anibine
2013	2020	7	Cydia_pomonella	Afidopyropen	0	0.638888889	Cydia	Tortricidae	Lepidoptera	2	13	8	DD	404	Chordotonal Organ TRPV Channel Modulators	Chordotonal Organ Modulators	anibine
2013	2020	7	Cylas_formicarius	Afidopyropen	0	0.638888889	Cylas	Brentidae	Coleoptera	10.5	4	3	DD	34	Chordotonal Organ TRPV Channel Modulators	Chordotonal Organ Modulators	anibine
2013	2020	7	Delia_floralis	Afidopyropen	0	0.638888889	Delia	Anthomyiidae	Diptera	3.17	5	1	DD	2	Chordotonal Organ TRPV Channel Modulators	Chordotonal Organ Modulators	anibine
2013	2020	7	Delia_florilega	Afidopyropen	0	0.638888889	Delia	Anthomyiidae	Diptera	3.17	5	1	DD	1	Chordotonal Organ TRPV Channel Modulators	Chordotonal Organ Modulators	anibine
2013	2020	7	Delia_platura	Afidopyropen	0	0.638888889	Delia	Anthomyiidae	Diptera	4	28	2	DD	10	Chordotonal Organ TRPV Channel Modulators	Chordotonal Organ Modulators	anibine
2013	2020	7	Diabrotica_longicornis	Afidopyropen	0	0.638888889	Diabrotica	Chrysomelidae	Coleoptera	1	59	2	DD	3	Chordotonal Organ TRPV Channel Modulators	Chordotonal Organ Modulators	anibine
2013	2020	7	Diabrotica_undecimpunctata	Afidopyropen	0	0.638888889	Diabrotica	Chrysomelidae	Coleoptera	2	220	4	DD	48	Chordotonal Organ TRPV Channel Modulators	Chordotonal Organ Modulators	anibine
2013	2020	7	Diabrotica_virgifera	Afidopyropen	0	0.638888889	Diabrotica	Chrysomelidae	Coleoptera	1	101	2	DD	356	Chordotonal Organ TRPV Channel Modulators	Chordotonal Organ Modulators	anibine
2013	2020	7	Diaphorina_citri	Afidopyropen	0	0.638888889	Diaphorina	Psyllidae	Hemiptera	9.5	2	0	DD	208	Chordotonal Organ TRPV Channel Modulators	Chordotonal Organ Modulators	anibine
2013	2020	7	Epilachna_varivestis	Afidopyropen	0	0.638888889	Epilachna	Coccinellidae	Coleoptera	2.5	7	1	DD	37	Chordotonal Organ TRPV Channel Modulators	Chordotonal Organ Modulators	anibine
2013	2020	7	Epitrix_hirtipennis	Afidopyropen	0	0.638888889	Epitrix	Chrysomelidae	Coleoptera	3	44	2	DD	7	Chordotonal Organ TRPV Channel Modulators	Chordotonal Organ Modulators	anibine
2013	2020	7	Epitrix_tuberis	Afidopyropen	0	0.638888889	Epitrix	Chrysomelidae	Coleoptera	1.5	32	2	DD	4	Chordotonal Organ TRPV Channel Modulators	Chordotonal Organ Modulators	anibine
2013	2020	7	Euxoa_messoria	Afidopyropen	0	0.638888889	Euxoa	Noctuidae	Lepidoptera	1	22	1	DD	3	Chordotonal Organ TRPV Channel Modulators	Chordotonal Organ Modulators	anibine
2013	2020	7	Euxoa_ochrogaster	Afidopyropen	0	0.638888889	Euxoa	Noctuidae	Lepidoptera	1	20	2	DD	1	Chordotonal Organ TRPV Channel Modulators	Chordotonal Organ Modulators	anibine
2013	2020	7	Evergestis_pallidata	Afidopyropen	0	0.638888889	Evergestis	Crambidae	Lepidoptera	2	5	2	DD	0	Chordotonal Organ TRPV Channel Modulators	Chordotonal Organ Modulators	anibine
2013	2020	7	Frankliniella_occidentalis	Afidopyropen	0	0.638888889	Frankliniella	Thripidae	Thysanoptera	6	52	8	HD	349	Chordotonal Organ TRPV Channel Modulators	Chordotonal Organ Modulators	anibine
2013	2020	7	Frankliniella_tritici	Afidopyropen	0	0.638888889	Frankliniella	Thripidae	Thysanoptera	12.5	15	1	HD	11	Chordotonal Organ TRPV Channel Modulators	Chordotonal Organ Modulators	anibine
2013	2020	7	Grapholita_molesta	Afidopyropen	0	0.638888889	Grapholita	Tortricidae	Lepidoptera	4	15	2	DD	106	Chordotonal Organ TRPV Channel Modulators	Chordotonal Organ Modulators	anibine
2013	2020	7	Helicoverpa_zea	Afidopyropen	0	0.638888889	Helicoverpa	Noctuidae	Lepidoptera	4	43	5	DD	661	Chordotonal Organ TRPV Channel Modulators	Chordotonal Organ Modulators	anibine
2013	2020	7	Heliothis_virescens	Afidopyropen	0	0.638888889	Heliothis	Noctuidae	Lepidoptera	5	29	7	DD	783	Chordotonal Organ TRPV Channel Modulators	Chordotonal Organ Modulators	anibine
2013	2020	7	Hypera_postica	Afidopyropen	0	0.638888889	Hypera	Curculionidae	Coleoptera	1	17	2	DD	26	Chordotonal Organ TRPV Channel Modulators	Chordotonal Organ Modulators	anibine
2013	2020	7	Keiferia_lycopersicella	Afidopyropen	0	0.638888889	Keiferia	Gelechiidae	Lepidoptera	7.5	5	2	DD	2	Chordotonal Organ TRPV Channel Modulators	Chordotonal Organ Modulators	anibine
2013	2020	7	Leptinotarsa_decemlineata	Afidopyropen	0	0.638888889	Leptinotarsa	Chrysomelidae	Coleoptera	2	66	9	DD	447	Chordotonal Organ TRPV Channel Modulators	Chordotonal Organ Modulators	anibine
2013	2020	7	Lipaphis_erysimi	Afidopyropen	0	0.638888889	Lipaphis	Aphididae	Hemiptera		40	0	DD	65	Chordotonal Organ TRPV Channel Modulators	Chordotonal Organ Modulators	anibine
2013	2020	7	Liriomyza_sativae	Afidopyropen	0	0.638888889	Liriomyza	Agromyzidae	Diptera	7.5	30	0	DD	45	Chordotonal Organ TRPV Channel Modulators	Chordotonal Organ Modulators	anibine
2013	2020	7	Liriomyza_trifolii	Afidopyropen	0	0.638888889	Liriomyza	Agromyzidae	Diptera	7.5	48	6	DD	53	Chordotonal Organ TRPV Channel Modulators	Chordotonal Organ Modulators	anibine
2013	2020	7	Lygus_elisus	Afidopyropen	0	0.638888889	Lygus	Miridae	Hemiptera	4	80	1	DD	2	Chordotonal Organ TRPV Channel Modulators	Chordotonal Organ Modulators	anibine
2013	2020	7	Lygus_hesperus	Afidopyropen	0	0.638888889	Lygus	Miridae	Hemiptera	4	60	2	DD	72	Chordotonal Organ TRPV Channel Modulators	Chordotonal Organ Modulators	anibine
2013	2020	7	Lygus_lineolaris	Afidopyropen	0	0.638888889	Lygus	Miridae	Hemiptera	4	150	4	DD	83	Chordotonal Organ TRPV Channel Modulators	Chordotonal Organ Modulators	anibine
2013	2020	7	Lymantria_dispar	Afidopyropen	0	0.638888889	Lymantria	Lymantriidae	Lepidoptera	1	34	2	DD	662	Chordotonal Organ TRPV Channel Modulators	Chordotonal Organ Modulators	anibine
2013	2020	7	Manduca_quinquemaculata	Afidopyropen	0	0.638888889	Manduca	Sphingidae	Lepidoptera	2.5	8	1	DD	11	Chordotonal Organ TRPV Channel Modulators	Chordotonal Organ Modulators	anibine
2013	2020	7	Manduca_sexta	Afidopyropen	0	0.638888889	Manduca	Sphingidae	Lepidoptera	2.5	11	1	DD	2869	Chordotonal Organ TRPV Channel Modulators	Chordotonal Organ Modulators	anibine
2013	2020	7	Myzus_persicae	Afidopyropen	0	0.638888889	Myzus	Aphididae	Hemiptera	17.5	861	6	DD	907	Chordotonal Organ TRPV Channel Modulators	Chordotonal Organ Modulators	anibine
2013	2020	7	Nezara_viridula	Afidopyropen	0	0.638888889	Nezara	Pentatomidae	Hemiptera	2.5	46	1	DD	170	Chordotonal Organ TRPV Channel Modulators	Chordotonal Organ Modulators	anibine
2013	2020	7	Oligonychus_pratensis	Afidopyropen	0	0.638888889	Oligonychus	Tetranychidae	Prostigmata	6.5	10	3	HD	6	Chordotonal Organ TRPV Channel Modulators	Chordotonal Organ Modulators	anibine
2013	2020	7	Panonychus_ulmi	Afidopyropen	0	0.638888889	Panonychus	Tetranychidae	Prostigmata	6.5	8	12	HD	55	Chordotonal Organ TRPV Channel Modulators	Chordotonal Organ Modulators	anibine
2013	2020	7	Pectinophora_gossypiella	Afidopyropen	0	0.638888889	Pectinophora	Gelechiidae	Lepidoptera	5	10	6	DD	128	Chordotonal Organ TRPV Channel Modulators	Chordotonal Organ Modulators	anibine
2013	2020	7	Phorodon_humuli	Afidopyropen	0	0.638888889	Phorodon	Aphididae	Hemiptera		7	5	DD	16	Chordotonal Organ TRPV Channel Modulators	Chordotonal Organ Modulators	anibine
2013	2020	7	Phthorimaea_operculella	Afidopyropen	0	0.638888889	Phthorimaea	Gelechiidae	Lepidoptera	5.5	12	3	DD	78	Chordotonal Organ TRPV Channel Modulators	Chordotonal Organ Modulators	anibine
2013	2020	7	Phyllocoptruta_oleivora	Afidopyropen	0	0.638888889	Phyllocoptruta	Eriophyidae	Prostigmata	30	2	1	HD	15	Chordotonal Organ TRPV Channel Modulators	Chordotonal Organ Modulators	anibine
2013	2020	7	Phyllonorycter_elmaella	Afidopyropen	0	0.638888889	Phyllonorycter	Gracillariidae	Lepidoptera	3	4	1	DD	0	Chordotonal Organ TRPV Channel Modulators	Chordotonal Organ Modulators	anibine
2013	2020	7	Phyllonorycter_mespilella	Afidopyropen	0	0.638888889	Phyllonorycter	Gracillariidae	Lepidoptera	3	7	2	DD	3	Chordotonal Organ TRPV Channel Modulators	Chordotonal Organ Modulators	anibine
2013	2020	7	Phyllotreta_striolata	Afidopyropen	0	0.638888889	Phyllotreta	Chrysomelidae	Coleoptera	2	84	1	DD	18	Chordotonal Organ TRPV Channel Modulators	Chordotonal Organ Modulators	anibine
2013	2020	7	Pieris_rapae	Afidopyropen	0	0.638888889	Pieris	Pieridae	Lepidoptera	4.5	22	4	DD	379	Chordotonal Organ TRPV Channel Modulators	Chordotonal Organ Modulators	anibine
2013	2020	7	Planococcus_ficus	Afidopyropen	0	0.638888889	Planococcus	Pseudococcidae	Hemiptera	3	22	1	HD	32	Chordotonal Organ TRPV Channel Modulators	Chordotonal Organ Modulators	anibine
2013	2020	7	Platynota_idaeusalis	Afidopyropen	0	0.638888889	Platynota	Tortricidae	Lepidoptera	2	20	1	DD	9	Chordotonal Organ TRPV Channel Modulators	Chordotonal Organ Modulators	anibine
2013	2020	7	Plutella_xylostella	Afidopyropen	0	0.638888889	Plutella	Plutellidae	Lepidoptera	4.5	18	15	DD	1006	Chordotonal Organ TRPV Channel Modulators	Chordotonal Organ Modulators	anibine
2013	2020	7	Popillia_japonica	Afidopyropen	0	0.638888889	Popillia	Scarabaeidae	Coleoptera	1	10	2	DD	129	Chordotonal Organ TRPV Channel Modulators	Chordotonal Organ Modulators	anibine
2013	2020	7	Pseudatomoscelis_seriatus	Afidopyropen	0	0.638888889	Pseudatomoscelis	Miridae	Hemiptera	7	38	1	DD	16	Chordotonal Organ TRPV Channel Modulators	Chordotonal Organ Modulators	anibine
2013	2020	7	Pseudococcus_maritimus	Afidopyropen	0	0.638888889	Pseudococcus	Pseudococcidae	Hemiptera	2	92	1	HD	18	Chordotonal Organ TRPV Channel Modulators	Chordotonal Organ Modulators	anibine
2013	2020	7	Rhopalosiphum_padi	Afidopyropen	0	0.638888889	Rhopalosiphum	Aphididae	Hemiptera	29.5	119	1	DD	284	Chordotonal Organ TRPV Channel Modulators	Chordotonal Organ Modulators	anibine
2013	2020	7	Schizaphis_graminum	Afidopyropen	0	0.638888889	Schizaphis	Aphididae	Hemiptera	9.5	44	1	DD	175	Chordotonal Organ TRPV Channel Modulators	Chordotonal Organ Modulators	anibine
2013	2020	7	Sitobion_avenae	Afidopyropen	0	0.638888889	Sitobion	Aphididae	Hemiptera	21.71	95	0	DD	226	Chordotonal Organ TRPV Channel Modulators	Chordotonal Organ Modulators	anibine
2013	2020	7	Spodoptera_exigua	Afidopyropen	0	0.638888889	Spodoptera	Noctuidae	Lepidoptera	3.5	44	12	DD	827	Chordotonal Organ TRPV Channel Modulators	Chordotonal Organ Modulators	anibine
2013	2020	7	Spodoptera_frugiperda	Afidopyropen	0	0.638888889	Spodoptera	Noctuidae	Lepidoptera	5.5	69	5	DD	2401	Chordotonal Organ TRPV Channel Modulators	Chordotonal Organ Modulators	anibine
2013	2020	7	Tetranychus_mcdanieli	Afidopyropen	0	0.638888889	Tetranychus	Tetranychidae	Prostigmata	9	3	4	HD	3	Chordotonal Organ TRPV Channel Modulators	Chordotonal Organ Modulators	anibine
2013	2020	7	Tetranychus_pacificus	Afidopyropen	0	0.638888889	Tetranychus	Tetranychidae	Prostigmata	15	14	4	HD	11	Chordotonal Organ TRPV Channel Modulators	Chordotonal Organ Modulators	anibine
2013	2020	7	Tetranychus_tumidus	Afidopyropen	0	0.638888889	Tetranychus	Tetranychidae	Prostigmata	18.5	2	2	HD	0	Chordotonal Organ TRPV Channel Modulators	Chordotonal Organ Modulators	anibine
2013	2020	7	Tetranychus_turkestani	Afidopyropen	0	0.638888889	Tetranychus	Tetranychidae	Prostigmata	12	5	4	HD	11	Chordotonal Organ TRPV Channel Modulators	Chordotonal Organ Modulators	anibine
2013	2020	7	Tetranychus_urticae	Afidopyropen	0	0.638888889	Tetranychus	Tetranychidae	Prostigmata	15.5	81	22	HD	861	Chordotonal Organ TRPV Channel Modulators	Chordotonal Organ Modulators	anibine
2013	2020	7	Thrips_palmi	Afidopyropen	0	0.638888889	Thrips	Thripidae	Thysanoptera	7.5	18	2	HD	35	Chordotonal Organ TRPV Channel Modulators	Chordotonal Organ Modulators	anibine
2013	2020	7	Thrips_tabaci	Afidopyropen	0	0.638888889	Thrips	Thripidae	Thysanoptera	7.5	24	8	HD	122	Chordotonal Organ TRPV Channel Modulators	Chordotonal Organ Modulators	anibine
2013	2020	7	Trialeurodes_vaporariorum	Afidopyropen	0	0.638888889	Trialeurodes	Aleyrodidae	Hemiptera	2.5	77	10	HD	123	Chordotonal Organ TRPV Channel Modulators	Chordotonal Organ Modulators	anibine
2013	2020	7	Trichoplusia_ni	Afidopyropen	0	0.638888889	Trichoplusia	Noctuidae	Lepidoptera	3	69	4	DD	1009	Chordotonal Organ TRPV Channel Modulators	Chordotonal Organ Modulators	anibine
2000	2013	13	Aphis_gossypii	Flonicamid	1	0.558139535	Aphis	Aphididae	Hemiptera	31.5	1029	8	DD	316	Chordotonal Organ Modulators - undefined target site	Chordotonal Organ Modulators	niacinamide
2000	2020	20	Aculops_lycopersici	Flonicamid	0	0.558139535	Aculops	Eriophyidae	Prostigmata	7	9	1	HD	8	Chordotonal Organ Modulators - undefined target site	Chordotonal Organ Modulators	niacinamide
2000	2020	20	Anarsia_lineatella	Flonicamid	0	0.558139535	Anarsia	Gelechiidae	Lepidoptera	2.5	7	1	DD	10	Chordotonal Organ Modulators - undefined target site	Chordotonal Organ Modulators	niacinamide
2000	2020	20	Anthonomus_eugenii	Flonicamid	0	0.558139535	Anthonomus	Curculionidae	Coleoptera	6.5	5	2	DD	7	Chordotonal Organ Modulators - undefined target site	Chordotonal Organ Modulators	niacinamide
2000	2020	20	Aphis_pomi	Flonicamid	0	0.558139535	Aphis	Aphididae	Hemiptera	12	28	1	DD	14	Chordotonal Organ Modulators - undefined target site	Chordotonal Organ Modulators	niacinamide
2000	2020	20	Argyrotaenia_velutinana	Flonicamid	0	0.558139535	Argyrotaenia	Tortricidae	Lepidoptera	3	36	1	DD	22	Chordotonal Organ Modulators - undefined target site	Chordotonal Organ Modulators	niacinamide
2000	2020	20	Callosobruchus_maculatus	Flonicamid	0	0.558139535	Callosobruchus	Chrysomelidae	Coleoptera	6.5	12	2	DD	314	Chordotonal Organ Modulators - undefined target site	Chordotonal Organ Modulators	niacinamide
2000	2020	20	Ceroplastes_floridensis	Flonicamid	0	0.558139535	Ceroplastes	Coccidae	Hemiptera	2	162	1	HD	4	Chordotonal Organ Modulators - undefined target site	Chordotonal Organ Modulators	niacinamide
2000	2020	20	Chaetosiphon_fragaefolii	Flonicamid	0	0.558139535	Chaetosiphon	Aphididae	Hemiptera	21.71	5	1	DD	8	Chordotonal Organ Modulators - undefined target site	Chordotonal Organ Modulators	niacinamide
2000	2020	20	Choristoneura_rosaceana	Flonicamid	0	0.558139535	Choristoneura	Tortricidae	Lepidoptera	1.5	56	4	DD	76	Chordotonal Organ Modulators - undefined target site	Chordotonal Organ Modulators	niacinamide
2000	2020	20	Conoderus_falli	Flonicamid	0	0.558139535	Conoderus	Elateridae	Coleoptera	2	7	3	DD	2	Chordotonal Organ Modulators - undefined target site	Chordotonal Organ Modulators	niacinamide
2000	2020	20	Conoderus_vespertinus	Flonicamid	0	0.558139535	Conoderus	Elateridae	Coleoptera	0.32	2	1	DD	2	Chordotonal Organ Modulators - undefined target site	Chordotonal Organ Modulators	niacinamide
2000	2020	20	Cydia_pomonella	Flonicamid	0	0.558139535	Cydia	Tortricidae	Lepidoptera	2	13	8	DD	404	Chordotonal Organ Modulators - undefined target site	Chordotonal Organ Modulators	niacinamide
2000	2020	20	Cylas_formicarius	Flonicamid	0	0.558139535	Cylas	Brentidae	Coleoptera	10.5	4	3	DD	34	Chordotonal Organ Modulators - undefined target site	Chordotonal Organ Modulators	niacinamide
2000	2020	20	Diaphorina_citri	Flonicamid	0	0.558139535	Diaphorina	Psyllidae	Hemiptera	9.5	2	0	DD	208	Chordotonal Organ Modulators - undefined target site	Chordotonal Organ Modulators	niacinamide
2000	2020	20	Epilachna_varivestis	Flonicamid	0	0.558139535	Epilachna	Coccinellidae	Coleoptera	2.5	7	1	DD	37	Chordotonal Organ Modulators - undefined target site	Chordotonal Organ Modulators	niacinamide
2000	2020	20	Frankliniella_tritici	Flonicamid	0	0.558139535	Frankliniella	Thripidae	Thysanoptera	12.5	15	1	HD	11	Chordotonal Organ Modulators - undefined target site	Chordotonal Organ Modulators	niacinamide
2000	2020	20	Grapholita_molesta	Flonicamid	0	0.558139535	Grapholita	Tortricidae	Lepidoptera	4	15	2	DD	106	Chordotonal Organ Modulators - undefined target site	Chordotonal Organ Modulators	niacinamide
2000	2020	20	Heliothis_virescens	Flonicamid	0	0.558139535	Heliothis	Noctuidae	Lepidoptera	5	29	7	DD	783	Chordotonal Organ Modulators - undefined target site	Chordotonal Organ Modulators	niacinamide
2000	2020	20	Lymantria_dispar	Flonicamid	0	0.558139535	Lymantria	Lymantriidae	Lepidoptera	1	34	2	DD	662	Chordotonal Organ Modulators - undefined target site	Chordotonal Organ Modulators	niacinamide
2000	2020	20	Manduca_quinquemaculata	Flonicamid	0	0.558139535	Manduca	Sphingidae	Lepidoptera	2.5	8	1	DD	11	Chordotonal Organ Modulators - undefined target site	Chordotonal Organ Modulators	niacinamide
2000	2020	20	Oligonychus_pratensis	Flonicamid	0	0.558139535	Oligonychus	Tetranychidae	Prostigmata	6.5	10	3	HD	6	Chordotonal Organ Modulators - undefined target site	Chordotonal Organ Modulators	niacinamide
2000	2020	20	Panonychus_ulmi	Flonicamid	0	0.558139535	Panonychus	Tetranychidae	Prostigmata	6.5	8	12	HD	55	Chordotonal Organ Modulators - undefined target site	Chordotonal Organ Modulators	niacinamide
2000	2020	20	Phorodon_humuli	Flonicamid	0	0.558139535	Phorodon	Aphididae	Hemiptera		7	5	DD	16	Chordotonal Organ Modulators - undefined target site	Chordotonal Organ Modulators	niacinamide
2000	2020	20	Phyllocoptruta_oleivora	Flonicamid	0	0.558139535	Phyllocoptruta	Eriophyidae	Prostigmata	30	2	1	HD	15	Chordotonal Organ Modulators - undefined target site	Chordotonal Organ Modulators	niacinamide
2000	2020	20	Phyllonorycter_elmaella	Flonicamid	0	0.558139535	Phyllonorycter	Gracillariidae	Lepidoptera	3	4	1	DD	0	Chordotonal Organ Modulators - undefined target site	Chordotonal Organ Modulators	niacinamide
2000	2020	20	Phyllonorycter_mespilella	Flonicamid	0	0.558139535	Phyllonorycter	Gracillariidae	Lepidoptera	3	7	2	DD	3	Chordotonal Organ Modulators - undefined target site	Chordotonal Organ Modulators	niacinamide
2000	2020	20	Planococcus_ficus	Flonicamid	0	0.558139535	Planococcus	Pseudococcidae	Hemiptera	3	22	1	HD	32	Chordotonal Organ Modulators - undefined target site	Chordotonal Organ Modulators	niacinamide
2000	2020	20	Platynota_idaeusalis	Flonicamid	0	0.558139535	Platynota	Tortricidae	Lepidoptera	2	20	1	DD	9	Chordotonal Organ Modulators - undefined target site	Chordotonal Organ Modulators	niacinamide
2000	2020	20	Popillia_japonica	Flonicamid	0	0.558139535	Popillia	Scarabaeidae	Coleoptera	1	10	2	DD	129	Chordotonal Organ Modulators - undefined target site	Chordotonal Organ Modulators	niacinamide
2000	2020	20	Rhopalosiphum_padi	Flonicamid	0	0.558139535	Rhopalosiphum	Aphididae	Hemiptera	29.5	119	1	DD	284	Chordotonal Organ Modulators - undefined target site	Chordotonal Organ Modulators	niacinamide
2000	2020	20	Tetranychus_desertorum	Flonicamid	0	0.558139535	Tetranychus	Tetranychidae	Prostigmata	15	4	1	HD	2	Chordotonal Organ Modulators - undefined target site	Chordotonal Organ Modulators	niacinamide
2000	2020	20	Tetranychus_mcdanieli	Flonicamid	0	0.558139535	Tetranychus	Tetranychidae	Prostigmata	9	3	4	HD	3	Chordotonal Organ Modulators - undefined target site	Chordotonal Organ Modulators	niacinamide
2000	2020	20	Tetranychus_tumidus	Flonicamid	0	0.558139535	Tetranychus	Tetranychidae	Prostigmata	18.5	2	2	HD	0	Chordotonal Organ Modulators - undefined target site	Chordotonal Organ Modulators	niacinamide
2000	2020	20	Tetranychus_turkestani	Flonicamid	0	0.558139535	Tetranychus	Tetranychidae	Prostigmata	12	5	4	HD	11	Chordotonal Organ Modulators - undefined target site	Chordotonal Organ Modulators	niacinamide
2000	2020	20	Thrips_palmi	Flonicamid	0	0.558139535	Thrips	Thripidae	Thysanoptera	7.5	18	2	HD	35	Chordotonal Organ Modulators - undefined target site	Chordotonal Organ Modulators	niacinamide
2000	2020	20	Agrotis_ipsilon	Flonicamid	0	0.558139535	Agrotis	Noctuidae	Lepidoptera	3	56	3	DD	129	Chordotonal Organ Modulators - undefined target site	Chordotonal Organ Modulators	niacinamide
2000	2020	20	Anthonomus_grandis	Flonicamid	0	0.558139535	Anthonomus	Curculionidae	Coleoptera	3	8	5	DD	157	Chordotonal Organ Modulators - undefined target site	Chordotonal Organ Modulators	niacinamide
2000	2020	20	Aphis_fabae	Flonicamid	0	0.558139535	Aphis	Aphididae	Hemiptera	30.2	633	2	DD	128	Chordotonal Organ Modulators - undefined target site	Chordotonal Organ Modulators	niacinamide
2000	2020	20	Aphis_nasturtii	Flonicamid	0	0.558139535	Aphis	Aphididae	Hemiptera	30.2	158	1	DD	6	Chordotonal Organ Modulators - undefined target site	Chordotonal Organ Modulators	niacinamide
2000	2020	20	Aulacorthum_solani	Flonicamid	0	0.558139535	Aulacorthum	Aphididae	Hemiptera	10	433	1	DD	27	Chordotonal Organ Modulators - undefined target site	Chordotonal Organ Modulators	niacinamide
2000	2020	20	Bemisia_tabaci	Flonicamid	0	0.558139535	Bemisia	Aleyrodidae	Hemiptera	13	100	10	HD	1032	Chordotonal Organ Modulators - undefined target site	Chordotonal Organ Modulators	niacinamide
2000	2020	20	Brevicoryne_brassicae	Flonicamid	0	0.558139535	Brevicoryne	Aphididae	Hemiptera	25.5	73	0	DD	125	Chordotonal Organ Modulators - undefined target site	Chordotonal Organ Modulators	niacinamide
2000	2020	20	Bucculatrix_thurberiella	Flonicamid	0	0.558139535	Bucculatrix	Bucculatricidae	Lepidoptera	5	2	3	HD	3	Chordotonal Organ Modulators - undefined target site	Chordotonal Organ Modulators	niacinamide
2000	2020	20	Chromaphis_juglandicola	Flonicamid	0	0.558139535	Chromaphis	Aphididae	Hemiptera	10.5	6	2	DD	2	Chordotonal Organ Modulators - undefined target site	Chordotonal Organ Modulators	niacinamide
2000	2020	20	Circulifer_tenellus	Flonicamid	0	0.558139535	Circulifer	Cicadellidae	Hemiptera	3	6	1	DD	24	Chordotonal Organ Modulators - undefined target site	Chordotonal Organ Modulators	niacinamide
2000	2020	20	Delia_floralis	Flonicamid	0	0.558139535	Delia	Anthomyiidae	Diptera	3.17	5	1	DD	2	Chordotonal Organ Modulators - undefined target site	Chordotonal Organ Modulators	niacinamide
2000	2020	20	Delia_florilega	Flonicamid	0	0.558139535	Delia	Anthomyiidae	Diptera	3.17	5	1	DD	1	Chordotonal Organ Modulators - undefined target site	Chordotonal Organ Modulators	niacinamide
2000	2020	20	Delia_platura	Flonicamid	0	0.558139535	Delia	Anthomyiidae	Diptera	4	28	2	DD	10	Chordotonal Organ Modulators - undefined target site	Chordotonal Organ Modulators	niacinamide
2000	2020	20	Diabrotica_longicornis	Flonicamid	0	0.558139535	Diabrotica	Chrysomelidae	Coleoptera	1	59	2	DD	3	Chordotonal Organ Modulators - undefined target site	Chordotonal Organ Modulators	niacinamide
2000	2020	20	Diabrotica_undecimpunctata	Flonicamid	0	0.558139535	Diabrotica	Chrysomelidae	Coleoptera	2	220	4	DD	48	Chordotonal Organ Modulators - undefined target site	Chordotonal Organ Modulators	niacinamide
2000	2020	20	Diabrotica_virgifera	Flonicamid	0	0.558139535	Diabrotica	Chrysomelidae	Coleoptera	1	101	2	DD	356	Chordotonal Organ Modulators - undefined target site	Chordotonal Organ Modulators	niacinamide
2000	2020	20	Eotetranychus_hicoriae	Flonicamid	0	0.558139535	Eotetranychus	Tetranychidae	Prostigmata	11.97	2	1	HD	0	Chordotonal Organ Modulators - undefined target site	Chordotonal Organ Modulators	niacinamide
2000	2020	20	Epitrix_hirtipennis	Flonicamid	0	0.558139535	Epitrix	Chrysomelidae	Coleoptera	3	44	2	DD	7	Chordotonal Organ Modulators - undefined target site	Chordotonal Organ Modulators	niacinamide
2000	2020	20	Epitrix_tuberis	Flonicamid	0	0.558139535	Epitrix	Chrysomelidae	Coleoptera	1.5	32	2	DD	4	Chordotonal Organ Modulators - undefined target site	Chordotonal Organ Modulators	niacinamide
2000	2020	20	Euxoa_messoria	Flonicamid	0	0.558139535	Euxoa	Noctuidae	Lepidoptera	1	22	1	DD	3	Chordotonal Organ Modulators - undefined target site	Chordotonal Organ Modulators	niacinamide
2000	2020	20	Euxoa_ochrogaster	Flonicamid	0	0.558139535	Euxoa	Noctuidae	Lepidoptera	1	20	2	DD	1	Chordotonal Organ Modulators - undefined target site	Chordotonal Organ Modulators	niacinamide
2000	2020	20	Evergestis_pallidata	Flonicamid	0	0.558139535	Evergestis	Crambidae	Lepidoptera	2	5	2	DD	0	Chordotonal Organ Modulators - undefined target site	Chordotonal Organ Modulators	niacinamide
2000	2020	20	Frankliniella_occidentalis	Flonicamid	0	0.558139535	Frankliniella	Thripidae	Thysanoptera	6	52	8	HD	349	Chordotonal Organ Modulators - undefined target site	Chordotonal Organ Modulators	niacinamide
2000	2020	20	Helicoverpa_zea	Flonicamid	0	0.558139535	Helicoverpa	Noctuidae	Lepidoptera	4	43	5	DD	661	Chordotonal Organ Modulators - undefined target site	Chordotonal Organ Modulators	niacinamide
2000	2020	20	Hypera_postica	Flonicamid	0	0.558139535	Hypera	Curculionidae	Coleoptera	1	17	2	DD	26	Chordotonal Organ Modulators - undefined target site	Chordotonal Organ Modulators	niacinamide
2000	2020	20	Keiferia_lycopersicella	Flonicamid	0	0.558139535	Keiferia	Gelechiidae	Lepidoptera	7.5	5	2	DD	2	Chordotonal Organ Modulators - undefined target site	Chordotonal Organ Modulators	niacinamide
2000	2020	20	Leptinotarsa_decemlineata	Flonicamid	0	0.558139535	Leptinotarsa	Chrysomelidae	Coleoptera	2	66	9	DD	447	Chordotonal Organ Modulators - undefined target site	Chordotonal Organ Modulators	niacinamide
2000	2020	20	Lipaphis_erysimi	Flonicamid	0	0.558139535	Lipaphis	Aphididae	Hemiptera		40	0	DD	65	Chordotonal Organ Modulators - undefined target site	Chordotonal Organ Modulators	niacinamide
2000	2020	20	Liriomyza_sativae	Flonicamid	0	0.558139535	Liriomyza	Agromyzidae	Diptera	7.5	30	0	DD	45	Chordotonal Organ Modulators - undefined target site	Chordotonal Organ Modulators	niacinamide
2000	2020	20	Liriomyza_trifolii	Flonicamid	0	0.558139535	Liriomyza	Agromyzidae	Diptera	7.5	48	6	DD	53	Chordotonal Organ Modulators - undefined target site	Chordotonal Organ Modulators	niacinamide
2000	2020	20	Lygus_elisus	Flonicamid	0	0.558139535	Lygus	Miridae	Hemiptera	4	80	1	DD	2	Chordotonal Organ Modulators - undefined target site	Chordotonal Organ Modulators	niacinamide
2000	2020	20	Lygus_hesperus	Flonicamid	0	0.558139535	Lygus	Miridae	Hemiptera	4	60	2	DD	72	Chordotonal Organ Modulators - undefined target site	Chordotonal Organ Modulators	niacinamide
2000	2020	20	Lygus_lineolaris	Flonicamid	0	0.558139535	Lygus	Miridae	Hemiptera	4	150	4	DD	83	Chordotonal Organ Modulators - undefined target site	Chordotonal Organ Modulators	niacinamide
2000	2020	20	Manduca_sexta	Flonicamid	0	0.558139535	Manduca	Sphingidae	Lepidoptera	2.5	11	1	DD	2869	Chordotonal Organ Modulators - undefined target site	Chordotonal Organ Modulators	niacinamide
2000	2020	20	Myzus_persicae	Flonicamid	0	0.558139535	Myzus	Aphididae	Hemiptera	17.5	861	6	DD	907	Chordotonal Organ Modulators - undefined target site	Chordotonal Organ Modulators	niacinamide
2000	2020	20	Nezara_viridula	Flonicamid	0	0.558139535	Nezara	Pentatomidae	Hemiptera	2.5	46	1	DD	170	Chordotonal Organ Modulators - undefined target site	Chordotonal Organ Modulators	niacinamide
2000	2020	20	Pectinophora_gossypiella	Flonicamid	0	0.558139535	Pectinophora	Gelechiidae	Lepidoptera	5	10	6	DD	128	Chordotonal Organ Modulators - undefined target site	Chordotonal Organ Modulators	niacinamide
2000	2020	20	Phthorimaea_operculella	Flonicamid	0	0.558139535	Phthorimaea	Gelechiidae	Lepidoptera	5.5	12	3	DD	78	Chordotonal Organ Modulators - undefined target site	Chordotonal Organ Modulators	niacinamide
2000	2020	20	Phyllotreta_striolata	Flonicamid	0	0.558139535	Phyllotreta	Chrysomelidae	Coleoptera	2	84	1	DD	18	Chordotonal Organ Modulators - undefined target site	Chordotonal Organ Modulators	niacinamide
2000	2020	20	Pieris_rapae	Flonicamid	0	0.558139535	Pieris	Pieridae	Lepidoptera	4.5	22	4	DD	379	Chordotonal Organ Modulators - undefined target site	Chordotonal Organ Modulators	niacinamide
2000	2020	20	Plutella_xylostella	Flonicamid	0	0.558139535	Plutella	Plutellidae	Lepidoptera	4.5	18	15	DD	1006	Chordotonal Organ Modulators - undefined target site	Chordotonal Organ Modulators	niacinamide
2000	2020	20	Pseudatomoscelis_seriatus	Flonicamid	0	0.558139535	Pseudatomoscelis	Miridae	Hemiptera	7	38	1	DD	16	Chordotonal Organ Modulators - undefined target site	Chordotonal Organ Modulators	niacinamide
2000	2020	20	Pseudococcus_maritimus	Flonicamid	0	0.558139535	Pseudococcus	Pseudococcidae	Hemiptera	2	92	1	HD	18	Chordotonal Organ Modulators - undefined target site	Chordotonal Organ Modulators	niacinamide
2000	2020	20	Schizaphis_graminum	Flonicamid	0	0.558139535	Schizaphis	Aphididae	Hemiptera	9.5	44	1	DD	175	Chordotonal Organ Modulators - undefined target site	Chordotonal Organ Modulators	niacinamide
2000	2020	20	Sitobion_avenae	Flonicamid	0	0.558139535	Sitobion	Aphididae	Hemiptera	21.71	95	0	DD	226	Chordotonal Organ Modulators - undefined target site	Chordotonal Organ Modulators	niacinamide
2000	2020	20	Spodoptera_exigua	Flonicamid	0	0.558139535	Spodoptera	Noctuidae	Lepidoptera	3.5	44	12	DD	827	Chordotonal Organ Modulators - undefined target site	Chordotonal Organ Modulators	niacinamide
2000	2020	20	Spodoptera_frugiperda	Flonicamid	0	0.558139535	Spodoptera	Noctuidae	Lepidoptera	5.5	69	5	DD	2401	Chordotonal Organ Modulators - undefined target site	Chordotonal Organ Modulators	niacinamide
2000	2020	20	Tetranychus_pacificus	Flonicamid	0	0.558139535	Tetranychus	Tetranychidae	Prostigmata	15	14	4	HD	11	Chordotonal Organ Modulators - undefined target site	Chordotonal Organ Modulators	niacinamide
2000	2020	20	Tetranychus_urticae	Flonicamid	0	0.558139535	Tetranychus	Tetranychidae	Prostigmata	15.5	81	22	HD	861	Chordotonal Organ Modulators - undefined target site	Chordotonal Organ Modulators	niacinamide
2000	2020	20	Thrips_tabaci	Flonicamid	0	0.558139535	Thrips	Thripidae	Thysanoptera	7.5	24	8	HD	122	Chordotonal Organ Modulators - undefined target site	Chordotonal Organ Modulators	niacinamide
2000	2020	20	Trialeurodes_vaporariorum	Flonicamid	0	0.558139535	Trialeurodes	Aleyrodidae	Hemiptera	2.5	77	10	HD	123	Chordotonal Organ Modulators - undefined target site	Chordotonal Organ Modulators	niacinamide
2000	2020	20	Trichoplusia_ni	Flonicamid	0	0.558139535	Trichoplusia	Noctuidae	Lepidoptera	3	69	4	DD	1009	Chordotonal Organ Modulators - undefined target site	Chordotonal Organ Modulators	niacinamide
1992	2020	28	Aculops_lycopersici	Pymetrozine	0	0.309352518	Aculops	Eriophyidae	Prostigmata	7	9	1	HD	8	Chordotonal Organ TRPV Channel Modulators	Chordotonal Organ Modulators	myosmine
1992	2020	28	Agrotis_ipsilon	Pymetrozine	0	0.309352518	Agrotis	Noctuidae	Lepidoptera	3	56	3	DD	129	Chordotonal Organ TRPV Channel Modulators	Chordotonal Organ Modulators	myosmine
1992	2020	28	Anthonomus_eugenii	Pymetrozine	0	0.309352518	Anthonomus	Curculionidae	Coleoptera	6.5	5	2	DD	7	Chordotonal Organ TRPV Channel Modulators	Chordotonal Organ Modulators	myosmine
1992	2020	28	Anthonomus_grandis	Pymetrozine	0	0.309352518	Anthonomus	Curculionidae	Coleoptera	3	8	5	DD	157	Chordotonal Organ TRPV Channel Modulators	Chordotonal Organ Modulators	myosmine
1992	2020	28	Aphis_fabae	Pymetrozine	0	0.309352518	Aphis	Aphididae	Hemiptera	30.2	633	2	DD	128	Chordotonal Organ TRPV Channel Modulators	Chordotonal Organ Modulators	myosmine
1992	2020	28	Aphis_gossypii	Pymetrozine	0	0.309352518	Aphis	Aphididae	Hemiptera	31.5	1029	8	DD	316	Chordotonal Organ TRPV Channel Modulators	Chordotonal Organ Modulators	myosmine
1992	2020	28	Aphis_nasturtii	Pymetrozine	0	0.309352518	Aphis	Aphididae	Hemiptera	30.2	158	1	DD	6	Chordotonal Organ TRPV Channel Modulators	Chordotonal Organ Modulators	myosmine
1992	2020	28	Aulacorthum_solani	Pymetrozine	0	0.309352518	Aulacorthum	Aphididae	Hemiptera	10	433	1	DD	27	Chordotonal Organ TRPV Channel Modulators	Chordotonal Organ Modulators	myosmine
1992	2020	28	Brevicoryne_brassicae	Pymetrozine	0	0.309352518	Brevicoryne	Aphididae	Hemiptera	25.5	73	0	DD	125	Chordotonal Organ TRPV Channel Modulators	Chordotonal Organ Modulators	myosmine
1992	2020	28	Bucculatrix_thurberiella	Pymetrozine	0	0.309352518	Bucculatrix	Bucculatricidae	Lepidoptera	5	2	3	HD	3	Chordotonal Organ TRPV Channel Modulators	Chordotonal Organ Modulators	myosmine
1992	2020	28	Ceroplastes_floridensis	Pymetrozine	0	0.309352518	Ceroplastes	Coccidae	Hemiptera	2	162	1	HD	4	Chordotonal Organ TRPV Channel Modulators	Chordotonal Organ Modulators	myosmine
1992	2020	28	Chromaphis_juglandicola	Pymetrozine	0	0.309352518	Chromaphis	Aphididae	Hemiptera	10.5	6	2	DD	2	Chordotonal Organ TRPV Channel Modulators	Chordotonal Organ Modulators	myosmine
1992	2020	28	Circulifer_tenellus	Pymetrozine	0	0.309352518	Circulifer	Cicadellidae	Hemiptera	3	6	1	DD	24	Chordotonal Organ TRPV Channel Modulators	Chordotonal Organ Modulators	myosmine
1992	2020	28	Conoderus_falli	Pymetrozine	0	0.309352518	Conoderus	Elateridae	Coleoptera	2	7	3	DD	2	Chordotonal Organ TRPV Channel Modulators	Chordotonal Organ Modulators	myosmine
1992	2020	28	Conoderus_vespertinus	Pymetrozine	0	0.309352518	Conoderus	Elateridae	Coleoptera	0.32	2	1	DD	2	Chordotonal Organ TRPV Channel Modulators	Chordotonal Organ Modulators	myosmine
1992	2020	28	Cylas_formicarius	Pymetrozine	0	0.309352518	Cylas	Brentidae	Coleoptera	10.5	4	3	DD	34	Chordotonal Organ TRPV Channel Modulators	Chordotonal Organ Modulators	myosmine
1992	2020	28	Delia_floralis	Pymetrozine	0	0.309352518	Delia	Anthomyiidae	Diptera	3.17	5	1	DD	2	Chordotonal Organ TRPV Channel Modulators	Chordotonal Organ Modulators	myosmine
1992	2020	28	Delia_florilega	Pymetrozine	0	0.309352518	Delia	Anthomyiidae	Diptera	3.17	5	1	DD	1	Chordotonal Organ TRPV Channel Modulators	Chordotonal Organ Modulators	myosmine
1992	2020	28	Delia_platura	Pymetrozine	0	0.309352518	Delia	Anthomyiidae	Diptera	4	28	2	DD	10	Chordotonal Organ TRPV Channel Modulators	Chordotonal Organ Modulators	myosmine
1992	2020	28	Diabrotica_longicornis	Pymetrozine	0	0.309352518	Diabrotica	Chrysomelidae	Coleoptera	1	59	2	DD	3	Chordotonal Organ TRPV Channel Modulators	Chordotonal Organ Modulators	myosmine
1992	2020	28	Diabrotica_undecimpunctata	Pymetrozine	0	0.309352518	Diabrotica	Chrysomelidae	Coleoptera	2	220	4	DD	48	Chordotonal Organ TRPV Channel Modulators	Chordotonal Organ Modulators	myosmine
1992	2020	28	Diabrotica_virgifera	Pymetrozine	0	0.309352518	Diabrotica	Chrysomelidae	Coleoptera	1	101	2	DD	356	Chordotonal Organ TRPV Channel Modulators	Chordotonal Organ Modulators	myosmine
1992	2020	28	Eotetranychus_hicoriae	Pymetrozine	0	0.309352518	Eotetranychus	Tetranychidae	Prostigmata	11.97	2	1	HD	0	Chordotonal Organ TRPV Channel Modulators	Chordotonal Organ Modulators	myosmine
1992	2020	28	Epitrix_hirtipennis	Pymetrozine	0	0.309352518	Epitrix	Chrysomelidae	Coleoptera	3	44	2	DD	7	Chordotonal Organ TRPV Channel Modulators	Chordotonal Organ Modulators	myosmine
1992	2020	28	Epitrix_tuberis	Pymetrozine	0	0.309352518	Epitrix	Chrysomelidae	Coleoptera	1.5	32	2	DD	4	Chordotonal Organ TRPV Channel Modulators	Chordotonal Organ Modulators	myosmine
1992	2020	28	Euxoa_messoria	Pymetrozine	0	0.309352518	Euxoa	Noctuidae	Lepidoptera	1	22	1	DD	3	Chordotonal Organ TRPV Channel Modulators	Chordotonal Organ Modulators	myosmine
1992	2020	28	Euxoa_ochrogaster	Pymetrozine	0	0.309352518	Euxoa	Noctuidae	Lepidoptera	1	20	2	DD	1	Chordotonal Organ TRPV Channel Modulators	Chordotonal Organ Modulators	myosmine
1992	2020	28	Evergestis_pallidata	Pymetrozine	0	0.309352518	Evergestis	Crambidae	Lepidoptera	2	5	2	DD	0	Chordotonal Organ TRPV Channel Modulators	Chordotonal Organ Modulators	myosmine
1992	2020	28	Frankliniella_occidentalis	Pymetrozine	0	0.309352518	Frankliniella	Thripidae	Thysanoptera	6	52	8	HD	349	Chordotonal Organ TRPV Channel Modulators	Chordotonal Organ Modulators	myosmine
1992	2020	28	Frankliniella_tritici	Pymetrozine	0	0.309352518	Frankliniella	Thripidae	Thysanoptera	12.5	15	1	HD	11	Chordotonal Organ TRPV Channel Modulators	Chordotonal Organ Modulators	myosmine
1992	2020	28	Helicoverpa_zea	Pymetrozine	0	0.309352518	Helicoverpa	Noctuidae	Lepidoptera	4	43	5	DD	661	Chordotonal Organ TRPV Channel Modulators	Chordotonal Organ Modulators	myosmine
1992	2020	28	Heliothis_virescens	Pymetrozine	0	0.309352518	Heliothis	Noctuidae	Lepidoptera	5	29	7	DD	783	Chordotonal Organ TRPV Channel Modulators	Chordotonal Organ Modulators	myosmine
1992	2020	28	Hypera_postica	Pymetrozine	0	0.309352518	Hypera	Curculionidae	Coleoptera	1	17	2	DD	26	Chordotonal Organ TRPV Channel Modulators	Chordotonal Organ Modulators	myosmine
1992	2020	28	Keiferia_lycopersicella	Pymetrozine	0	0.309352518	Keiferia	Gelechiidae	Lepidoptera	7.5	5	2	DD	2	Chordotonal Organ TRPV Channel Modulators	Chordotonal Organ Modulators	myosmine
1992	2020	28	Leptinotarsa_decemlineata	Pymetrozine	0	0.309352518	Leptinotarsa	Chrysomelidae	Coleoptera	2	66	9	DD	447	Chordotonal Organ TRPV Channel Modulators	Chordotonal Organ Modulators	myosmine
1992	2020	28	Lipaphis_erysimi	Pymetrozine	0	0.309352518	Lipaphis	Aphididae	Hemiptera		40	0	DD	65	Chordotonal Organ TRPV Channel Modulators	Chordotonal Organ Modulators	myosmine
1992	2020	28	Liriomyza_sativae	Pymetrozine	0	0.309352518	Liriomyza	Agromyzidae	Diptera	7.5	30	0	DD	45	Chordotonal Organ TRPV Channel Modulators	Chordotonal Organ Modulators	myosmine
1992	2020	28	Liriomyza_trifolii	Pymetrozine	0	0.309352518	Liriomyza	Agromyzidae	Diptera	7.5	48	6	DD	53	Chordotonal Organ TRPV Channel Modulators	Chordotonal Organ Modulators	myosmine
1992	2020	28	Lygus_elisus	Pymetrozine	0	0.309352518	Lygus	Miridae	Hemiptera	4	80	1	DD	2	Chordotonal Organ TRPV Channel Modulators	Chordotonal Organ Modulators	myosmine
1992	2020	28	Lygus_hesperus	Pymetrozine	0	0.309352518	Lygus	Miridae	Hemiptera	4	60	2	DD	72	Chordotonal Organ TRPV Channel Modulators	Chordotonal Organ Modulators	myosmine
1992	2020	28	Lygus_lineolaris	Pymetrozine	0	0.309352518	Lygus	Miridae	Hemiptera	4	150	4	DD	83	Chordotonal Organ TRPV Channel Modulators	Chordotonal Organ Modulators	myosmine
1992	2020	28	Manduca_quinquemaculata	Pymetrozine	0	0.309352518	Manduca	Sphingidae	Lepidoptera	2.5	8	1	DD	11	Chordotonal Organ TRPV Channel Modulators	Chordotonal Organ Modulators	myosmine
1992	2020	28	Manduca_sexta	Pymetrozine	0	0.309352518	Manduca	Sphingidae	Lepidoptera	2.5	11	1	DD	2869	Chordotonal Organ TRPV Channel Modulators	Chordotonal Organ Modulators	myosmine
1992	2020	28	Myzus_persicae	Pymetrozine	0	0.309352518	Myzus	Aphididae	Hemiptera	17.5	861	6	DD	907	Chordotonal Organ TRPV Channel Modulators	Chordotonal Organ Modulators	myosmine
1992	2020	28	Nezara_viridula	Pymetrozine	0	0.309352518	Nezara	Pentatomidae	Hemiptera	2.5	46	1	DD	170	Chordotonal Organ TRPV Channel Modulators	Chordotonal Organ Modulators	myosmine
1992	2020	28	Oligonychus_pratensis	Pymetrozine	0	0.309352518	Oligonychus	Tetranychidae	Prostigmata	6.5	10	3	HD	6	Chordotonal Organ TRPV Channel Modulators	Chordotonal Organ Modulators	myosmine
1992	2020	28	Pectinophora_gossypiella	Pymetrozine	0	0.309352518	Pectinophora	Gelechiidae	Lepidoptera	5	10	6	DD	128	Chordotonal Organ TRPV Channel Modulators	Chordotonal Organ Modulators	myosmine
1992	2020	28	Phthorimaea_operculella	Pymetrozine	0	0.309352518	Phthorimaea	Gelechiidae	Lepidoptera	5.5	12	3	DD	78	Chordotonal Organ TRPV Channel Modulators	Chordotonal Organ Modulators	myosmine
1992	2020	28	Phyllotreta_striolata	Pymetrozine	0	0.309352518	Phyllotreta	Chrysomelidae	Coleoptera	2	84	1	DD	18	Chordotonal Organ TRPV Channel Modulators	Chordotonal Organ Modulators	myosmine
1992	2020	28	Pieris_rapae	Pymetrozine	0	0.309352518	Pieris	Pieridae	Lepidoptera	4.5	22	4	DD	379	Chordotonal Organ TRPV Channel Modulators	Chordotonal Organ Modulators	myosmine
1992	2020	28	Platynota_idaeusalis	Pymetrozine	0	0.309352518	Platynota	Tortricidae	Lepidoptera	2	20	1	DD	9	Chordotonal Organ TRPV Channel Modulators	Chordotonal Organ Modulators	myosmine
1992	2020	28	Plutella_xylostella	Pymetrozine	0	0.309352518	Plutella	Plutellidae	Lepidoptera	4.5	18	15	DD	1006	Chordotonal Organ TRPV Channel Modulators	Chordotonal Organ Modulators	myosmine
1992	2020	28	Pseudatomoscelis_seriatus	Pymetrozine	0	0.309352518	Pseudatomoscelis	Miridae	Hemiptera	7	38	1	DD	16	Chordotonal Organ TRPV Channel Modulators	Chordotonal Organ Modulators	myosmine
1992	2020	28	Pseudococcus_maritimus	Pymetrozine	0	0.309352518	Pseudococcus	Pseudococcidae	Hemiptera	2	92	1	HD	18	Chordotonal Organ TRPV Channel Modulators	Chordotonal Organ Modulators	myosmine
1992	2020	28	Rhopalosiphum_padi	Pymetrozine	0	0.309352518	Rhopalosiphum	Aphididae	Hemiptera	29.5	119	1	DD	284	Chordotonal Organ TRPV Channel Modulators	Chordotonal Organ Modulators	myosmine
1992	2020	28	Schizaphis_graminum	Pymetrozine	0	0.309352518	Schizaphis	Aphididae	Hemiptera	9.5	44	1	DD	175	Chordotonal Organ TRPV Channel Modulators	Chordotonal Organ Modulators	myosmine
1992	2020	28	Sitobion_avenae	Pymetrozine	0	0.309352518	Sitobion	Aphididae	Hemiptera	21.71	95	0	DD	226	Chordotonal Organ TRPV Channel Modulators	Chordotonal Organ Modulators	myosmine
1992	2020	28	Spodoptera_exigua	Pymetrozine	0	0.309352518	Spodoptera	Noctuidae	Lepidoptera	3.5	44	12	DD	827	Chordotonal Organ TRPV Channel Modulators	Chordotonal Organ Modulators	myosmine
1992	2020	28	Spodoptera_frugiperda	Pymetrozine	0	0.309352518	Spodoptera	Noctuidae	Lepidoptera	5.5	69	5	DD	2401	Chordotonal Organ TRPV Channel Modulators	Chordotonal Organ Modulators	myosmine
1992	2020	28	Tetranychus_pacificus	Pymetrozine	0	0.309352518	Tetranychus	Tetranychidae	Prostigmata	15	14	4	HD	11	Chordotonal Organ TRPV Channel Modulators	Chordotonal Organ Modulators	myosmine
1992	2020	28	Tetranychus_tumidus	Pymetrozine	0	0.309352518	Tetranychus	Tetranychidae	Prostigmata	18.5	2	2	HD	0	Chordotonal Organ TRPV Channel Modulators	Chordotonal Organ Modulators	myosmine
1992	2020	28	Tetranychus_urticae	Pymetrozine	0	0.309352518	Tetranychus	Tetranychidae	Prostigmata	15.5	81	22	HD	861	Chordotonal Organ TRPV Channel Modulators	Chordotonal Organ Modulators	myosmine
1992	2020	28	Thrips_palmi	Pymetrozine	0	0.309352518	Thrips	Thripidae	Thysanoptera	7.5	18	2	HD	35	Chordotonal Organ TRPV Channel Modulators	Chordotonal Organ Modulators	myosmine
1992	2020	28	Thrips_tabaci	Pymetrozine	0	0.309352518	Thrips	Thripidae	Thysanoptera	7.5	24	8	HD	122	Chordotonal Organ TRPV Channel Modulators	Chordotonal Organ Modulators	myosmine
1992	2020	28	Trichoplusia_ni	Pymetrozine	0	0.309352518	Trichoplusia	Noctuidae	Lepidoptera	3	69	4	DD	1009	Chordotonal Organ TRPV Channel Modulators	Chordotonal Organ Modulators	myosmine
2010	2020	10	Aculops_lycopersici	Pyrifluquinazon	0	0.411016949	Aculops	Eriophyidae	Prostigmata	7	9	1	HD	8	Chordotonal Organ TRPV Channel Modulators	Chordotonal Organ Modulators	evodiamine
2010	2020	10	Agrotis_ipsilon	Pyrifluquinazon	0	0.411016949	Agrotis	Noctuidae	Lepidoptera	3	56	3	DD	129	Chordotonal Organ TRPV Channel Modulators	Chordotonal Organ Modulators	evodiamine
2010	2020	10	Anarsia_lineatella	Pyrifluquinazon	0	0.411016949	Anarsia	Gelechiidae	Lepidoptera	2.5	7	1	DD	10	Chordotonal Organ TRPV Channel Modulators	Chordotonal Organ Modulators	evodiamine
2010	2020	10	Anthonomus_eugenii	Pyrifluquinazon	0	0.411016949	Anthonomus	Curculionidae	Coleoptera	6.5	5	2	DD	7	Chordotonal Organ TRPV Channel Modulators	Chordotonal Organ Modulators	evodiamine
2010	2020	10	Anthonomus_grandis	Pyrifluquinazon	0	0.411016949	Anthonomus	Curculionidae	Coleoptera	3	8	5	DD	157	Chordotonal Organ TRPV Channel Modulators	Chordotonal Organ Modulators	evodiamine
2010	2020	10	Aphis_fabae	Pyrifluquinazon	0	0.411016949	Aphis	Aphididae	Hemiptera	30.2	633	2	DD	128	Chordotonal Organ TRPV Channel Modulators	Chordotonal Organ Modulators	evodiamine
2010	2020	10	Aphis_gossypii	Pyrifluquinazon	0	0.411016949	Aphis	Aphididae	Hemiptera	31.5	1029	8	DD	316	Chordotonal Organ TRPV Channel Modulators	Chordotonal Organ Modulators	evodiamine
2010	2020	10	Aphis_nasturtii	Pyrifluquinazon	0	0.411016949	Aphis	Aphididae	Hemiptera	30.2	158	1	DD	6	Chordotonal Organ TRPV Channel Modulators	Chordotonal Organ Modulators	evodiamine
2010	2020	10	Aphis_pomi	Pyrifluquinazon	0	0.411016949	Aphis	Aphididae	Hemiptera	12	28	1	DD	14	Chordotonal Organ TRPV Channel Modulators	Chordotonal Organ Modulators	evodiamine
2010	2020	10	Argyrotaenia_velutinana	Pyrifluquinazon	0	0.411016949	Argyrotaenia	Tortricidae	Lepidoptera	3	36	1	DD	22	Chordotonal Organ TRPV Channel Modulators	Chordotonal Organ Modulators	evodiamine
2010	2020	10	Aulacorthum_solani	Pyrifluquinazon	0	0.411016949	Aulacorthum	Aphididae	Hemiptera	10	433	1	DD	27	Chordotonal Organ TRPV Channel Modulators	Chordotonal Organ Modulators	evodiamine
2010	2020	10	Bemisia_tabaci	Pyrifluquinazon	0	0.411016949	Bemisia	Aleyrodidae	Hemiptera	13	100	10	HD	1032	Chordotonal Organ TRPV Channel Modulators	Chordotonal Organ Modulators	evodiamine
2010	2020	10	Brevicoryne_brassicae	Pyrifluquinazon	0	0.411016949	Brevicoryne	Aphididae	Hemiptera	25.5	73	0	DD	125	Chordotonal Organ TRPV Channel Modulators	Chordotonal Organ Modulators	evodiamine
2010	2020	10	Bucculatrix_thurberiella	Pyrifluquinazon	0	0.411016949	Bucculatrix	Bucculatricidae	Lepidoptera	5	2	3	HD	3	Chordotonal Organ TRPV Channel Modulators	Chordotonal Organ Modulators	evodiamine
2010	2020	10	Ceroplastes_floridensis	Pyrifluquinazon	0	0.411016949	Ceroplastes	Coccidae	Hemiptera	2	162	1	HD	4	Chordotonal Organ TRPV Channel Modulators	Chordotonal Organ Modulators	evodiamine
2010	2020	10	Chaetosiphon_fragaefolii	Pyrifluquinazon	0	0.411016949	Chaetosiphon	Aphididae	Hemiptera	21.71	5	1	DD	8	Chordotonal Organ TRPV Channel Modulators	Chordotonal Organ Modulators	evodiamine
2010	2020	10	Choristoneura_rosaceana	Pyrifluquinazon	0	0.411016949	Choristoneura	Tortricidae	Lepidoptera	1.5	56	4	DD	76	Chordotonal Organ TRPV Channel Modulators	Chordotonal Organ Modulators	evodiamine
2010	2020	10	Chromaphis_juglandicola	Pyrifluquinazon	0	0.411016949	Chromaphis	Aphididae	Hemiptera	10.5	6	2	DD	2	Chordotonal Organ TRPV Channel Modulators	Chordotonal Organ Modulators	evodiamine
2010	2020	10	Circulifer_tenellus	Pyrifluquinazon	0	0.411016949	Circulifer	Cicadellidae	Hemiptera	3	6	1	DD	24	Chordotonal Organ TRPV Channel Modulators	Chordotonal Organ Modulators	evodiamine
2010	2020	10	Conoderus_falli	Pyrifluquinazon	0	0.411016949	Conoderus	Elateridae	Coleoptera	2	7	3	DD	2	Chordotonal Organ TRPV Channel Modulators	Chordotonal Organ Modulators	evodiamine
2010	2020	10	Conoderus_vespertinus	Pyrifluquinazon	0	0.411016949	Conoderus	Elateridae	Coleoptera	0.32	2	1	DD	2	Chordotonal Organ TRPV Channel Modulators	Chordotonal Organ Modulators	evodiamine
2010	2020	10	Cydia_pomonella	Pyrifluquinazon	0	0.411016949	Cydia	Tortricidae	Lepidoptera	2	13	8	DD	404	Chordotonal Organ TRPV Channel Modulators	Chordotonal Organ Modulators	evodiamine
2010	2020	10	Cylas_formicarius	Pyrifluquinazon	0	0.411016949	Cylas	Brentidae	Coleoptera	10.5	4	3	DD	34	Chordotonal Organ TRPV Channel Modulators	Chordotonal Organ Modulators	evodiamine
2010	2020	10	Delia_floralis	Pyrifluquinazon	0	0.411016949	Delia	Anthomyiidae	Diptera	3.17	5	1	DD	2	Chordotonal Organ TRPV Channel Modulators	Chordotonal Organ Modulators	evodiamine
2010	2020	10	Delia_florilega	Pyrifluquinazon	0	0.411016949	Delia	Anthomyiidae	Diptera	3.17	5	1	DD	1	Chordotonal Organ TRPV Channel Modulators	Chordotonal Organ Modulators	evodiamine
2010	2020	10	Delia_platura	Pyrifluquinazon	0	0.411016949	Delia	Anthomyiidae	Diptera	4	28	2	DD	10	Chordotonal Organ TRPV Channel Modulators	Chordotonal Organ Modulators	evodiamine
2010	2020	10	Diabrotica_longicornis	Pyrifluquinazon	0	0.411016949	Diabrotica	Chrysomelidae	Coleoptera	1	59	2	DD	3	Chordotonal Organ TRPV Channel Modulators	Chordotonal Organ Modulators	evodiamine
2010	2020	10	Diabrotica_undecimpunctata	Pyrifluquinazon	0	0.411016949	Diabrotica	Chrysomelidae	Coleoptera	2	220	4	DD	48	Chordotonal Organ TRPV Channel Modulators	Chordotonal Organ Modulators	evodiamine
2010	2020	10	Diabrotica_virgifera	Pyrifluquinazon	0	0.411016949	Diabrotica	Chrysomelidae	Coleoptera	1	101	2	DD	356	Chordotonal Organ TRPV Channel Modulators	Chordotonal Organ Modulators	evodiamine
2010	2020	10	Diaphorina_citri	Pyrifluquinazon	0	0.411016949	Diaphorina	Psyllidae	Hemiptera	9.5	2	0	DD	208	Chordotonal Organ TRPV Channel Modulators	Chordotonal Organ Modulators	evodiamine
2010	2020	10	Eotetranychus_hicoriae	Pyrifluquinazon	0	0.411016949	Eotetranychus	Tetranychidae	Prostigmata	11.97	2	1	HD	0	Chordotonal Organ TRPV Channel Modulators	Chordotonal Organ Modulators	evodiamine
2010	2020	10	Epilachna_varivestis	Pyrifluquinazon	0	0.411016949	Epilachna	Coccinellidae	Coleoptera	2.5	7	1	DD	37	Chordotonal Organ TRPV Channel Modulators	Chordotonal Organ Modulators	evodiamine
2010	2020	10	Epitrix_hirtipennis	Pyrifluquinazon	0	0.411016949	Epitrix	Chrysomelidae	Coleoptera	3	44	2	DD	7	Chordotonal Organ TRPV Channel Modulators	Chordotonal Organ Modulators	evodiamine
2010	2020	10	Epitrix_tuberis	Pyrifluquinazon	0	0.411016949	Epitrix	Chrysomelidae	Coleoptera	1.5	32	2	DD	4	Chordotonal Organ TRPV Channel Modulators	Chordotonal Organ Modulators	evodiamine
2010	2020	10	Erythroneura_elegantula	Pyrifluquinazon	0	0.411016949	Erythroneura	Cicadellidae	Hemiptera	2.5	1	4	DD	5	Chordotonal Organ TRPV Channel Modulators	Chordotonal Organ Modulators	evodiamine
2010	2020	10	Euxoa_messoria	Pyrifluquinazon	0	0.411016949	Euxoa	Noctuidae	Lepidoptera	1	22	1	DD	3	Chordotonal Organ TRPV Channel Modulators	Chordotonal Organ Modulators	evodiamine
2010	2020	10	Euxoa_ochrogaster	Pyrifluquinazon	0	0.411016949	Euxoa	Noctuidae	Lepidoptera	1	20	2	DD	1	Chordotonal Organ TRPV Channel Modulators	Chordotonal Organ Modulators	evodiamine
2010	2020	10	Evergestis_pallidata	Pyrifluquinazon	0	0.411016949	Evergestis	Crambidae	Lepidoptera	2	5	2	DD	0	Chordotonal Organ TRPV Channel Modulators	Chordotonal Organ Modulators	evodiamine
2010	2020	10	Frankliniella_occidentalis	Pyrifluquinazon	0	0.411016949	Frankliniella	Thripidae	Thysanoptera	6	52	8	HD	349	Chordotonal Organ TRPV Channel Modulators	Chordotonal Organ Modulators	evodiamine
2010	2020	10	Frankliniella_tritici	Pyrifluquinazon	0	0.411016949	Frankliniella	Thripidae	Thysanoptera	12.5	15	1	HD	11	Chordotonal Organ TRPV Channel Modulators	Chordotonal Organ Modulators	evodiamine
2010	2020	10	Grapholita_molesta	Pyrifluquinazon	0	0.411016949	Grapholita	Tortricidae	Lepidoptera	4	15	2	DD	106	Chordotonal Organ TRPV Channel Modulators	Chordotonal Organ Modulators	evodiamine
2010	2020	10	Helicoverpa_zea	Pyrifluquinazon	0	0.411016949	Helicoverpa	Noctuidae	Lepidoptera	4	43	5	DD	661	Chordotonal Organ TRPV Channel Modulators	Chordotonal Organ Modulators	evodiamine
2010	2020	10	Heliothis_virescens	Pyrifluquinazon	0	0.411016949	Heliothis	Noctuidae	Lepidoptera	5	29	7	DD	783	Chordotonal Organ TRPV Channel Modulators	Chordotonal Organ Modulators	evodiamine
2010	2020	10	Hypera_postica	Pyrifluquinazon	0	0.411016949	Hypera	Curculionidae	Coleoptera	1	17	2	DD	26	Chordotonal Organ TRPV Channel Modulators	Chordotonal Organ Modulators	evodiamine
2010	2020	10	Keiferia_lycopersicella	Pyrifluquinazon	0	0.411016949	Keiferia	Gelechiidae	Lepidoptera	7.5	5	2	DD	2	Chordotonal Organ TRPV Channel Modulators	Chordotonal Organ Modulators	evodiamine
2010	2020	10	Leptinotarsa_decemlineata	Pyrifluquinazon	0	0.411016949	Leptinotarsa	Chrysomelidae	Coleoptera	2	66	9	DD	447	Chordotonal Organ TRPV Channel Modulators	Chordotonal Organ Modulators	evodiamine
2010	2020	10	Lipaphis_erysimi	Pyrifluquinazon	0	0.411016949	Lipaphis	Aphididae	Hemiptera		40	0	DD	65	Chordotonal Organ TRPV Channel Modulators	Chordotonal Organ Modulators	evodiamine
2010	2020	10	Liriomyza_sativae	Pyrifluquinazon	0	0.411016949	Liriomyza	Agromyzidae	Diptera	7.5	30	0	DD	45	Chordotonal Organ TRPV Channel Modulators	Chordotonal Organ Modulators	evodiamine
2010	2020	10	Liriomyza_trifolii	Pyrifluquinazon	0	0.411016949	Liriomyza	Agromyzidae	Diptera	7.5	48	6	DD	53	Chordotonal Organ TRPV Channel Modulators	Chordotonal Organ Modulators	evodiamine
2010	2020	10	Lygus_elisus	Pyrifluquinazon	0	0.411016949	Lygus	Miridae	Hemiptera	4	80	1	DD	2	Chordotonal Organ TRPV Channel Modulators	Chordotonal Organ Modulators	evodiamine
2010	2020	10	Lygus_hesperus	Pyrifluquinazon	0	0.411016949	Lygus	Miridae	Hemiptera	4	60	2	DD	72	Chordotonal Organ TRPV Channel Modulators	Chordotonal Organ Modulators	evodiamine
2010	2020	10	Lygus_lineolaris	Pyrifluquinazon	0	0.411016949	Lygus	Miridae	Hemiptera	4	150	4	DD	83	Chordotonal Organ TRPV Channel Modulators	Chordotonal Organ Modulators	evodiamine
2010	2020	10	Lymantria_dispar	Pyrifluquinazon	0	0.411016949	Lymantria	Lymantriidae	Lepidoptera	1	34	2	DD	662	Chordotonal Organ TRPV Channel Modulators	Chordotonal Organ Modulators	evodiamine
2010	2020	10	Manduca_quinquemaculata	Pyrifluquinazon	0	0.411016949	Manduca	Sphingidae	Lepidoptera	2.5	8	1	DD	11	Chordotonal Organ TRPV Channel Modulators	Chordotonal Organ Modulators	evodiamine
2010	2020	10	Manduca_sexta	Pyrifluquinazon	0	0.411016949	Manduca	Sphingidae	Lepidoptera	2.5	11	1	DD	2869	Chordotonal Organ TRPV Channel Modulators	Chordotonal Organ Modulators	evodiamine
2010	2020	10	Myzus_persicae	Pyrifluquinazon	0	0.411016949	Myzus	Aphididae	Hemiptera	17.5	861	6	DD	907	Chordotonal Organ TRPV Channel Modulators	Chordotonal Organ Modulators	evodiamine
2010	2020	10	Nezara_viridula	Pyrifluquinazon	0	0.411016949	Nezara	Pentatomidae	Hemiptera	2.5	46	1	DD	170	Chordotonal Organ TRPV Channel Modulators	Chordotonal Organ Modulators	evodiamine
2010	2020	10	Oligonychus_pratensis	Pyrifluquinazon	0	0.411016949	Oligonychus	Tetranychidae	Prostigmata	6.5	10	3	HD	6	Chordotonal Organ TRPV Channel Modulators	Chordotonal Organ Modulators	evodiamine
2010	2020	10	Panonychus_ulmi	Pyrifluquinazon	0	0.411016949	Panonychus	Tetranychidae	Prostigmata	6.5	8	12	HD	55	Chordotonal Organ TRPV Channel Modulators	Chordotonal Organ Modulators	evodiamine
2010	2020	10	Pectinophora_gossypiella	Pyrifluquinazon	0	0.411016949	Pectinophora	Gelechiidae	Lepidoptera	5	10	6	DD	128	Chordotonal Organ TRPV Channel Modulators	Chordotonal Organ Modulators	evodiamine
2010	2020	10	Phorodon_humuli	Pyrifluquinazon	0	0.411016949	Phorodon	Aphididae	Hemiptera		7	5	DD	16	Chordotonal Organ TRPV Channel Modulators	Chordotonal Organ Modulators	evodiamine
2010	2020	10	Phthorimaea_operculella	Pyrifluquinazon	0	0.411016949	Phthorimaea	Gelechiidae	Lepidoptera	5.5	12	3	DD	78	Chordotonal Organ TRPV Channel Modulators	Chordotonal Organ Modulators	evodiamine
2010	2020	10	Phyllocoptruta_oleivora	Pyrifluquinazon	0	0.411016949	Phyllocoptruta	Eriophyidae	Prostigmata	30	2	1	HD	15	Chordotonal Organ TRPV Channel Modulators	Chordotonal Organ Modulators	evodiamine
2010	2020	10	Phyllonorycter_elmaella	Pyrifluquinazon	0	0.411016949	Phyllonorycter	Gracillariidae	Lepidoptera	3	4	1	DD	0	Chordotonal Organ TRPV Channel Modulators	Chordotonal Organ Modulators	evodiamine
2010	2020	10	Phyllonorycter_mespilella	Pyrifluquinazon	0	0.411016949	Phyllonorycter	Gracillariidae	Lepidoptera	3	7	2	DD	3	Chordotonal Organ TRPV Channel Modulators	Chordotonal Organ Modulators	evodiamine
2010	2020	10	Phyllotreta_striolata	Pyrifluquinazon	0	0.411016949	Phyllotreta	Chrysomelidae	Coleoptera	2	84	1	DD	18	Chordotonal Organ TRPV Channel Modulators	Chordotonal Organ Modulators	evodiamine
2010	2020	10	Pieris_rapae	Pyrifluquinazon	0	0.411016949	Pieris	Pieridae	Lepidoptera	4.5	22	4	DD	379	Chordotonal Organ TRPV Channel Modulators	Chordotonal Organ Modulators	evodiamine
2010	2020	10	Planococcus_ficus	Pyrifluquinazon	0	0.411016949	Planococcus	Pseudococcidae	Hemiptera	3	22	1	HD	32	Chordotonal Organ TRPV Channel Modulators	Chordotonal Organ Modulators	evodiamine
2010	2020	10	Platynota_idaeusalis	Pyrifluquinazon	0	0.411016949	Platynota	Tortricidae	Lepidoptera	2	20	1	DD	9	Chordotonal Organ TRPV Channel Modulators	Chordotonal Organ Modulators	evodiamine
2010	2020	10	Plutella_xylostella	Pyrifluquinazon	0	0.411016949	Plutella	Plutellidae	Lepidoptera	4.5	18	15	DD	1006	Chordotonal Organ TRPV Channel Modulators	Chordotonal Organ Modulators	evodiamine
2010	2020	10	Popillia_japonica	Pyrifluquinazon	0	0.411016949	Popillia	Scarabaeidae	Coleoptera	1	10	2	DD	129	Chordotonal Organ TRPV Channel Modulators	Chordotonal Organ Modulators	evodiamine
2010	2020	10	Pseudatomoscelis_seriatus	Pyrifluquinazon	0	0.411016949	Pseudatomoscelis	Miridae	Hemiptera	7	38	1	DD	16	Chordotonal Organ TRPV Channel Modulators	Chordotonal Organ Modulators	evodiamine
2010	2020	10	Pseudococcus_maritimus	Pyrifluquinazon	0	0.411016949	Pseudococcus	Pseudococcidae	Hemiptera	2	92	1	HD	18	Chordotonal Organ TRPV Channel Modulators	Chordotonal Organ Modulators	evodiamine
2010	2020	10	Rhopalosiphum_padi	Pyrifluquinazon	0	0.411016949	Rhopalosiphum	Aphididae	Hemiptera	29.5	119	1	DD	284	Chordotonal Organ TRPV Channel Modulators	Chordotonal Organ Modulators	evodiamine
2010	2020	10	Schizaphis_graminum	Pyrifluquinazon	0	0.411016949	Schizaphis	Aphididae	Hemiptera	9.5	44	1	DD	175	Chordotonal Organ TRPV Channel Modulators	Chordotonal Organ Modulators	evodiamine
2010	2020	10	Sitobion_avenae	Pyrifluquinazon	0	0.411016949	Sitobion	Aphididae	Hemiptera	21.71	95	0	DD	226	Chordotonal Organ TRPV Channel Modulators	Chordotonal Organ Modulators	evodiamine
2010	2020	10	Spodoptera_exigua	Pyrifluquinazon	0	0.411016949	Spodoptera	Noctuidae	Lepidoptera	3.5	44	12	DD	827	Chordotonal Organ TRPV Channel Modulators	Chordotonal Organ Modulators	evodiamine
2010	2020	10	Spodoptera_frugiperda	Pyrifluquinazon	0	0.411016949	Spodoptera	Noctuidae	Lepidoptera	5.5	69	5	DD	2401	Chordotonal Organ TRPV Channel Modulators	Chordotonal Organ Modulators	evodiamine
2010	2020	10	Tetranychus_mcdanieli	Pyrifluquinazon	0	0.411016949	Tetranychus	Tetranychidae	Prostigmata	9	3	4	HD	3	Chordotonal Organ TRPV Channel Modulators	Chordotonal Organ Modulators	evodiamine
2010	2020	10	Tetranychus_pacificus	Pyrifluquinazon	0	0.411016949	Tetranychus	Tetranychidae	Prostigmata	15	14	4	HD	11	Chordotonal Organ TRPV Channel Modulators	Chordotonal Organ Modulators	evodiamine
2010	2020	10	Tetranychus_tumidus	Pyrifluquinazon	0	0.411016949	Tetranychus	Tetranychidae	Prostigmata	18.5	2	2	HD	0	Chordotonal Organ TRPV Channel Modulators	Chordotonal Organ Modulators	evodiamine
2010	2020	10	Tetranychus_turkestani	Pyrifluquinazon	0	0.411016949	Tetranychus	Tetranychidae	Prostigmata	12	5	4	HD	11	Chordotonal Organ TRPV Channel Modulators	Chordotonal Organ Modulators	evodiamine
2010	2020	10	Tetranychus_urticae	Pyrifluquinazon	0	0.411016949	Tetranychus	Tetranychidae	Prostigmata	15.5	81	22	HD	861	Chordotonal Organ TRPV Channel Modulators	Chordotonal Organ Modulators	evodiamine
2010	2020	10	Thrips_palmi	Pyrifluquinazon	0	0.411016949	Thrips	Thripidae	Thysanoptera	7.5	18	2	HD	35	Chordotonal Organ TRPV Channel Modulators	Chordotonal Organ Modulators	evodiamine
2010	2020	10	Thrips_tabaci	Pyrifluquinazon	0	0.411016949	Thrips	Thripidae	Thysanoptera	7.5	24	8	HD	122	Chordotonal Organ TRPV Channel Modulators	Chordotonal Organ Modulators	evodiamine
2010	2020	10	Trialeurodes_vaporariorum	Pyrifluquinazon	0	0.411016949	Trialeurodes	Aleyrodidae	Hemiptera	2.5	77	10	HD	123	Chordotonal Organ TRPV Channel Modulators	Chordotonal Organ Modulators	evodiamine
2010	2020	10	Trichoplusia_ni	Pyrifluquinazon	0	0.411016949	Trichoplusia	Noctuidae	Lepidoptera	3	69	4	DD	1009	Chordotonal Organ TRPV Channel Modulators	Chordotonal Organ Modulators	evodiamine
1996	2000	4	Spodoptera_exigua	Methoxyfenozide	1	0.525423729	Spodoptera	Noctuidae	Lepidoptera	3.5	44	12	DD	827	Ecdysone agonist / disruptor, Diacylhydrazines	Ecdysone agonist / disruptor	n-methylcorydaldine
1996	2008	12	Cydia_pomonella	Methoxyfenozide	1	0.525423729	Cydia	Tortricidae	Lepidoptera	2	13	8	DD	404	Ecdysone agonist / disruptor, Diacylhydrazines	Ecdysone agonist / disruptor	n-methylcorydaldine
1996	2020	24	Aculops_lycopersici	Methoxyfenozide	0	0.525423729	Aculops	Eriophyidae	Prostigmata	7	9	1	HD	8	Ecdysone agonist / disruptor, Diacylhydrazines	Ecdysone agonist / disruptor	n-methylcorydaldine
1996	2020	24	Agrotis_ipsilon	Methoxyfenozide	0	0.525423729	Agrotis	Noctuidae	Lepidoptera	3	56	3	DD	129	Ecdysone agonist / disruptor, Diacylhydrazines	Ecdysone agonist / disruptor	n-methylcorydaldine
1996	2020	24	Anarsia_lineatella	Methoxyfenozide	0	0.525423729	Anarsia	Gelechiidae	Lepidoptera	2.5	7	1	DD	10	Ecdysone agonist / disruptor, Diacylhydrazines	Ecdysone agonist / disruptor	n-methylcorydaldine
1996	2020	24	Anthonomus_eugenii	Methoxyfenozide	0	0.525423729	Anthonomus	Curculionidae	Coleoptera	6.5	5	2	DD	7	Ecdysone agonist / disruptor, Diacylhydrazines	Ecdysone agonist / disruptor	n-methylcorydaldine
1996	2020	24	Anthonomus_grandis	Methoxyfenozide	0	0.525423729	Anthonomus	Curculionidae	Coleoptera	3	8	5	DD	157	Ecdysone agonist / disruptor, Diacylhydrazines	Ecdysone agonist / disruptor	n-methylcorydaldine
1996	2020	24	Aphis_fabae	Methoxyfenozide	0	0.525423729	Aphis	Aphididae	Hemiptera	30.2	633	2	DD	128	Ecdysone agonist / disruptor, Diacylhydrazines	Ecdysone agonist / disruptor	n-methylcorydaldine
1996	2020	24	Aphis_gossypii	Methoxyfenozide	0	0.525423729	Aphis	Aphididae	Hemiptera	31.5	1029	8	DD	316	Ecdysone agonist / disruptor, Diacylhydrazines	Ecdysone agonist / disruptor	n-methylcorydaldine
1996	2020	24	Aphis_nasturtii	Methoxyfenozide	0	0.525423729	Aphis	Aphididae	Hemiptera	30.2	158	1	DD	6	Ecdysone agonist / disruptor, Diacylhydrazines	Ecdysone agonist / disruptor	n-methylcorydaldine
1996	2020	24	Aphis_pomi	Methoxyfenozide	0	0.525423729	Aphis	Aphididae	Hemiptera	12	28	1	DD	14	Ecdysone agonist / disruptor, Diacylhydrazines	Ecdysone agonist / disruptor	n-methylcorydaldine
1996	2020	24	Argyrotaenia_velutinana	Methoxyfenozide	0	0.525423729	Argyrotaenia	Tortricidae	Lepidoptera	3	36	1	DD	22	Ecdysone agonist / disruptor, Diacylhydrazines	Ecdysone agonist / disruptor	n-methylcorydaldine
1996	2020	24	Aulacorthum_solani	Methoxyfenozide	0	0.525423729	Aulacorthum	Aphididae	Hemiptera	10	433	1	DD	27	Ecdysone agonist / disruptor, Diacylhydrazines	Ecdysone agonist / disruptor	n-methylcorydaldine
1996	2020	24	Bemisia_tabaci	Methoxyfenozide	0	0.525423729	Bemisia	Aleyrodidae	Hemiptera	13	100	10	HD	1032	Ecdysone agonist / disruptor, Diacylhydrazines	Ecdysone agonist / disruptor	n-methylcorydaldine
1996	2020	24	Blissus_insularis	Methoxyfenozide	0	0.525423729	Blissus	Blissidae	Hemiptera	5	2	5	DD	12	Ecdysone agonist / disruptor, Diacylhydrazines	Ecdysone agonist / disruptor	n-methylcorydaldine
1996	2020	24	Blissus_leucopterus	Methoxyfenozide	0	0.525423729	Blissus	Blissidae	Hemiptera	2.5	13	1	DD	7	Ecdysone agonist / disruptor, Diacylhydrazines	Ecdysone agonist / disruptor	n-methylcorydaldine
1996	2020	24	Brevicoryne_brassicae	Methoxyfenozide	0	0.525423729	Brevicoryne	Aphididae	Hemiptera	25.5	73	0	DD	125	Ecdysone agonist / disruptor, Diacylhydrazines	Ecdysone agonist / disruptor	n-methylcorydaldine
1996	2020	24	Bucculatrix_thurberiella	Methoxyfenozide	0	0.525423729	Bucculatrix	Bucculatricidae	Lepidoptera	5	2	3	HD	3	Ecdysone agonist / disruptor, Diacylhydrazines	Ecdysone agonist / disruptor	n-methylcorydaldine
1996	2020	24	Callosobruchus_maculatus	Methoxyfenozide	0	0.525423729	Callosobruchus	Chrysomelidae	Coleoptera	6.5	12	2	DD	314	Ecdysone agonist / disruptor, Diacylhydrazines	Ecdysone agonist / disruptor	n-methylcorydaldine
1996	2020	24	Ceroplastes_floridensis	Methoxyfenozide	0	0.525423729	Ceroplastes	Coccidae	Hemiptera	2	162	1	HD	4	Ecdysone agonist / disruptor, Diacylhydrazines	Ecdysone agonist / disruptor	n-methylcorydaldine
1996	2020	24	Chaetosiphon_fragaefolii	Methoxyfenozide	0	0.525423729	Chaetosiphon	Aphididae	Hemiptera	21.71	5	1	DD	8	Ecdysone agonist / disruptor, Diacylhydrazines	Ecdysone agonist / disruptor	n-methylcorydaldine
1996	2020	24	Chromaphis_juglandicola	Methoxyfenozide	0	0.525423729	Chromaphis	Aphididae	Hemiptera	10.5	6	2	DD	2	Ecdysone agonist / disruptor, Diacylhydrazines	Ecdysone agonist / disruptor	n-methylcorydaldine
1996	2020	24	Circulifer_tenellus	Methoxyfenozide	0	0.525423729	Circulifer	Cicadellidae	Hemiptera	3	6	1	DD	24	Ecdysone agonist / disruptor, Diacylhydrazines	Ecdysone agonist / disruptor	n-methylcorydaldine
1996	2020	24	Conoderus_falli	Methoxyfenozide	0	0.525423729	Conoderus	Elateridae	Coleoptera	2	7	3	DD	2	Ecdysone agonist / disruptor, Diacylhydrazines	Ecdysone agonist / disruptor	n-methylcorydaldine
1996	2020	24	Conoderus_vespertinus	Methoxyfenozide	0	0.525423729	Conoderus	Elateridae	Coleoptera	0.32	2	1	DD	2	Ecdysone agonist / disruptor, Diacylhydrazines	Ecdysone agonist / disruptor	n-methylcorydaldine
1996	2020	24	Cylas_formicarius	Methoxyfenozide	0	0.525423729	Cylas	Brentidae	Coleoptera	10.5	4	3	DD	34	Ecdysone agonist / disruptor, Diacylhydrazines	Ecdysone agonist / disruptor	n-methylcorydaldine
1996	2020	24	Delia_floralis	Methoxyfenozide	0	0.525423729	Delia	Anthomyiidae	Diptera	3.17	5	1	DD	2	Ecdysone agonist / disruptor, Diacylhydrazines	Ecdysone agonist / disruptor	n-methylcorydaldine
1996	2020	24	Delia_florilega	Methoxyfenozide	0	0.525423729	Delia	Anthomyiidae	Diptera	3.17	5	1	DD	1	Ecdysone agonist / disruptor, Diacylhydrazines	Ecdysone agonist / disruptor	n-methylcorydaldine
1996	2020	24	Delia_platura	Methoxyfenozide	0	0.525423729	Delia	Anthomyiidae	Diptera	4	28	2	DD	10	Ecdysone agonist / disruptor, Diacylhydrazines	Ecdysone agonist / disruptor	n-methylcorydaldine
1996	2020	24	Diabrotica_longicornis	Methoxyfenozide	0	0.525423729	Diabrotica	Chrysomelidae	Coleoptera	1	59	2	DD	3	Ecdysone agonist / disruptor, Diacylhydrazines	Ecdysone agonist / disruptor	n-methylcorydaldine
1996	2020	24	Diabrotica_undecimpunctata	Methoxyfenozide	0	0.525423729	Diabrotica	Chrysomelidae	Coleoptera	2	220	4	DD	48	Ecdysone agonist / disruptor, Diacylhydrazines	Ecdysone agonist / disruptor	n-methylcorydaldine
1996	2020	24	Diabrotica_virgifera	Methoxyfenozide	0	0.525423729	Diabrotica	Chrysomelidae	Coleoptera	1	101	2	DD	356	Ecdysone agonist / disruptor, Diacylhydrazines	Ecdysone agonist / disruptor	n-methylcorydaldine
1996	2020	24	Diaphorina_citri	Methoxyfenozide	0	0.525423729	Diaphorina	Psyllidae	Hemiptera	9.5	2	0	DD	208	Ecdysone agonist / disruptor, Diacylhydrazines	Ecdysone agonist / disruptor	n-methylcorydaldine
1996	2020	24	Diatraea_saccharalis	Methoxyfenozide	0	0.525423729	Diatraea	Crambidae	Lepidoptera	4	16	3	DD	142	Ecdysone agonist / disruptor, Diacylhydrazines	Ecdysone agonist / disruptor	n-methylcorydaldine
1996	2020	24	Eotetranychus_hicoriae	Methoxyfenozide	0	0.525423729	Eotetranychus	Tetranychidae	Prostigmata	11.97	2	1	HD	0	Ecdysone agonist / disruptor, Diacylhydrazines	Ecdysone agonist / disruptor	n-methylcorydaldine
1996	2020	24	Epilachna_varivestis	Methoxyfenozide	0	0.525423729	Epilachna	Coccinellidae	Coleoptera	2.5	7	1	DD	37	Ecdysone agonist / disruptor, Diacylhydrazines	Ecdysone agonist / disruptor	n-methylcorydaldine
1996	2020	24	Epitrix_hirtipennis	Methoxyfenozide	0	0.525423729	Epitrix	Chrysomelidae	Coleoptera	3	44	2	DD	7	Ecdysone agonist / disruptor, Diacylhydrazines	Ecdysone agonist / disruptor	n-methylcorydaldine
1996	2020	24	Epitrix_tuberis	Methoxyfenozide	0	0.525423729	Epitrix	Chrysomelidae	Coleoptera	1.5	32	2	DD	4	Ecdysone agonist / disruptor, Diacylhydrazines	Ecdysone agonist / disruptor	n-methylcorydaldine
1996	2020	24	Erythroneura_elegantula	Methoxyfenozide	0	0.525423729	Erythroneura	Cicadellidae	Hemiptera	2.5	1	4	DD	5	Ecdysone agonist / disruptor, Diacylhydrazines	Ecdysone agonist / disruptor	n-methylcorydaldine
1996	2020	24	Eumerus_strigatus	Methoxyfenozide	0	0.525423729	Eumerus	Syrphidae	Diptera	2	1	0	DD	1	Ecdysone agonist / disruptor, Diacylhydrazines	Ecdysone agonist / disruptor	n-methylcorydaldine
1996	2020	24	Euxesta_notata	Methoxyfenozide	0	0.525423729	Euxesta	Ulidiidae	Diptera		1	2	DD	0	Ecdysone agonist / disruptor, Diacylhydrazines	Ecdysone agonist / disruptor	n-methylcorydaldine
1996	2020	24	Euxoa_messoria	Methoxyfenozide	0	0.525423729	Euxoa	Noctuidae	Lepidoptera	1	22	1	DD	3	Ecdysone agonist / disruptor, Diacylhydrazines	Ecdysone agonist / disruptor	n-methylcorydaldine
1996	2020	24	Euxoa_ochrogaster	Methoxyfenozide	0	0.525423729	Euxoa	Noctuidae	Lepidoptera	1	20	2	DD	1	Ecdysone agonist / disruptor, Diacylhydrazines	Ecdysone agonist / disruptor	n-methylcorydaldine
1996	2020	24	Evergestis_pallidata	Methoxyfenozide	0	0.525423729	Evergestis	Crambidae	Lepidoptera	2	5	2	DD	0	Ecdysone agonist / disruptor, Diacylhydrazines	Ecdysone agonist / disruptor	n-methylcorydaldine
1996	2020	24	Frankliniella_occidentalis	Methoxyfenozide	0	0.525423729	Frankliniella	Thripidae	Thysanoptera	6	52	8	HD	349	Ecdysone agonist / disruptor, Diacylhydrazines	Ecdysone agonist / disruptor	n-methylcorydaldine
1996	2020	24	Frankliniella_tritici	Methoxyfenozide	0	0.525423729	Frankliniella	Thripidae	Thysanoptera	12.5	15	1	HD	11	Ecdysone agonist / disruptor, Diacylhydrazines	Ecdysone agonist / disruptor	n-methylcorydaldine
1996	2020	24	Grapholita_molesta	Methoxyfenozide	0	0.525423729	Grapholita	Tortricidae	Lepidoptera	4	15	2	DD	106	Ecdysone agonist / disruptor, Diacylhydrazines	Ecdysone agonist / disruptor	n-methylcorydaldine
1996	2020	24	Helicoverpa_zea	Methoxyfenozide	0	0.525423729	Helicoverpa	Noctuidae	Lepidoptera	4	43	5	DD	661	Ecdysone agonist / disruptor, Diacylhydrazines	Ecdysone agonist / disruptor	n-methylcorydaldine
1996	2020	24	Heliothis_virescens	Methoxyfenozide	0	0.525423729	Heliothis	Noctuidae	Lepidoptera	5	29	7	DD	783	Ecdysone agonist / disruptor, Diacylhydrazines	Ecdysone agonist / disruptor	n-methylcorydaldine
1996	2020	24	Hypera_postica	Methoxyfenozide	0	0.525423729	Hypera	Curculionidae	Coleoptera	1	17	2	DD	26	Ecdysone agonist / disruptor, Diacylhydrazines	Ecdysone agonist / disruptor	n-methylcorydaldine
1996	2020	24	Keiferia_lycopersicella	Methoxyfenozide	0	0.525423729	Keiferia	Gelechiidae	Lepidoptera	7.5	5	2	DD	2	Ecdysone agonist / disruptor, Diacylhydrazines	Ecdysone agonist / disruptor	n-methylcorydaldine
1996	2020	24	Leptinotarsa_decemlineata	Methoxyfenozide	0	0.525423729	Leptinotarsa	Chrysomelidae	Coleoptera	2	66	9	DD	447	Ecdysone agonist / disruptor, Diacylhydrazines	Ecdysone agonist / disruptor	n-methylcorydaldine
1996	2020	24	Lipaphis_erysimi	Methoxyfenozide	0	0.525423729	Lipaphis	Aphididae	Hemiptera		40	0	DD	65	Ecdysone agonist / disruptor, Diacylhydrazines	Ecdysone agonist / disruptor	n-methylcorydaldine
1996	2020	24	Liriomyza_sativae	Methoxyfenozide	0	0.525423729	Liriomyza	Agromyzidae	Diptera	7.5	30	0	DD	45	Ecdysone agonist / disruptor, Diacylhydrazines	Ecdysone agonist / disruptor	n-methylcorydaldine
1996	2020	24	Liriomyza_trifolii	Methoxyfenozide	0	0.525423729	Liriomyza	Agromyzidae	Diptera	7.5	48	6	DD	53	Ecdysone agonist / disruptor, Diacylhydrazines	Ecdysone agonist / disruptor	n-methylcorydaldine
1996	2020	24	Lygus_elisus	Methoxyfenozide	0	0.525423729	Lygus	Miridae	Hemiptera	4	80	1	DD	2	Ecdysone agonist / disruptor, Diacylhydrazines	Ecdysone agonist / disruptor	n-methylcorydaldine
1996	2020	24	Lygus_hesperus	Methoxyfenozide	0	0.525423729	Lygus	Miridae	Hemiptera	4	60	2	DD	72	Ecdysone agonist / disruptor, Diacylhydrazines	Ecdysone agonist / disruptor	n-methylcorydaldine
1996	2020	24	Lygus_lineolaris	Methoxyfenozide	0	0.525423729	Lygus	Miridae	Hemiptera	4	150	4	DD	83	Ecdysone agonist / disruptor, Diacylhydrazines	Ecdysone agonist / disruptor	n-methylcorydaldine
1996	2020	24	Lymantria_dispar	Methoxyfenozide	0	0.525423729	Lymantria	Lymantriidae	Lepidoptera	1	34	2	DD	662	Ecdysone agonist / disruptor, Diacylhydrazines	Ecdysone agonist / disruptor	n-methylcorydaldine
1996	2020	24	Manduca_quinquemaculata	Methoxyfenozide	0	0.525423729	Manduca	Sphingidae	Lepidoptera	2.5	8	1	DD	11	Ecdysone agonist / disruptor, Diacylhydrazines	Ecdysone agonist / disruptor	n-methylcorydaldine
1996	2020	24	Manduca_sexta	Methoxyfenozide	0	0.525423729	Manduca	Sphingidae	Lepidoptera	2.5	11	1	DD	2869	Ecdysone agonist / disruptor, Diacylhydrazines	Ecdysone agonist / disruptor	n-methylcorydaldine
1996	2020	24	Myzus_persicae	Methoxyfenozide	0	0.525423729	Myzus	Aphididae	Hemiptera	17.5	861	6	DD	907	Ecdysone agonist / disruptor, Diacylhydrazines	Ecdysone agonist / disruptor	n-methylcorydaldine
1996	2020	24	Nezara_viridula	Methoxyfenozide	0	0.525423729	Nezara	Pentatomidae	Hemiptera	2.5	46	1	DD	170	Ecdysone agonist / disruptor, Diacylhydrazines	Ecdysone agonist / disruptor	n-methylcorydaldine
1996	2020	24	Oligonychus_pratensis	Methoxyfenozide	0	0.525423729	Oligonychus	Tetranychidae	Prostigmata	6.5	10	3	HD	6	Ecdysone agonist / disruptor, Diacylhydrazines	Ecdysone agonist / disruptor	n-methylcorydaldine
1996	2020	24	Panonychus_ulmi	Methoxyfenozide	0	0.525423729	Panonychus	Tetranychidae	Prostigmata	6.5	8	12	HD	55	Ecdysone agonist / disruptor, Diacylhydrazines	Ecdysone agonist / disruptor	n-methylcorydaldine
1996	2020	24	Pectinophora_gossypiella	Methoxyfenozide	0	0.525423729	Pectinophora	Gelechiidae	Lepidoptera	5	10	6	DD	128	Ecdysone agonist / disruptor, Diacylhydrazines	Ecdysone agonist / disruptor	n-methylcorydaldine
1996	2020	24	Phorodon_humuli	Methoxyfenozide	0	0.525423729	Phorodon	Aphididae	Hemiptera		7	5	DD	16	Ecdysone agonist / disruptor, Diacylhydrazines	Ecdysone agonist / disruptor	n-methylcorydaldine
1996	2020	24	Phthorimaea_operculella	Methoxyfenozide	0	0.525423729	Phthorimaea	Gelechiidae	Lepidoptera	5.5	12	3	DD	78	Ecdysone agonist / disruptor, Diacylhydrazines	Ecdysone agonist / disruptor	n-methylcorydaldine
1996	2020	24	Phyllocoptruta_oleivora	Methoxyfenozide	0	0.525423729	Phyllocoptruta	Eriophyidae	Prostigmata	30	2	1	HD	15	Ecdysone agonist / disruptor, Diacylhydrazines	Ecdysone agonist / disruptor	n-methylcorydaldine
1996	2020	24	Phyllonorycter_elmaella	Methoxyfenozide	0	0.525423729	Phyllonorycter	Gracillariidae	Lepidoptera	3	4	1	DD	0	Ecdysone agonist / disruptor, Diacylhydrazines	Ecdysone agonist / disruptor	n-methylcorydaldine
1996	2020	24	Phyllonorycter_mespilella	Methoxyfenozide	0	0.525423729	Phyllonorycter	Gracillariidae	Lepidoptera	3	7	2	DD	3	Ecdysone agonist / disruptor, Diacylhydrazines	Ecdysone agonist / disruptor	n-methylcorydaldine
1996	2020	24	Phyllotreta_striolata	Methoxyfenozide	0	0.525423729	Phyllotreta	Chrysomelidae	Coleoptera	2	84	1	DD	18	Ecdysone agonist / disruptor, Diacylhydrazines	Ecdysone agonist / disruptor	n-methylcorydaldine
1996	2020	24	Pieris_rapae	Methoxyfenozide	0	0.525423729	Pieris	Pieridae	Lepidoptera	4.5	22	4	DD	379	Ecdysone agonist / disruptor, Diacylhydrazines	Ecdysone agonist / disruptor	n-methylcorydaldine
1996	2020	24	Planococcus_ficus	Methoxyfenozide	0	0.525423729	Planococcus	Pseudococcidae	Hemiptera	3	22	1	HD	32	Ecdysone agonist / disruptor, Diacylhydrazines	Ecdysone agonist / disruptor	n-methylcorydaldine
1996	2020	24	Platynota_idaeusalis	Methoxyfenozide	0	0.525423729	Platynota	Tortricidae	Lepidoptera	2	20	1	DD	9	Ecdysone agonist / disruptor, Diacylhydrazines	Ecdysone agonist / disruptor	n-methylcorydaldine
1996	2020	24	Plutella_xylostella	Methoxyfenozide	0	0.525423729	Plutella	Plutellidae	Lepidoptera	4.5	18	15	DD	1006	Ecdysone agonist / disruptor, Diacylhydrazines	Ecdysone agonist / disruptor	n-methylcorydaldine
1996	2020	24	Popillia_japonica	Methoxyfenozide	0	0.525423729	Popillia	Scarabaeidae	Coleoptera	1	10	2	DD	129	Ecdysone agonist / disruptor, Diacylhydrazines	Ecdysone agonist / disruptor	n-methylcorydaldine
1996	2020	24	Pseudatomoscelis_seriatus	Methoxyfenozide	0	0.525423729	Pseudatomoscelis	Miridae	Hemiptera	7	38	1	DD	16	Ecdysone agonist / disruptor, Diacylhydrazines	Ecdysone agonist / disruptor	n-methylcorydaldine
1996	2020	24	Pseudococcus_maritimus	Methoxyfenozide	0	0.525423729	Pseudococcus	Pseudococcidae	Hemiptera	2	92	1	HD	18	Ecdysone agonist / disruptor, Diacylhydrazines	Ecdysone agonist / disruptor	n-methylcorydaldine
1996	2020	24	Rhizoglyphus_robini	Methoxyfenozide	0	0.525423729	Rhizoglyphus	Acaridae	Astigmata	25	3	1	DD	32	Ecdysone agonist / disruptor, Diacylhydrazines	Ecdysone agonist / disruptor	n-methylcorydaldine
1996	2020	24	Rhopalosiphum_padi	Methoxyfenozide	0	0.525423729	Rhopalosiphum	Aphididae	Hemiptera	29.5	119	1	DD	284	Ecdysone agonist / disruptor, Diacylhydrazines	Ecdysone agonist / disruptor	n-methylcorydaldine
1996	2020	24	Schizaphis_graminum	Methoxyfenozide	0	0.525423729	Schizaphis	Aphididae	Hemiptera	9.5	44	1	DD	175	Ecdysone agonist / disruptor, Diacylhydrazines	Ecdysone agonist / disruptor	n-methylcorydaldine
1996	2020	24	Sitobion_avenae	Methoxyfenozide	0	0.525423729	Sitobion	Aphididae	Hemiptera	21.71	95	0	DD	226	Ecdysone agonist / disruptor, Diacylhydrazines	Ecdysone agonist / disruptor	n-methylcorydaldine
1996	2020	24	Spodoptera_frugiperda	Methoxyfenozide	0	0.525423729	Spodoptera	Noctuidae	Lepidoptera	5.5	69	5	DD	2401	Ecdysone agonist / disruptor, Diacylhydrazines	Ecdysone agonist / disruptor	n-methylcorydaldine
1996	2020	24	Tetranychus_desertorum	Methoxyfenozide	0	0.525423729	Tetranychus	Tetranychidae	Prostigmata	15	4	1	HD	2	Ecdysone agonist / disruptor, Diacylhydrazines	Ecdysone agonist / disruptor	n-methylcorydaldine
1996	2020	24	Tetranychus_mcdanieli	Methoxyfenozide	0	0.525423729	Tetranychus	Tetranychidae	Prostigmata	9	3	4	HD	3	Ecdysone agonist / disruptor, Diacylhydrazines	Ecdysone agonist / disruptor	n-methylcorydaldine
1996	2020	24	Tetranychus_pacificus	Methoxyfenozide	0	0.525423729	Tetranychus	Tetranychidae	Prostigmata	15	14	4	HD	11	Ecdysone agonist / disruptor, Diacylhydrazines	Ecdysone agonist / disruptor	n-methylcorydaldine
1996	2020	24	Tetranychus_tumidus	Methoxyfenozide	0	0.525423729	Tetranychus	Tetranychidae	Prostigmata	18.5	2	2	HD	0	Ecdysone agonist / disruptor, Diacylhydrazines	Ecdysone agonist / disruptor	n-methylcorydaldine
1996	2020	24	Tetranychus_turkestani	Methoxyfenozide	0	0.525423729	Tetranychus	Tetranychidae	Prostigmata	12	5	4	HD	11	Ecdysone agonist / disruptor, Diacylhydrazines	Ecdysone agonist / disruptor	n-methylcorydaldine
1996	2020	24	Tetranychus_urticae	Methoxyfenozide	0	0.525423729	Tetranychus	Tetranychidae	Prostigmata	15.5	81	22	HD	861	Ecdysone agonist / disruptor, Diacylhydrazines	Ecdysone agonist / disruptor	n-methylcorydaldine
1996	2020	24	Thrips_palmi	Methoxyfenozide	0	0.525423729	Thrips	Thripidae	Thysanoptera	7.5	18	2	HD	35	Ecdysone agonist / disruptor, Diacylhydrazines	Ecdysone agonist / disruptor	n-methylcorydaldine
1996	2020	24	Thrips_tabaci	Methoxyfenozide	0	0.525423729	Thrips	Thripidae	Thysanoptera	7.5	24	8	HD	122	Ecdysone agonist / disruptor, Diacylhydrazines	Ecdysone agonist / disruptor	n-methylcorydaldine
1996	2020	24	Trialeurodes_vaporariorum	Methoxyfenozide	0	0.525423729	Trialeurodes	Aleyrodidae	Hemiptera	2.5	77	10	HD	123	Ecdysone agonist / disruptor, Diacylhydrazines	Ecdysone agonist / disruptor	n-methylcorydaldine
1996	2020	24	Trichoplusia_ni	Methoxyfenozide	0	0.525423729	Trichoplusia	Noctuidae	Lepidoptera	3	69	4	DD	1009	Ecdysone agonist / disruptor, Diacylhydrazines	Ecdysone agonist / disruptor	n-methylcorydaldine
1994	2020	26	Aculops_lycopersici	Tebufenozide	0	0.528735632	Aculops	Eriophyidae	Prostigmata	7	9	1	HD	8	Ecdysone agonist / disruptor, Diacylhydrazines	Ecdysone agonist / disruptor	n-benzoyltyramine
1994	2020	26	Agrotis_ipsilon	Tebufenozide	0	0.528735632	Agrotis	Noctuidae	Lepidoptera	3	56	3	DD	129	Ecdysone agonist / disruptor, Diacylhydrazines	Ecdysone agonist / disruptor	n-benzoyltyramine
1994	2020	26	Anarsia_lineatella	Tebufenozide	0	0.528735632	Anarsia	Gelechiidae	Lepidoptera	2.5	7	1	DD	10	Ecdysone agonist / disruptor, Diacylhydrazines	Ecdysone agonist / disruptor	n-benzoyltyramine
1994	2020	26	Anthonomus_eugenii	Tebufenozide	0	0.528735632	Anthonomus	Curculionidae	Coleoptera	6.5	5	2	DD	7	Ecdysone agonist / disruptor, Diacylhydrazines	Ecdysone agonist / disruptor	n-benzoyltyramine
1994	2020	26	Anthonomus_grandis	Tebufenozide	0	0.528735632	Anthonomus	Curculionidae	Coleoptera	3	8	5	DD	157	Ecdysone agonist / disruptor, Diacylhydrazines	Ecdysone agonist / disruptor	n-benzoyltyramine
1994	2020	26	Aphis_fabae	Tebufenozide	0	0.528735632	Aphis	Aphididae	Hemiptera	30.2	633	2	DD	128	Ecdysone agonist / disruptor, Diacylhydrazines	Ecdysone agonist / disruptor	n-benzoyltyramine
1994	2020	26	Aphis_nasturtii	Tebufenozide	0	0.528735632	Aphis	Aphididae	Hemiptera	30.2	158	1	DD	6	Ecdysone agonist / disruptor, Diacylhydrazines	Ecdysone agonist / disruptor	n-benzoyltyramine
1994	2020	26	Aphis_pomi	Tebufenozide	0	0.528735632	Aphis	Aphididae	Hemiptera	12	28	1	DD	14	Ecdysone agonist / disruptor, Diacylhydrazines	Ecdysone agonist / disruptor	n-benzoyltyramine
1994	2020	26	Argyrotaenia_velutinana	Tebufenozide	0	0.528735632	Argyrotaenia	Tortricidae	Lepidoptera	3	36	1	DD	22	Ecdysone agonist / disruptor, Diacylhydrazines	Ecdysone agonist / disruptor	n-benzoyltyramine
1994	2020	26	Brevicoryne_brassicae	Tebufenozide	0	0.528735632	Brevicoryne	Aphididae	Hemiptera	25.5	73	0	DD	125	Ecdysone agonist / disruptor, Diacylhydrazines	Ecdysone agonist / disruptor	n-benzoyltyramine
1994	2020	26	Bucculatrix_thurberiella	Tebufenozide	0	0.528735632	Bucculatrix	Bucculatricidae	Lepidoptera	5	2	3	HD	3	Ecdysone agonist / disruptor, Diacylhydrazines	Ecdysone agonist / disruptor	n-benzoyltyramine
1994	2020	26	Ceroplastes_floridensis	Tebufenozide	0	0.528735632	Ceroplastes	Coccidae	Hemiptera	2	162	1	HD	4	Ecdysone agonist / disruptor, Diacylhydrazines	Ecdysone agonist / disruptor	n-benzoyltyramine
1994	2020	26	Chaetosiphon_fragaefolii	Tebufenozide	0	0.528735632	Chaetosiphon	Aphididae	Hemiptera	21.71	5	1	DD	8	Ecdysone agonist / disruptor, Diacylhydrazines	Ecdysone agonist / disruptor	n-benzoyltyramine
1994	2020	26	Chromaphis_juglandicola	Tebufenozide	0	0.528735632	Chromaphis	Aphididae	Hemiptera	10.5	6	2	DD	2	Ecdysone agonist / disruptor, Diacylhydrazines	Ecdysone agonist / disruptor	n-benzoyltyramine
1994	2020	26	Circulifer_tenellus	Tebufenozide	0	0.528735632	Circulifer	Cicadellidae	Hemiptera	3	6	1	DD	24	Ecdysone agonist / disruptor, Diacylhydrazines	Ecdysone agonist / disruptor	n-benzoyltyramine
1994	2020	26	Conoderus_falli	Tebufenozide	0	0.528735632	Conoderus	Elateridae	Coleoptera	2	7	3	DD	2	Ecdysone agonist / disruptor, Diacylhydrazines	Ecdysone agonist / disruptor	n-benzoyltyramine
1994	2020	26	Delia_floralis	Tebufenozide	0	0.528735632	Delia	Anthomyiidae	Diptera	3.17	5	1	DD	2	Ecdysone agonist / disruptor, Diacylhydrazines	Ecdysone agonist / disruptor	n-benzoyltyramine
1994	2020	26	Delia_florilega	Tebufenozide	0	0.528735632	Delia	Anthomyiidae	Diptera	3.17	5	1	DD	1	Ecdysone agonist / disruptor, Diacylhydrazines	Ecdysone agonist / disruptor	n-benzoyltyramine
1994	2020	26	Delia_platura	Tebufenozide	0	0.528735632	Delia	Anthomyiidae	Diptera	4	28	2	DD	10	Ecdysone agonist / disruptor, Diacylhydrazines	Ecdysone agonist / disruptor	n-benzoyltyramine
1994	2020	26	Diabrotica_longicornis	Tebufenozide	0	0.528735632	Diabrotica	Chrysomelidae	Coleoptera	1	59	2	DD	3	Ecdysone agonist / disruptor, Diacylhydrazines	Ecdysone agonist / disruptor	n-benzoyltyramine
1994	2020	26	Diabrotica_undecimpunctata	Tebufenozide	0	0.528735632	Diabrotica	Chrysomelidae	Coleoptera	2	220	4	DD	48	Ecdysone agonist / disruptor, Diacylhydrazines	Ecdysone agonist / disruptor	n-benzoyltyramine
1994	2020	26	Diabrotica_virgifera	Tebufenozide	0	0.528735632	Diabrotica	Chrysomelidae	Coleoptera	1	101	2	DD	356	Ecdysone agonist / disruptor, Diacylhydrazines	Ecdysone agonist / disruptor	n-benzoyltyramine
1994	2020	26	Diaphorina_citri	Tebufenozide	0	0.528735632	Diaphorina	Psyllidae	Hemiptera	9.5	2	0	DD	208	Ecdysone agonist / disruptor, Diacylhydrazines	Ecdysone agonist / disruptor	n-benzoyltyramine
1994	2020	26	Epilachna_varivestis	Tebufenozide	0	0.528735632	Epilachna	Coccinellidae	Coleoptera	2.5	7	1	DD	37	Ecdysone agonist / disruptor, Diacylhydrazines	Ecdysone agonist / disruptor	n-benzoyltyramine
1994	2020	26	Epitrix_tuberis	Tebufenozide	0	0.528735632	Epitrix	Chrysomelidae	Coleoptera	1.5	32	2	DD	4	Ecdysone agonist / disruptor, Diacylhydrazines	Ecdysone agonist / disruptor	n-benzoyltyramine
1994	2020	26	Euxoa_messoria	Tebufenozide	0	0.528735632	Euxoa	Noctuidae	Lepidoptera	1	22	1	DD	3	Ecdysone agonist / disruptor, Diacylhydrazines	Ecdysone agonist / disruptor	n-benzoyltyramine
1994	2020	26	Euxoa_ochrogaster	Tebufenozide	0	0.528735632	Euxoa	Noctuidae	Lepidoptera	1	20	2	DD	1	Ecdysone agonist / disruptor, Diacylhydrazines	Ecdysone agonist / disruptor	n-benzoyltyramine
1994	2020	26	Evergestis_pallidata	Tebufenozide	0	0.528735632	Evergestis	Crambidae	Lepidoptera	2	5	2	DD	0	Ecdysone agonist / disruptor, Diacylhydrazines	Ecdysone agonist / disruptor	n-benzoyltyramine
1994	2020	26	Frankliniella_occidentalis	Tebufenozide	0	0.528735632	Frankliniella	Thripidae	Thysanoptera	6	52	8	HD	349	Ecdysone agonist / disruptor, Diacylhydrazines	Ecdysone agonist / disruptor	n-benzoyltyramine
1994	2020	26	Frankliniella_tritici	Tebufenozide	0	0.528735632	Frankliniella	Thripidae	Thysanoptera	12.5	15	1	HD	11	Ecdysone agonist / disruptor, Diacylhydrazines	Ecdysone agonist / disruptor	n-benzoyltyramine
1994	2020	26	Grapholita_molesta	Tebufenozide	0	0.528735632	Grapholita	Tortricidae	Lepidoptera	4	15	2	DD	106	Ecdysone agonist / disruptor, Diacylhydrazines	Ecdysone agonist / disruptor	n-benzoyltyramine
1994	2020	26	Helicoverpa_zea	Tebufenozide	0	0.528735632	Helicoverpa	Noctuidae	Lepidoptera	4	43	5	DD	661	Ecdysone agonist / disruptor, Diacylhydrazines	Ecdysone agonist / disruptor	n-benzoyltyramine
1994	2020	26	Heliothis_virescens	Tebufenozide	0	0.528735632	Heliothis	Noctuidae	Lepidoptera	5	29	7	DD	783	Ecdysone agonist / disruptor, Diacylhydrazines	Ecdysone agonist / disruptor	n-benzoyltyramine
1994	2020	26	Hypera_postica	Tebufenozide	0	0.528735632	Hypera	Curculionidae	Coleoptera	1	17	2	DD	26	Ecdysone agonist / disruptor, Diacylhydrazines	Ecdysone agonist / disruptor	n-benzoyltyramine
1994	2020	26	Keiferia_lycopersicella	Tebufenozide	0	0.528735632	Keiferia	Gelechiidae	Lepidoptera	7.5	5	2	DD	2	Ecdysone agonist / disruptor, Diacylhydrazines	Ecdysone agonist / disruptor	n-benzoyltyramine
1994	2020	26	Leptinotarsa_decemlineata	Tebufenozide	0	0.528735632	Leptinotarsa	Chrysomelidae	Coleoptera	2	66	9	DD	447	Ecdysone agonist / disruptor, Diacylhydrazines	Ecdysone agonist / disruptor	n-benzoyltyramine
1994	2020	26	Lipaphis_erysimi	Tebufenozide	0	0.528735632	Lipaphis	Aphididae	Hemiptera		40	0	DD	65	Ecdysone agonist / disruptor, Diacylhydrazines	Ecdysone agonist / disruptor	n-benzoyltyramine
1994	2020	26	Liriomyza_sativae	Tebufenozide	0	0.528735632	Liriomyza	Agromyzidae	Diptera	7.5	30	0	DD	45	Ecdysone agonist / disruptor, Diacylhydrazines	Ecdysone agonist / disruptor	n-benzoyltyramine
1994	2020	26	Liriomyza_trifolii	Tebufenozide	0	0.528735632	Liriomyza	Agromyzidae	Diptera	7.5	48	6	DD	53	Ecdysone agonist / disruptor, Diacylhydrazines	Ecdysone agonist / disruptor	n-benzoyltyramine
1994	2020	26	Lygus_elisus	Tebufenozide	0	0.528735632	Lygus	Miridae	Hemiptera	4	80	1	DD	2	Ecdysone agonist / disruptor, Diacylhydrazines	Ecdysone agonist / disruptor	n-benzoyltyramine
1994	2020	26	Lygus_hesperus	Tebufenozide	0	0.528735632	Lygus	Miridae	Hemiptera	4	60	2	DD	72	Ecdysone agonist / disruptor, Diacylhydrazines	Ecdysone agonist / disruptor	n-benzoyltyramine
1994	2020	26	Lymantria_dispar	Tebufenozide	0	0.528735632	Lymantria	Lymantriidae	Lepidoptera	1	34	2	DD	662	Ecdysone agonist / disruptor, Diacylhydrazines	Ecdysone agonist / disruptor	n-benzoyltyramine
1994	2020	26	Manduca_quinquemaculata	Tebufenozide	0	0.528735632	Manduca	Sphingidae	Lepidoptera	2.5	8	1	DD	11	Ecdysone agonist / disruptor, Diacylhydrazines	Ecdysone agonist / disruptor	n-benzoyltyramine
1994	2020	26	Manduca_sexta	Tebufenozide	0	0.528735632	Manduca	Sphingidae	Lepidoptera	2.5	11	1	DD	2869	Ecdysone agonist / disruptor, Diacylhydrazines	Ecdysone agonist / disruptor	n-benzoyltyramine
1994	2020	26	Myzus_persicae	Tebufenozide	0	0.528735632	Myzus	Aphididae	Hemiptera	17.5	861	6	DD	907	Ecdysone agonist / disruptor, Diacylhydrazines	Ecdysone agonist / disruptor	n-benzoyltyramine
1994	2020	26	Oligonychus_pratensis	Tebufenozide	0	0.528735632	Oligonychus	Tetranychidae	Prostigmata	6.5	10	3	HD	6	Ecdysone agonist / disruptor, Diacylhydrazines	Ecdysone agonist / disruptor	n-benzoyltyramine
1994	2020	26	Panonychus_ulmi	Tebufenozide	0	0.528735632	Panonychus	Tetranychidae	Prostigmata	6.5	8	12	HD	55	Ecdysone agonist / disruptor, Diacylhydrazines	Ecdysone agonist / disruptor	n-benzoyltyramine
1994	2020	26	Pectinophora_gossypiella	Tebufenozide	0	0.528735632	Pectinophora	Gelechiidae	Lepidoptera	5	10	6	DD	128	Ecdysone agonist / disruptor, Diacylhydrazines	Ecdysone agonist / disruptor	n-benzoyltyramine
1994	2020	26	Phorodon_humuli	Tebufenozide	0	0.528735632	Phorodon	Aphididae	Hemiptera		7	5	DD	16	Ecdysone agonist / disruptor, Diacylhydrazines	Ecdysone agonist / disruptor	n-benzoyltyramine
1994	2020	26	Phthorimaea_operculella	Tebufenozide	0	0.528735632	Phthorimaea	Gelechiidae	Lepidoptera	5.5	12	3	DD	78	Ecdysone agonist / disruptor, Diacylhydrazines	Ecdysone agonist / disruptor	n-benzoyltyramine
1994	2020	26	Phyllocoptruta_oleivora	Tebufenozide	0	0.528735632	Phyllocoptruta	Eriophyidae	Prostigmata	30	2	1	HD	15	Ecdysone agonist / disruptor, Diacylhydrazines	Ecdysone agonist / disruptor	n-benzoyltyramine
1994	2020	26	Phyllonorycter_elmaella	Tebufenozide	0	0.528735632	Phyllonorycter	Gracillariidae	Lepidoptera	3	4	1	DD	0	Ecdysone agonist / disruptor, Diacylhydrazines	Ecdysone agonist / disruptor	n-benzoyltyramine
1994	2020	26	Phyllonorycter_mespilella	Tebufenozide	0	0.528735632	Phyllonorycter	Gracillariidae	Lepidoptera	3	7	2	DD	3	Ecdysone agonist / disruptor, Diacylhydrazines	Ecdysone agonist / disruptor	n-benzoyltyramine
1994	2020	26	Phyllotreta_striolata	Tebufenozide	0	0.528735632	Phyllotreta	Chrysomelidae	Coleoptera	2	84	1	DD	18	Ecdysone agonist / disruptor, Diacylhydrazines	Ecdysone agonist / disruptor	n-benzoyltyramine
1994	2020	26	Pieris_rapae	Tebufenozide	0	0.528735632	Pieris	Pieridae	Lepidoptera	4.5	22	4	DD	379	Ecdysone agonist / disruptor, Diacylhydrazines	Ecdysone agonist / disruptor	n-benzoyltyramine
1994	2020	26	Planococcus_ficus	Tebufenozide	0	0.528735632	Planococcus	Pseudococcidae	Hemiptera	3	22	1	HD	32	Ecdysone agonist / disruptor, Diacylhydrazines	Ecdysone agonist / disruptor	n-benzoyltyramine
1994	2020	26	Platynota_idaeusalis	Tebufenozide	0	0.528735632	Platynota	Tortricidae	Lepidoptera	2	20	1	DD	9	Ecdysone agonist / disruptor, Diacylhydrazines	Ecdysone agonist / disruptor	n-benzoyltyramine
1994	2020	26	Popillia_japonica	Tebufenozide	0	0.528735632	Popillia	Scarabaeidae	Coleoptera	1	10	2	DD	129	Ecdysone agonist / disruptor, Diacylhydrazines	Ecdysone agonist / disruptor	n-benzoyltyramine
1994	2020	26	Pseudococcus_maritimus	Tebufenozide	0	0.528735632	Pseudococcus	Pseudococcidae	Hemiptera	2	92	1	HD	18	Ecdysone agonist / disruptor, Diacylhydrazines	Ecdysone agonist / disruptor	n-benzoyltyramine
1994	2020	26	Rhopalosiphum_padi	Tebufenozide	0	0.528735632	Rhopalosiphum	Aphididae	Hemiptera	29.5	119	1	DD	284	Ecdysone agonist / disruptor, Diacylhydrazines	Ecdysone agonist / disruptor	n-benzoyltyramine
1994	2020	26	Schizaphis_graminum	Tebufenozide	0	0.528735632	Schizaphis	Aphididae	Hemiptera	9.5	44	1	DD	175	Ecdysone agonist / disruptor, Diacylhydrazines	Ecdysone agonist / disruptor	n-benzoyltyramine
1994	2020	26	Sitobion_avenae	Tebufenozide	0	0.528735632	Sitobion	Aphididae	Hemiptera	21.71	95	0	DD	226	Ecdysone agonist / disruptor, Diacylhydrazines	Ecdysone agonist / disruptor	n-benzoyltyramine
1994	2020	26	Spodoptera_frugiperda	Tebufenozide	0	0.528735632	Spodoptera	Noctuidae	Lepidoptera	5.5	69	5	DD	2401	Ecdysone agonist / disruptor, Diacylhydrazines	Ecdysone agonist / disruptor	n-benzoyltyramine
1994	2020	26	Tetranychus_mcdanieli	Tebufenozide	0	0.528735632	Tetranychus	Tetranychidae	Prostigmata	9	3	4	HD	3	Ecdysone agonist / disruptor, Diacylhydrazines	Ecdysone agonist / disruptor	n-benzoyltyramine
1994	2020	26	Tetranychus_pacificus	Tebufenozide	0	0.528735632	Tetranychus	Tetranychidae	Prostigmata	15	14	4	HD	11	Ecdysone agonist / disruptor, Diacylhydrazines	Ecdysone agonist / disruptor	n-benzoyltyramine
1994	2020	26	Tetranychus_turkestani	Tebufenozide	0	0.528735632	Tetranychus	Tetranychidae	Prostigmata	12	5	4	HD	11	Ecdysone agonist / disruptor, Diacylhydrazines	Ecdysone agonist / disruptor	n-benzoyltyramine
1994	2020	26	Thrips_palmi	Tebufenozide	0	0.528735632	Thrips	Thripidae	Thysanoptera	7.5	18	2	HD	35	Ecdysone agonist / disruptor, Diacylhydrazines	Ecdysone agonist / disruptor	n-benzoyltyramine
1994	2020	26	Thrips_tabaci	Tebufenozide	0	0.528735632	Thrips	Thripidae	Thysanoptera	7.5	24	8	HD	122	Ecdysone agonist / disruptor, Diacylhydrazines	Ecdysone agonist / disruptor	n-benzoyltyramine
1994	2020	26	Aphis_gossypii	Tebufenozide	0	0.528735632	Aphis	Aphididae	Hemiptera	31.5	1029	8	DD	316	Ecdysone agonist / disruptor, Diacylhydrazines	Ecdysone agonist / disruptor	n-benzoyltyramine
1994	2020	26	Aulacorthum_solani	Tebufenozide	0	0.528735632	Aulacorthum	Aphididae	Hemiptera	10	433	1	DD	27	Ecdysone agonist / disruptor, Diacylhydrazines	Ecdysone agonist / disruptor	n-benzoyltyramine
1994	2020	26	Bemisia_tabaci	Tebufenozide	0	0.528735632	Bemisia	Aleyrodidae	Hemiptera	13	100	10	HD	1032	Ecdysone agonist / disruptor, Diacylhydrazines	Ecdysone agonist / disruptor	n-benzoyltyramine
1994	2020	26	Epitrix_hirtipennis	Tebufenozide	0	0.528735632	Epitrix	Chrysomelidae	Coleoptera	3	44	2	DD	7	Ecdysone agonist / disruptor, Diacylhydrazines	Ecdysone agonist / disruptor	n-benzoyltyramine
1994	2020	26	Lygus_lineolaris	Tebufenozide	0	0.528735632	Lygus	Miridae	Hemiptera	4	150	4	DD	83	Ecdysone agonist / disruptor, Diacylhydrazines	Ecdysone agonist / disruptor	n-benzoyltyramine
1994	2020	26	Nezara_viridula	Tebufenozide	0	0.528735632	Nezara	Pentatomidae	Hemiptera	2.5	46	1	DD	170	Ecdysone agonist / disruptor, Diacylhydrazines	Ecdysone agonist / disruptor	n-benzoyltyramine
1994	2020	26	Pseudatomoscelis_seriatus	Tebufenozide	0	0.528735632	Pseudatomoscelis	Miridae	Hemiptera	7	38	1	DD	16	Ecdysone agonist / disruptor, Diacylhydrazines	Ecdysone agonist / disruptor	n-benzoyltyramine
1994	2020	26	Tetranychus_urticae	Tebufenozide	0	0.528735632	Tetranychus	Tetranychidae	Prostigmata	15.5	81	22	HD	861	Ecdysone agonist / disruptor, Diacylhydrazines	Ecdysone agonist / disruptor	n-benzoyltyramine
1994	2020	26	Trialeurodes_vaporariorum	Tebufenozide	0	0.528735632	Trialeurodes	Aleyrodidae	Hemiptera	2.5	77	10	HD	123	Ecdysone agonist / disruptor, Diacylhydrazines	Ecdysone agonist / disruptor	n-benzoyltyramine
1994	2020	26	Trichoplusia_ni	Tebufenozide	0	0.528735632	Trichoplusia	Noctuidae	Lepidoptera	3	69	4	DD	1009	Ecdysone agonist / disruptor, Diacylhydrazines	Ecdysone agonist / disruptor	n-benzoyltyramine
1994	2020	26	Blissus_leucopterus	Tebufenozide	0	0.528735632	Blissus	Blissidae	Hemiptera	2.5	13	1	DD	7	Ecdysone agonist / disruptor, Diacylhydrazines	Ecdysone agonist / disruptor	n-benzoyltyramine
1994	2020	26	Diatraea_saccharalis	Tebufenozide	0	0.528735632	Diatraea	Crambidae	Lepidoptera	4	16	3	DD	142	Ecdysone agonist / disruptor, Diacylhydrazines	Ecdysone agonist / disruptor	n-benzoyltyramine
1994	2020	26	Eotetranychus_hicoriae	Tebufenozide	0	0.528735632	Eotetranychus	Tetranychidae	Prostigmata	11.97	2	1	HD	0	Ecdysone agonist / disruptor, Diacylhydrazines	Ecdysone agonist / disruptor	n-benzoyltyramine
1994	2020	26	Erythroneura_elegantula	Tebufenozide	0	0.528735632	Erythroneura	Cicadellidae	Hemiptera	2.5	1	4	DD	5	Ecdysone agonist / disruptor, Diacylhydrazines	Ecdysone agonist / disruptor	n-benzoyltyramine
1994	2020	26	Nasonovia_ribisnigri	Tebufenozide	0	0.528735632	Nasonovia	Aphididae	Hemiptera		40	4	DD	26	Ecdysone agonist / disruptor, Diacylhydrazines	Ecdysone agonist / disruptor	n-benzoyltyramine
1990	2020	30	Aculops_lycopersici	Fenpyroximate	0	0.308571429	Aculops	Eriophyidae	Prostigmata	7	9	1	HD	8	Mitochondrial complex I electron transport inhibitors	Electron transport inhibitors	meconin
1990	2020	30	Agrotis_ipsilon	Fenpyroximate	0	0.308571429	Agrotis	Noctuidae	Lepidoptera	3	56	3	DD	129	Mitochondrial complex I electron transport inhibitors	Electron transport inhibitors	meconin
1990	2020	30	Anarsia_lineatella	Fenpyroximate	0	0.308571429	Anarsia	Gelechiidae	Lepidoptera	2.5	7	1	DD	10	Mitochondrial complex I electron transport inhibitors	Electron transport inhibitors	meconin
1990	2020	30	Anthonomus_eugenii	Fenpyroximate	0	0.308571429	Anthonomus	Curculionidae	Coleoptera	6.5	5	2	DD	7	Mitochondrial complex I electron transport inhibitors	Electron transport inhibitors	meconin
1990	2020	30	Anthonomus_grandis	Fenpyroximate	0	0.308571429	Anthonomus	Curculionidae	Coleoptera	3	8	5	DD	157	Mitochondrial complex I electron transport inhibitors	Electron transport inhibitors	meconin
1990	2020	30	Aphis_fabae	Fenpyroximate	0	0.308571429	Aphis	Aphididae	Hemiptera	30.2	633	2	DD	128	Mitochondrial complex I electron transport inhibitors	Electron transport inhibitors	meconin
1990	2020	30	Aphis_gossypii	Fenpyroximate	0	0.308571429	Aphis	Aphididae	Hemiptera	31.5	1029	8	DD	316	Mitochondrial complex I electron transport inhibitors	Electron transport inhibitors	meconin
1990	2020	30	Aphis_nasturtii	Fenpyroximate	0	0.308571429	Aphis	Aphididae	Hemiptera	30.2	158	1	DD	6	Mitochondrial complex I electron transport inhibitors	Electron transport inhibitors	meconin
1990	2020	30	Aphis_pomi	Fenpyroximate	0	0.308571429	Aphis	Aphididae	Hemiptera	12	28	1	DD	14	Mitochondrial complex I electron transport inhibitors	Electron transport inhibitors	meconin
1990	2020	30	Argyrotaenia_velutinana	Fenpyroximate	0	0.308571429	Argyrotaenia	Tortricidae	Lepidoptera	3	36	1	DD	22	Mitochondrial complex I electron transport inhibitors	Electron transport inhibitors	meconin
1990	2020	30	Aulacorthum_solani	Fenpyroximate	0	0.308571429	Aulacorthum	Aphididae	Hemiptera	10	433	1	DD	27	Mitochondrial complex I electron transport inhibitors	Electron transport inhibitors	meconin
1990	2020	30	Bemisia_tabaci	Fenpyroximate	0	0.308571429	Bemisia	Aleyrodidae	Hemiptera	13	100	10	HD	1032	Mitochondrial complex I electron transport inhibitors	Electron transport inhibitors	meconin
1990	2020	30	Brevicoryne_brassicae	Fenpyroximate	0	0.308571429	Brevicoryne	Aphididae	Hemiptera	25.5	73	0	DD	125	Mitochondrial complex I electron transport inhibitors	Electron transport inhibitors	meconin
1990	2020	30	Bucculatrix_thurberiella	Fenpyroximate	0	0.308571429	Bucculatrix	Bucculatricidae	Lepidoptera	5	2	3	HD	3	Mitochondrial complex I electron transport inhibitors	Electron transport inhibitors	meconin
1990	2020	30	Callosobruchus_maculatus	Fenpyroximate	0	0.308571429	Callosobruchus	Chrysomelidae	Coleoptera	6.5	12	2	DD	314	Mitochondrial complex I electron transport inhibitors	Electron transport inhibitors	meconin
1990	2020	30	Ceroplastes_floridensis	Fenpyroximate	0	0.308571429	Ceroplastes	Coccidae	Hemiptera	2	162	1	HD	4	Mitochondrial complex I electron transport inhibitors	Electron transport inhibitors	meconin
1990	2020	30	Chaetosiphon_fragaefolii	Fenpyroximate	0	0.308571429	Chaetosiphon	Aphididae	Hemiptera	21.71	5	1	DD	8	Mitochondrial complex I electron transport inhibitors	Electron transport inhibitors	meconin
1990	2020	30	Choristoneura_rosaceana	Fenpyroximate	0	0.308571429	Choristoneura	Tortricidae	Lepidoptera	1.5	56	4	DD	76	Mitochondrial complex I electron transport inhibitors	Electron transport inhibitors	meconin
1990	2020	30	Chromaphis_juglandicola	Fenpyroximate	0	0.308571429	Chromaphis	Aphididae	Hemiptera	10.5	6	2	DD	2	Mitochondrial complex I electron transport inhibitors	Electron transport inhibitors	meconin
1990	2020	30	Circulifer_tenellus	Fenpyroximate	0	0.308571429	Circulifer	Cicadellidae	Hemiptera	3	6	1	DD	24	Mitochondrial complex I electron transport inhibitors	Electron transport inhibitors	meconin
1990	2020	30	Conoderus_falli	Fenpyroximate	0	0.308571429	Conoderus	Elateridae	Coleoptera	2	7	3	DD	2	Mitochondrial complex I electron transport inhibitors	Electron transport inhibitors	meconin
1990	2020	30	Conoderus_vespertinus	Fenpyroximate	0	0.308571429	Conoderus	Elateridae	Coleoptera	0.32	2	1	DD	2	Mitochondrial complex I electron transport inhibitors	Electron transport inhibitors	meconin
1990	2020	30	Cydia_pomonella	Fenpyroximate	0	0.308571429	Cydia	Tortricidae	Lepidoptera	2	13	8	DD	404	Mitochondrial complex I electron transport inhibitors	Electron transport inhibitors	meconin
1990	2020	30	Cylas_formicarius	Fenpyroximate	0	0.308571429	Cylas	Brentidae	Coleoptera	10.5	4	3	DD	34	Mitochondrial complex I electron transport inhibitors	Electron transport inhibitors	meconin
1990	2020	30	Delia_florilega	Fenpyroximate	0	0.308571429	Delia	Anthomyiidae	Diptera	3.17	5	1	DD	1	Mitochondrial complex I electron transport inhibitors	Electron transport inhibitors	meconin
1990	2020	30	Delia_platura	Fenpyroximate	0	0.308571429	Delia	Anthomyiidae	Diptera	4	28	2	DD	10	Mitochondrial complex I electron transport inhibitors	Electron transport inhibitors	meconin
1990	2020	30	Diabrotica_longicornis	Fenpyroximate	0	0.308571429	Diabrotica	Chrysomelidae	Coleoptera	1	59	2	DD	3	Mitochondrial complex I electron transport inhibitors	Electron transport inhibitors	meconin
1990	2020	30	Diabrotica_undecimpunctata	Fenpyroximate	0	0.308571429	Diabrotica	Chrysomelidae	Coleoptera	2	220	4	DD	48	Mitochondrial complex I electron transport inhibitors	Electron transport inhibitors	meconin
1990	2020	30	Diabrotica_virgifera	Fenpyroximate	0	0.308571429	Diabrotica	Chrysomelidae	Coleoptera	1	101	2	DD	356	Mitochondrial complex I electron transport inhibitors	Electron transport inhibitors	meconin
1990	2020	30	Diaphorina_citri	Fenpyroximate	0	0.308571429	Diaphorina	Psyllidae	Hemiptera	9.5	2	0	DD	208	Mitochondrial complex I electron transport inhibitors	Electron transport inhibitors	meconin
1990	2020	30	Eotetranychus_hicoriae	Fenpyroximate	0	0.308571429	Eotetranychus	Tetranychidae	Prostigmata	11.97	2	1	HD	0	Mitochondrial complex I electron transport inhibitors	Electron transport inhibitors	meconin
1990	2020	30	Epilachna_varivestis	Fenpyroximate	0	0.308571429	Epilachna	Coccinellidae	Coleoptera	2.5	7	1	DD	37	Mitochondrial complex I electron transport inhibitors	Electron transport inhibitors	meconin
1990	2020	30	Epitrix_hirtipennis	Fenpyroximate	0	0.308571429	Epitrix	Chrysomelidae	Coleoptera	3	44	2	DD	7	Mitochondrial complex I electron transport inhibitors	Electron transport inhibitors	meconin
1990	2020	30	Epitrix_tuberis	Fenpyroximate	0	0.308571429	Epitrix	Chrysomelidae	Coleoptera	1.5	32	2	DD	4	Mitochondrial complex I electron transport inhibitors	Electron transport inhibitors	meconin
1990	2020	30	Erythroneura_elegantula	Fenpyroximate	0	0.308571429	Erythroneura	Cicadellidae	Hemiptera	2.5	1	4	DD	5	Mitochondrial complex I electron transport inhibitors	Electron transport inhibitors	meconin
1990	2020	30	Euxoa_messoria	Fenpyroximate	0	0.308571429	Euxoa	Noctuidae	Lepidoptera	1	22	1	DD	3	Mitochondrial complex I electron transport inhibitors	Electron transport inhibitors	meconin
1990	2020	30	Euxoa_ochrogaster	Fenpyroximate	0	0.308571429	Euxoa	Noctuidae	Lepidoptera	1	20	2	DD	1	Mitochondrial complex I electron transport inhibitors	Electron transport inhibitors	meconin
1990	2020	30	Frankliniella_occidentalis	Fenpyroximate	0	0.308571429	Frankliniella	Thripidae	Thysanoptera	6	52	8	HD	349	Mitochondrial complex I electron transport inhibitors	Electron transport inhibitors	meconin
1990	2020	30	Frankliniella_tritici	Fenpyroximate	0	0.308571429	Frankliniella	Thripidae	Thysanoptera	12.5	15	1	HD	11	Mitochondrial complex I electron transport inhibitors	Electron transport inhibitors	meconin
1990	2020	30	Grapholita_molesta	Fenpyroximate	0	0.308571429	Grapholita	Tortricidae	Lepidoptera	4	15	2	DD	106	Mitochondrial complex I electron transport inhibitors	Electron transport inhibitors	meconin
1990	2020	30	Helicoverpa_zea	Fenpyroximate	0	0.308571429	Helicoverpa	Noctuidae	Lepidoptera	4	43	5	DD	661	Mitochondrial complex I electron transport inhibitors	Electron transport inhibitors	meconin
1990	2020	30	Heliothis_virescens	Fenpyroximate	0	0.308571429	Heliothis	Noctuidae	Lepidoptera	5	29	7	DD	783	Mitochondrial complex I electron transport inhibitors	Electron transport inhibitors	meconin
1990	2020	30	Hypera_postica	Fenpyroximate	0	0.308571429	Hypera	Curculionidae	Coleoptera	1	17	2	DD	26	Mitochondrial complex I electron transport inhibitors	Electron transport inhibitors	meconin
1990	2020	30	Keiferia_lycopersicella	Fenpyroximate	0	0.308571429	Keiferia	Gelechiidae	Lepidoptera	7.5	5	2	DD	2	Mitochondrial complex I electron transport inhibitors	Electron transport inhibitors	meconin
1990	2020	30	Leptinotarsa_decemlineata	Fenpyroximate	0	0.308571429	Leptinotarsa	Chrysomelidae	Coleoptera	2	66	9	DD	447	Mitochondrial complex I electron transport inhibitors	Electron transport inhibitors	meconin
1990	2020	30	Liriomyza_sativae	Fenpyroximate	0	0.308571429	Liriomyza	Agromyzidae	Diptera	7.5	30	0	DD	45	Mitochondrial complex I electron transport inhibitors	Electron transport inhibitors	meconin
1990	2020	30	Liriomyza_trifolii	Fenpyroximate	0	0.308571429	Liriomyza	Agromyzidae	Diptera	7.5	48	6	DD	53	Mitochondrial complex I electron transport inhibitors	Electron transport inhibitors	meconin
1990	2020	30	Lygus_elisus	Fenpyroximate	0	0.308571429	Lygus	Miridae	Hemiptera	4	80	1	DD	2	Mitochondrial complex I electron transport inhibitors	Electron transport inhibitors	meconin
1990	2020	30	Lygus_hesperus	Fenpyroximate	0	0.308571429	Lygus	Miridae	Hemiptera	4	60	2	DD	72	Mitochondrial complex I electron transport inhibitors	Electron transport inhibitors	meconin
1990	2020	30	Lygus_lineolaris	Fenpyroximate	0	0.308571429	Lygus	Miridae	Hemiptera	4	150	4	DD	83	Mitochondrial complex I electron transport inhibitors	Electron transport inhibitors	meconin
1990	2020	30	Lymantria_dispar	Fenpyroximate	0	0.308571429	Lymantria	Lymantriidae	Lepidoptera	1	34	2	DD	662	Mitochondrial complex I electron transport inhibitors	Electron transport inhibitors	meconin
1990	2020	30	Manduca_quinquemaculata	Fenpyroximate	0	0.308571429	Manduca	Sphingidae	Lepidoptera	2.5	8	1	DD	11	Mitochondrial complex I electron transport inhibitors	Electron transport inhibitors	meconin
1990	2020	30	Manduca_sexta	Fenpyroximate	0	0.308571429	Manduca	Sphingidae	Lepidoptera	2.5	11	1	DD	2869	Mitochondrial complex I electron transport inhibitors	Electron transport inhibitors	meconin
1990	2020	30	Myzus_persicae	Fenpyroximate	0	0.308571429	Myzus	Aphididae	Hemiptera	17.5	861	6	DD	907	Mitochondrial complex I electron transport inhibitors	Electron transport inhibitors	meconin
1990	2020	30	Nezara_viridula	Fenpyroximate	0	0.308571429	Nezara	Pentatomidae	Hemiptera	2.5	46	1	DD	170	Mitochondrial complex I electron transport inhibitors	Electron transport inhibitors	meconin
1990	2020	30	Oligonychus_pratensis	Fenpyroximate	0	0.308571429	Oligonychus	Tetranychidae	Prostigmata	6.5	10	3	HD	6	Mitochondrial complex I electron transport inhibitors	Electron transport inhibitors	meconin
1990	2020	30	Panonychus_ulmi	Fenpyroximate	0	0.308571429	Panonychus	Tetranychidae	Prostigmata	6.5	8	12	HD	55	Mitochondrial complex I electron transport inhibitors	Electron transport inhibitors	meconin
1990	2020	30	Pectinophora_gossypiella	Fenpyroximate	0	0.308571429	Pectinophora	Gelechiidae	Lepidoptera	5	10	6	DD	128	Mitochondrial complex I electron transport inhibitors	Electron transport inhibitors	meconin
1990	2020	30	Phorodon_humuli	Fenpyroximate	0	0.308571429	Phorodon	Aphididae	Hemiptera		7	5	DD	16	Mitochondrial complex I electron transport inhibitors	Electron transport inhibitors	meconin
1990	2020	30	Phthorimaea_operculella	Fenpyroximate	0	0.308571429	Phthorimaea	Gelechiidae	Lepidoptera	5.5	12	3	DD	78	Mitochondrial complex I electron transport inhibitors	Electron transport inhibitors	meconin
1990	2020	30	Phyllocoptruta_oleivora	Fenpyroximate	0	0.308571429	Phyllocoptruta	Eriophyidae	Prostigmata	30	2	1	HD	15	Mitochondrial complex I electron transport inhibitors	Electron transport inhibitors	meconin
1990	2020	30	Phyllonorycter_elmaella	Fenpyroximate	0	0.308571429	Phyllonorycter	Gracillariidae	Lepidoptera	3	4	1	DD	0	Mitochondrial complex I electron transport inhibitors	Electron transport inhibitors	meconin
1990	2020	30	Phyllonorycter_mespilella	Fenpyroximate	0	0.308571429	Phyllonorycter	Gracillariidae	Lepidoptera	3	7	2	DD	3	Mitochondrial complex I electron transport inhibitors	Electron transport inhibitors	meconin
1990	2020	30	Phyllotreta_striolata	Fenpyroximate	0	0.308571429	Phyllotreta	Chrysomelidae	Coleoptera	2	84	1	DD	18	Mitochondrial complex I electron transport inhibitors	Electron transport inhibitors	meconin
1990	2020	30	Planococcus_ficus	Fenpyroximate	0	0.308571429	Planococcus	Pseudococcidae	Hemiptera	3	22	1	HD	32	Mitochondrial complex I electron transport inhibitors	Electron transport inhibitors	meconin
1990	2020	30	Platynota_idaeusalis	Fenpyroximate	0	0.308571429	Platynota	Tortricidae	Lepidoptera	2	20	1	DD	9	Mitochondrial complex I electron transport inhibitors	Electron transport inhibitors	meconin
1990	2020	30	Popillia_japonica	Fenpyroximate	0	0.308571429	Popillia	Scarabaeidae	Coleoptera	1	10	2	DD	129	Mitochondrial complex I electron transport inhibitors	Electron transport inhibitors	meconin
1990	2020	30	Pseudatomoscelis_seriatus	Fenpyroximate	0	0.308571429	Pseudatomoscelis	Miridae	Hemiptera	7	38	1	DD	16	Mitochondrial complex I electron transport inhibitors	Electron transport inhibitors	meconin
1990	2020	30	Pseudococcus_maritimus	Fenpyroximate	0	0.308571429	Pseudococcus	Pseudococcidae	Hemiptera	2	92	1	HD	18	Mitochondrial complex I electron transport inhibitors	Electron transport inhibitors	meconin
1990	2020	30	Rhopalosiphum_padi	Fenpyroximate	0	0.308571429	Rhopalosiphum	Aphididae	Hemiptera	29.5	119	1	DD	284	Mitochondrial complex I electron transport inhibitors	Electron transport inhibitors	meconin
1990	2020	30	Schizaphis_graminum	Fenpyroximate	0	0.308571429	Schizaphis	Aphididae	Hemiptera	9.5	44	1	DD	175	Mitochondrial complex I electron transport inhibitors	Electron transport inhibitors	meconin
1990	2020	30	Sitobion_avenae	Fenpyroximate	0	0.308571429	Sitobion	Aphididae	Hemiptera	21.71	95	0	DD	226	Mitochondrial complex I electron transport inhibitors	Electron transport inhibitors	meconin
1990	2020	30	Spodoptera_exigua	Fenpyroximate	0	0.308571429	Spodoptera	Noctuidae	Lepidoptera	3.5	44	12	DD	827	Mitochondrial complex I electron transport inhibitors	Electron transport inhibitors	meconin
1990	2020	30	Spodoptera_frugiperda	Fenpyroximate	0	0.308571429	Spodoptera	Noctuidae	Lepidoptera	5.5	69	5	DD	2401	Mitochondrial complex I electron transport inhibitors	Electron transport inhibitors	meconin
1990	2020	30	Tetranychus_desertorum	Fenpyroximate	0	0.308571429	Tetranychus	Tetranychidae	Prostigmata	15	4	1	HD	2	Mitochondrial complex I electron transport inhibitors	Electron transport inhibitors	meconin
1990	2020	30	Tetranychus_mcdanieli	Fenpyroximate	0	0.308571429	Tetranychus	Tetranychidae	Prostigmata	9	3	4	HD	3	Mitochondrial complex I electron transport inhibitors	Electron transport inhibitors	meconin
1990	2020	30	Tetranychus_pacificus	Fenpyroximate	0	0.308571429	Tetranychus	Tetranychidae	Prostigmata	15	14	4	HD	11	Mitochondrial complex I electron transport inhibitors	Electron transport inhibitors	meconin
1990	2020	30	Tetranychus_tumidus	Fenpyroximate	0	0.308571429	Tetranychus	Tetranychidae	Prostigmata	18.5	2	2	HD	0	Mitochondrial complex I electron transport inhibitors	Electron transport inhibitors	meconin
1990	2020	30	Tetranychus_turkestani	Fenpyroximate	0	0.308571429	Tetranychus	Tetranychidae	Prostigmata	12	5	4	HD	11	Mitochondrial complex I electron transport inhibitors	Electron transport inhibitors	meconin
1990	2020	30	Thrips_palmi	Fenpyroximate	0	0.308571429	Thrips	Thripidae	Thysanoptera	7.5	18	2	HD	35	Mitochondrial complex I electron transport inhibitors	Electron transport inhibitors	meconin
1990	2020	30	Thrips_tabaci	Fenpyroximate	0	0.308571429	Thrips	Thripidae	Thysanoptera	7.5	24	8	HD	122	Mitochondrial complex I electron transport inhibitors	Electron transport inhibitors	meconin
1990	2020	30	Trialeurodes_vaporariorum	Fenpyroximate	0	0.308571429	Trialeurodes	Aleyrodidae	Hemiptera	2.5	77	10	HD	123	Mitochondrial complex I electron transport inhibitors	Electron transport inhibitors	meconin
1990	2020	30	Trichoplusia_ni	Fenpyroximate	0	0.308571429	Trichoplusia	Noctuidae	Lepidoptera	3	69	4	DD	1009	Mitochondrial complex I electron transport inhibitors	Electron transport inhibitors	meconin
1980	2020	40	Agrotis_ipsilon	Hydramethylnon	0	0.294117647	Agrotis	Noctuidae	Lepidoptera	3	56	3	DD	129	Mitochondrial complex III electron transport inhibitors	Electron transport inhibitors	n-2-methoxy-2--4-methoxyphenyl--ethylcinnamamide
1980	2020	40	Anarsia_lineatella	Hydramethylnon	0	0.294117647	Anarsia	Gelechiidae	Lepidoptera	2.5	7	1	DD	10	Mitochondrial complex III electron transport inhibitors	Electron transport inhibitors	n-2-methoxy-2--4-methoxyphenyl--ethylcinnamamide
1980	2020	40	Aphis_fabae	Hydramethylnon	0	0.294117647	Aphis	Aphididae	Hemiptera	30.2	633	2	DD	128	Mitochondrial complex III electron transport inhibitors	Electron transport inhibitors	n-2-methoxy-2--4-methoxyphenyl--ethylcinnamamide
1980	2020	40	Aphis_gossypii	Hydramethylnon	0	0.294117647	Aphis	Aphididae	Hemiptera	31.5	1029	8	DD	316	Mitochondrial complex III electron transport inhibitors	Electron transport inhibitors	n-2-methoxy-2--4-methoxyphenyl--ethylcinnamamide
1980	2020	40	Aphis_nasturtii	Hydramethylnon	0	0.294117647	Aphis	Aphididae	Hemiptera	30.2	158	1	DD	6	Mitochondrial complex III electron transport inhibitors	Electron transport inhibitors	n-2-methoxy-2--4-methoxyphenyl--ethylcinnamamide
1980	2020	40	Aphis_pomi	Hydramethylnon	0	0.294117647	Aphis	Aphididae	Hemiptera	12	28	1	DD	14	Mitochondrial complex III electron transport inhibitors	Electron transport inhibitors	n-2-methoxy-2--4-methoxyphenyl--ethylcinnamamide
1980	2020	40	Argyrotaenia_velutinana	Hydramethylnon	0	0.294117647	Argyrotaenia	Tortricidae	Lepidoptera	3	36	1	DD	22	Mitochondrial complex III electron transport inhibitors	Electron transport inhibitors	n-2-methoxy-2--4-methoxyphenyl--ethylcinnamamide
1980	2020	40	Aulacorthum_solani	Hydramethylnon	0	0.294117647	Aulacorthum	Aphididae	Hemiptera	10	433	1	DD	27	Mitochondrial complex III electron transport inhibitors	Electron transport inhibitors	n-2-methoxy-2--4-methoxyphenyl--ethylcinnamamide
1980	2020	40	Bemisia_tabaci	Hydramethylnon	0	0.294117647	Bemisia	Aleyrodidae	Hemiptera	13	100	10	HD	1032	Mitochondrial complex III electron transport inhibitors	Electron transport inhibitors	n-2-methoxy-2--4-methoxyphenyl--ethylcinnamamide
1980	2020	40	Ceroplastes_floridensis	Hydramethylnon	0	0.294117647	Ceroplastes	Coccidae	Hemiptera	2	162	1	HD	4	Mitochondrial complex III electron transport inhibitors	Electron transport inhibitors	n-2-methoxy-2--4-methoxyphenyl--ethylcinnamamide
1980	2020	40	Choristoneura_rosaceana	Hydramethylnon	0	0.294117647	Choristoneura	Tortricidae	Lepidoptera	1.5	56	4	DD	76	Mitochondrial complex III electron transport inhibitors	Electron transport inhibitors	n-2-methoxy-2--4-methoxyphenyl--ethylcinnamamide
1980	2020	40	Chromaphis_juglandicola	Hydramethylnon	0	0.294117647	Chromaphis	Aphididae	Hemiptera	10.5	6	2	DD	2	Mitochondrial complex III electron transport inhibitors	Electron transport inhibitors	n-2-methoxy-2--4-methoxyphenyl--ethylcinnamamide
1980	2020	40	Cydia_pomonella	Hydramethylnon	0	0.294117647	Cydia	Tortricidae	Lepidoptera	2	13	8	DD	404	Mitochondrial complex III electron transport inhibitors	Electron transport inhibitors	n-2-methoxy-2--4-methoxyphenyl--ethylcinnamamide
1980	2020	40	Diabrotica_undecimpunctata	Hydramethylnon	0	0.294117647	Diabrotica	Chrysomelidae	Coleoptera	2	220	4	DD	48	Mitochondrial complex III electron transport inhibitors	Electron transport inhibitors	n-2-methoxy-2--4-methoxyphenyl--ethylcinnamamide
1980	2020	40	Diabrotica_virgifera	Hydramethylnon	0	0.294117647	Diabrotica	Chrysomelidae	Coleoptera	1	101	2	DD	356	Mitochondrial complex III electron transport inhibitors	Electron transport inhibitors	n-2-methoxy-2--4-methoxyphenyl--ethylcinnamamide
1980	2020	40	Epitrix_hirtipennis	Hydramethylnon	0	0.294117647	Epitrix	Chrysomelidae	Coleoptera	3	44	2	DD	7	Mitochondrial complex III electron transport inhibitors	Electron transport inhibitors	n-2-methoxy-2--4-methoxyphenyl--ethylcinnamamide
1980	2020	40	Erythroneura_elegantula	Hydramethylnon	0	0.294117647	Erythroneura	Cicadellidae	Hemiptera	2.5	1	4	DD	5	Mitochondrial complex III electron transport inhibitors	Electron transport inhibitors	n-2-methoxy-2--4-methoxyphenyl--ethylcinnamamide
1980	2020	40	Euxoa_messoria	Hydramethylnon	0	0.294117647	Euxoa	Noctuidae	Lepidoptera	1	22	1	DD	3	Mitochondrial complex III electron transport inhibitors	Electron transport inhibitors	n-2-methoxy-2--4-methoxyphenyl--ethylcinnamamide
1980	2020	40	Euxoa_ochrogaster	Hydramethylnon	0	0.294117647	Euxoa	Noctuidae	Lepidoptera	1	20	2	DD	1	Mitochondrial complex III electron transport inhibitors	Electron transport inhibitors	n-2-methoxy-2--4-methoxyphenyl--ethylcinnamamide
1980	2020	40	Frankliniella_occidentalis	Hydramethylnon	0	0.294117647	Frankliniella	Thripidae	Thysanoptera	6	52	8	HD	349	Mitochondrial complex III electron transport inhibitors	Electron transport inhibitors	n-2-methoxy-2--4-methoxyphenyl--ethylcinnamamide
1980	2020	40	Frankliniella_tritici	Hydramethylnon	0	0.294117647	Frankliniella	Thripidae	Thysanoptera	12.5	15	1	HD	11	Mitochondrial complex III electron transport inhibitors	Electron transport inhibitors	n-2-methoxy-2--4-methoxyphenyl--ethylcinnamamide
1980	2020	40	Grapholita_molesta	Hydramethylnon	0	0.294117647	Grapholita	Tortricidae	Lepidoptera	4	15	2	DD	106	Mitochondrial complex III electron transport inhibitors	Electron transport inhibitors	n-2-methoxy-2--4-methoxyphenyl--ethylcinnamamide
1980	2020	40	Heliothis_virescens	Hydramethylnon	0	0.294117647	Heliothis	Noctuidae	Lepidoptera	5	29	7	DD	783	Mitochondrial complex III electron transport inhibitors	Electron transport inhibitors	n-2-methoxy-2--4-methoxyphenyl--ethylcinnamamide
1980	2020	40	Lygus_lineolaris	Hydramethylnon	0	0.294117647	Lygus	Miridae	Hemiptera	4	150	4	DD	83	Mitochondrial complex III electron transport inhibitors	Electron transport inhibitors	n-2-methoxy-2--4-methoxyphenyl--ethylcinnamamide
1980	2020	40	Lymantria_dispar	Hydramethylnon	0	0.294117647	Lymantria	Lymantriidae	Lepidoptera	1	34	2	DD	662	Mitochondrial complex III electron transport inhibitors	Electron transport inhibitors	n-2-methoxy-2--4-methoxyphenyl--ethylcinnamamide
1980	2020	40	Myzus_persicae	Hydramethylnon	0	0.294117647	Myzus	Aphididae	Hemiptera	17.5	861	6	DD	907	Mitochondrial complex III electron transport inhibitors	Electron transport inhibitors	n-2-methoxy-2--4-methoxyphenyl--ethylcinnamamide
1980	2020	40	Nezara_viridula	Hydramethylnon	0	0.294117647	Nezara	Pentatomidae	Hemiptera	2.5	46	1	DD	170	Mitochondrial complex III electron transport inhibitors	Electron transport inhibitors	n-2-methoxy-2--4-methoxyphenyl--ethylcinnamamide
1980	2020	40	Panonychus_ulmi	Hydramethylnon	0	0.294117647	Panonychus	Tetranychidae	Prostigmata	6.5	8	12	HD	55	Mitochondrial complex III electron transport inhibitors	Electron transport inhibitors	n-2-methoxy-2--4-methoxyphenyl--ethylcinnamamide
1980	2020	40	Phorodon_humuli	Hydramethylnon	0	0.294117647	Phorodon	Aphididae	Hemiptera		7	5	DD	16	Mitochondrial complex III electron transport inhibitors	Electron transport inhibitors	n-2-methoxy-2--4-methoxyphenyl--ethylcinnamamide
1980	2020	40	Phyllonorycter_elmaella	Hydramethylnon	0	0.294117647	Phyllonorycter	Gracillariidae	Lepidoptera	3	4	1	DD	0	Mitochondrial complex III electron transport inhibitors	Electron transport inhibitors	n-2-methoxy-2--4-methoxyphenyl--ethylcinnamamide
1980	2020	40	Phyllonorycter_mespilella	Hydramethylnon	0	0.294117647	Phyllonorycter	Gracillariidae	Lepidoptera	3	7	2	DD	3	Mitochondrial complex III electron transport inhibitors	Electron transport inhibitors	n-2-methoxy-2--4-methoxyphenyl--ethylcinnamamide
1980	2020	40	Phyllotreta_striolata	Hydramethylnon	0	0.294117647	Phyllotreta	Chrysomelidae	Coleoptera	2	84	1	DD	18	Mitochondrial complex III electron transport inhibitors	Electron transport inhibitors	n-2-methoxy-2--4-methoxyphenyl--ethylcinnamamide
1980	2020	40	Planococcus_ficus	Hydramethylnon	0	0.294117647	Planococcus	Pseudococcidae	Hemiptera	3	22	1	HD	32	Mitochondrial complex III electron transport inhibitors	Electron transport inhibitors	n-2-methoxy-2--4-methoxyphenyl--ethylcinnamamide
1980	2020	40	Platynota_idaeusalis	Hydramethylnon	0	0.294117647	Platynota	Tortricidae	Lepidoptera	2	20	1	DD	9	Mitochondrial complex III electron transport inhibitors	Electron transport inhibitors	n-2-methoxy-2--4-methoxyphenyl--ethylcinnamamide
1980	2020	40	Popillia_japonica	Hydramethylnon	0	0.294117647	Popillia	Scarabaeidae	Coleoptera	1	10	2	DD	129	Mitochondrial complex III electron transport inhibitors	Electron transport inhibitors	n-2-methoxy-2--4-methoxyphenyl--ethylcinnamamide
1980	2020	40	Pseudococcus_maritimus	Hydramethylnon	0	0.294117647	Pseudococcus	Pseudococcidae	Hemiptera	2	92	1	HD	18	Mitochondrial complex III electron transport inhibitors	Electron transport inhibitors	n-2-methoxy-2--4-methoxyphenyl--ethylcinnamamide
1980	2020	40	Rhopalosiphum_padi	Hydramethylnon	0	0.294117647	Rhopalosiphum	Aphididae	Hemiptera	29.5	119	1	DD	284	Mitochondrial complex III electron transport inhibitors	Electron transport inhibitors	n-2-methoxy-2--4-methoxyphenyl--ethylcinnamamide
1980	2020	40	Sitobion_avenae	Hydramethylnon	0	0.294117647	Sitobion	Aphididae	Hemiptera	21.71	95	0	DD	226	Mitochondrial complex III electron transport inhibitors	Electron transport inhibitors	n-2-methoxy-2--4-methoxyphenyl--ethylcinnamamide
1980	2020	40	Spodoptera_frugiperda	Hydramethylnon	0	0.294117647	Spodoptera	Noctuidae	Lepidoptera	5.5	69	5	DD	2401	Mitochondrial complex III electron transport inhibitors	Electron transport inhibitors	n-2-methoxy-2--4-methoxyphenyl--ethylcinnamamide
1980	2020	40	Tetranychus_mcdanieli	Hydramethylnon	0	0.294117647	Tetranychus	Tetranychidae	Prostigmata	9	3	4	HD	3	Mitochondrial complex III electron transport inhibitors	Electron transport inhibitors	n-2-methoxy-2--4-methoxyphenyl--ethylcinnamamide
1980	2020	40	Tetranychus_pacificus	Hydramethylnon	0	0.294117647	Tetranychus	Tetranychidae	Prostigmata	15	14	4	HD	11	Mitochondrial complex III electron transport inhibitors	Electron transport inhibitors	n-2-methoxy-2--4-methoxyphenyl--ethylcinnamamide
1980	2020	40	Tetranychus_turkestani	Hydramethylnon	0	0.294117647	Tetranychus	Tetranychidae	Prostigmata	12	5	4	HD	11	Mitochondrial complex III electron transport inhibitors	Electron transport inhibitors	n-2-methoxy-2--4-methoxyphenyl--ethylcinnamamide
1980	2020	40	Tetranychus_urticae	Hydramethylnon	0	0.294117647	Tetranychus	Tetranychidae	Prostigmata	15.5	81	22	HD	861	Mitochondrial complex III electron transport inhibitors	Electron transport inhibitors	n-2-methoxy-2--4-methoxyphenyl--ethylcinnamamide
1980	2020	40	Thrips_tabaci	Hydramethylnon	0	0.294117647	Thrips	Thripidae	Thysanoptera	7.5	24	8	HD	122	Mitochondrial complex III electron transport inhibitors	Electron transport inhibitors	n-2-methoxy-2--4-methoxyphenyl--ethylcinnamamide
1988	2020	32	Aculops_lycopersici	Pyridaben	0	0.291925466	Aculops	Eriophyidae	Prostigmata	7	9	1	HD	8	Mitochondrial complex I electron transport inhibitors	Electron transport inhibitors	herclavine
1988	2020	32	Agrotis_ipsilon	Pyridaben	0	0.291925466	Agrotis	Noctuidae	Lepidoptera	3	56	3	DD	129	Mitochondrial complex I electron transport inhibitors	Electron transport inhibitors	herclavine
1988	2020	32	Anarsia_lineatella	Pyridaben	0	0.291925466	Anarsia	Gelechiidae	Lepidoptera	2.5	7	1	DD	10	Mitochondrial complex I electron transport inhibitors	Electron transport inhibitors	herclavine
1988	2020	32	Anthonomus_eugenii	Pyridaben	0	0.291925466	Anthonomus	Curculionidae	Coleoptera	6.5	5	2	DD	7	Mitochondrial complex I electron transport inhibitors	Electron transport inhibitors	herclavine
1988	2020	32	Aphis_fabae	Pyridaben	0	0.291925466	Aphis	Aphididae	Hemiptera	30.2	633	2	DD	128	Mitochondrial complex I electron transport inhibitors	Electron transport inhibitors	herclavine
1988	2020	32	Aphis_gossypii	Pyridaben	0	0.291925466	Aphis	Aphididae	Hemiptera	31.5	1029	8	DD	316	Mitochondrial complex I electron transport inhibitors	Electron transport inhibitors	herclavine
1988	2020	32	Aphis_nasturtii	Pyridaben	0	0.291925466	Aphis	Aphididae	Hemiptera	30.2	158	1	DD	6	Mitochondrial complex I electron transport inhibitors	Electron transport inhibitors	herclavine
1988	2020	32	Aphis_pomi	Pyridaben	0	0.291925466	Aphis	Aphididae	Hemiptera	12	28	1	DD	14	Mitochondrial complex I electron transport inhibitors	Electron transport inhibitors	herclavine
1988	2020	32	Argyrotaenia_velutinana	Pyridaben	0	0.291925466	Argyrotaenia	Tortricidae	Lepidoptera	3	36	1	DD	22	Mitochondrial complex I electron transport inhibitors	Electron transport inhibitors	herclavine
1988	2020	32	Aulacorthum_solani	Pyridaben	0	0.291925466	Aulacorthum	Aphididae	Hemiptera	10	433	1	DD	27	Mitochondrial complex I electron transport inhibitors	Electron transport inhibitors	herclavine
1988	2020	32	Brevicoryne_brassicae	Pyridaben	0	0.291925466	Brevicoryne	Aphididae	Hemiptera	25.5	73	0	DD	125	Mitochondrial complex I electron transport inhibitors	Electron transport inhibitors	herclavine
1988	2020	32	Ceroplastes_floridensis	Pyridaben	0	0.291925466	Ceroplastes	Coccidae	Hemiptera	2	162	1	HD	4	Mitochondrial complex I electron transport inhibitors	Electron transport inhibitors	herclavine
1988	2020	32	Chaetosiphon_fragaefolii	Pyridaben	0	0.291925466	Chaetosiphon	Aphididae	Hemiptera	21.71	5	1	DD	8	Mitochondrial complex I electron transport inhibitors	Electron transport inhibitors	herclavine
1988	2020	32	Choristoneura_rosaceana	Pyridaben	0	0.291925466	Choristoneura	Tortricidae	Lepidoptera	1.5	56	4	DD	76	Mitochondrial complex I electron transport inhibitors	Electron transport inhibitors	herclavine
1988	2020	32	Chromaphis_juglandicola	Pyridaben	0	0.291925466	Chromaphis	Aphididae	Hemiptera	10.5	6	2	DD	2	Mitochondrial complex I electron transport inhibitors	Electron transport inhibitors	herclavine
1988	2020	32	Circulifer_tenellus	Pyridaben	0	0.291925466	Circulifer	Cicadellidae	Hemiptera	3	6	1	DD	24	Mitochondrial complex I electron transport inhibitors	Electron transport inhibitors	herclavine
1988	2020	32	Conoderus_falli	Pyridaben	0	0.291925466	Conoderus	Elateridae	Coleoptera	2	7	3	DD	2	Mitochondrial complex I electron transport inhibitors	Electron transport inhibitors	herclavine
1988	2020	32	Cydia_pomonella	Pyridaben	0	0.291925466	Cydia	Tortricidae	Lepidoptera	2	13	8	DD	404	Mitochondrial complex I electron transport inhibitors	Electron transport inhibitors	herclavine
1988	2020	32	Delia_florilega	Pyridaben	0	0.291925466	Delia	Anthomyiidae	Diptera	3.17	5	1	DD	1	Mitochondrial complex I electron transport inhibitors	Electron transport inhibitors	herclavine
1988	2020	32	Delia_platura	Pyridaben	0	0.291925466	Delia	Anthomyiidae	Diptera	4	28	2	DD	10	Mitochondrial complex I electron transport inhibitors	Electron transport inhibitors	herclavine
1988	2020	32	Diabrotica_longicornis	Pyridaben	0	0.291925466	Diabrotica	Chrysomelidae	Coleoptera	1	59	2	DD	3	Mitochondrial complex I electron transport inhibitors	Electron transport inhibitors	herclavine
1988	2020	32	Diabrotica_undecimpunctata	Pyridaben	0	0.291925466	Diabrotica	Chrysomelidae	Coleoptera	2	220	4	DD	48	Mitochondrial complex I electron transport inhibitors	Electron transport inhibitors	herclavine
1988	2020	32	Diabrotica_virgifera	Pyridaben	0	0.291925466	Diabrotica	Chrysomelidae	Coleoptera	1	101	2	DD	356	Mitochondrial complex I electron transport inhibitors	Electron transport inhibitors	herclavine
1988	2020	32	Diaphorina_citri	Pyridaben	0	0.291925466	Diaphorina	Psyllidae	Hemiptera	9.5	2	0	DD	208	Mitochondrial complex I electron transport inhibitors	Electron transport inhibitors	herclavine
1988	2020	32	Eotetranychus_hicoriae	Pyridaben	0	0.291925466	Eotetranychus	Tetranychidae	Prostigmata	11.97	2	1	HD	0	Mitochondrial complex I electron transport inhibitors	Electron transport inhibitors	herclavine
1988	2020	32	Epilachna_varivestis	Pyridaben	0	0.291925466	Epilachna	Coccinellidae	Coleoptera	2.5	7	1	DD	37	Mitochondrial complex I electron transport inhibitors	Electron transport inhibitors	herclavine
1988	2020	32	Epitrix_hirtipennis	Pyridaben	0	0.291925466	Epitrix	Chrysomelidae	Coleoptera	3	44	2	DD	7	Mitochondrial complex I electron transport inhibitors	Electron transport inhibitors	herclavine
1988	2020	32	Epitrix_tuberis	Pyridaben	0	0.291925466	Epitrix	Chrysomelidae	Coleoptera	1.5	32	2	DD	4	Mitochondrial complex I electron transport inhibitors	Electron transport inhibitors	herclavine
1988	2020	32	Erythroneura_elegantula	Pyridaben	0	0.291925466	Erythroneura	Cicadellidae	Hemiptera	2.5	1	4	DD	5	Mitochondrial complex I electron transport inhibitors	Electron transport inhibitors	herclavine
1988	2020	32	Euxoa_messoria	Pyridaben	0	0.291925466	Euxoa	Noctuidae	Lepidoptera	1	22	1	DD	3	Mitochondrial complex I electron transport inhibitors	Electron transport inhibitors	herclavine
1988	2020	32	Euxoa_ochrogaster	Pyridaben	0	0.291925466	Euxoa	Noctuidae	Lepidoptera	1	20	2	DD	1	Mitochondrial complex I electron transport inhibitors	Electron transport inhibitors	herclavine
1988	2020	32	Frankliniella_occidentalis	Pyridaben	0	0.291925466	Frankliniella	Thripidae	Thysanoptera	6	52	8	HD	349	Mitochondrial complex I electron transport inhibitors	Electron transport inhibitors	herclavine
1988	2020	32	Frankliniella_tritici	Pyridaben	0	0.291925466	Frankliniella	Thripidae	Thysanoptera	12.5	15	1	HD	11	Mitochondrial complex I electron transport inhibitors	Electron transport inhibitors	herclavine
1988	2020	32	Grapholita_molesta	Pyridaben	0	0.291925466	Grapholita	Tortricidae	Lepidoptera	4	15	2	DD	106	Mitochondrial complex I electron transport inhibitors	Electron transport inhibitors	herclavine
1988	2020	32	Helicoverpa_zea	Pyridaben	0	0.291925466	Helicoverpa	Noctuidae	Lepidoptera	4	43	5	DD	661	Mitochondrial complex I electron transport inhibitors	Electron transport inhibitors	herclavine
1988	2020	32	Heliothis_virescens	Pyridaben	0	0.291925466	Heliothis	Noctuidae	Lepidoptera	5	29	7	DD	783	Mitochondrial complex I electron transport inhibitors	Electron transport inhibitors	herclavine
1988	2020	32	Hypera_postica	Pyridaben	0	0.291925466	Hypera	Curculionidae	Coleoptera	1	17	2	DD	26	Mitochondrial complex I electron transport inhibitors	Electron transport inhibitors	herclavine
1988	2020	32	Keiferia_lycopersicella	Pyridaben	0	0.291925466	Keiferia	Gelechiidae	Lepidoptera	7.5	5	2	DD	2	Mitochondrial complex I electron transport inhibitors	Electron transport inhibitors	herclavine
1988	2020	32	Leptinotarsa_decemlineata	Pyridaben	0	0.291925466	Leptinotarsa	Chrysomelidae	Coleoptera	2	66	9	DD	447	Mitochondrial complex I electron transport inhibitors	Electron transport inhibitors	herclavine
1988	2020	32	Liriomyza_sativae	Pyridaben	0	0.291925466	Liriomyza	Agromyzidae	Diptera	7.5	30	0	DD	45	Mitochondrial complex I electron transport inhibitors	Electron transport inhibitors	herclavine
1988	2020	32	Liriomyza_trifolii	Pyridaben	0	0.291925466	Liriomyza	Agromyzidae	Diptera	7.5	48	6	DD	53	Mitochondrial complex I electron transport inhibitors	Electron transport inhibitors	herclavine
1988	2020	32	Lygus_elisus	Pyridaben	0	0.291925466	Lygus	Miridae	Hemiptera	4	80	1	DD	2	Mitochondrial complex I electron transport inhibitors	Electron transport inhibitors	herclavine
1988	2020	32	Lygus_hesperus	Pyridaben	0	0.291925466	Lygus	Miridae	Hemiptera	4	60	2	DD	72	Mitochondrial complex I electron transport inhibitors	Electron transport inhibitors	herclavine
1988	2020	32	Lygus_lineolaris	Pyridaben	0	0.291925466	Lygus	Miridae	Hemiptera	4	150	4	DD	83	Mitochondrial complex I electron transport inhibitors	Electron transport inhibitors	herclavine
1988	2020	32	Lymantria_dispar	Pyridaben	0	0.291925466	Lymantria	Lymantriidae	Lepidoptera	1	34	2	DD	662	Mitochondrial complex I electron transport inhibitors	Electron transport inhibitors	herclavine
1988	2020	32	Manduca_quinquemaculata	Pyridaben	0	0.291925466	Manduca	Sphingidae	Lepidoptera	2.5	8	1	DD	11	Mitochondrial complex I electron transport inhibitors	Electron transport inhibitors	herclavine
1988	2020	32	Manduca_sexta	Pyridaben	0	0.291925466	Manduca	Sphingidae	Lepidoptera	2.5	11	1	DD	2869	Mitochondrial complex I electron transport inhibitors	Electron transport inhibitors	herclavine
1988	2020	32	Myzus_persicae	Pyridaben	0	0.291925466	Myzus	Aphididae	Hemiptera	17.5	861	6	DD	907	Mitochondrial complex I electron transport inhibitors	Electron transport inhibitors	herclavine
1988	2020	32	Nezara_viridula	Pyridaben	0	0.291925466	Nezara	Pentatomidae	Hemiptera	2.5	46	1	DD	170	Mitochondrial complex I electron transport inhibitors	Electron transport inhibitors	herclavine
1988	2020	32	Oligonychus_pratensis	Pyridaben	0	0.291925466	Oligonychus	Tetranychidae	Prostigmata	6.5	10	3	HD	6	Mitochondrial complex I electron transport inhibitors	Electron transport inhibitors	herclavine
1988	2020	32	Panonychus_ulmi	Pyridaben	0	0.291925466	Panonychus	Tetranychidae	Prostigmata	6.5	8	12	HD	55	Mitochondrial complex I electron transport inhibitors	Electron transport inhibitors	herclavine
1988	2020	32	Phorodon_humuli	Pyridaben	0	0.291925466	Phorodon	Aphididae	Hemiptera		7	5	DD	16	Mitochondrial complex I electron transport inhibitors	Electron transport inhibitors	herclavine
1988	2020	32	Phthorimaea_operculella	Pyridaben	0	0.291925466	Phthorimaea	Gelechiidae	Lepidoptera	5.5	12	3	DD	78	Mitochondrial complex I electron transport inhibitors	Electron transport inhibitors	herclavine
1988	2020	32	Phyllocoptruta_oleivora	Pyridaben	0	0.291925466	Phyllocoptruta	Eriophyidae	Prostigmata	30	2	1	HD	15	Mitochondrial complex I electron transport inhibitors	Electron transport inhibitors	herclavine
1988	2020	32	Phyllonorycter_elmaella	Pyridaben	0	0.291925466	Phyllonorycter	Gracillariidae	Lepidoptera	3	4	1	DD	0	Mitochondrial complex I electron transport inhibitors	Electron transport inhibitors	herclavine
1988	2020	32	Phyllonorycter_mespilella	Pyridaben	0	0.291925466	Phyllonorycter	Gracillariidae	Lepidoptera	3	7	2	DD	3	Mitochondrial complex I electron transport inhibitors	Electron transport inhibitors	herclavine
1988	2020	32	Phyllotreta_striolata	Pyridaben	0	0.291925466	Phyllotreta	Chrysomelidae	Coleoptera	2	84	1	DD	18	Mitochondrial complex I electron transport inhibitors	Electron transport inhibitors	herclavine
1988	2020	32	Planococcus_ficus	Pyridaben	0	0.291925466	Planococcus	Pseudococcidae	Hemiptera	3	22	1	HD	32	Mitochondrial complex I electron transport inhibitors	Electron transport inhibitors	herclavine
1988	2020	32	Platynota_idaeusalis	Pyridaben	0	0.291925466	Platynota	Tortricidae	Lepidoptera	2	20	1	DD	9	Mitochondrial complex I electron transport inhibitors	Electron transport inhibitors	herclavine
1988	2020	32	Popillia_japonica	Pyridaben	0	0.291925466	Popillia	Scarabaeidae	Coleoptera	1	10	2	DD	129	Mitochondrial complex I electron transport inhibitors	Electron transport inhibitors	herclavine
1988	2020	32	Pseudatomoscelis_seriatus	Pyridaben	0	0.291925466	Pseudatomoscelis	Miridae	Hemiptera	7	38	1	DD	16	Mitochondrial complex I electron transport inhibitors	Electron transport inhibitors	herclavine
1988	2020	32	Pseudococcus_maritimus	Pyridaben	0	0.291925466	Pseudococcus	Pseudococcidae	Hemiptera	2	92	1	HD	18	Mitochondrial complex I electron transport inhibitors	Electron transport inhibitors	herclavine
1988	2020	32	Rhopalosiphum_padi	Pyridaben	0	0.291925466	Rhopalosiphum	Aphididae	Hemiptera	29.5	119	1	DD	284	Mitochondrial complex I electron transport inhibitors	Electron transport inhibitors	herclavine
1988	2020	32	Sitobion_avenae	Pyridaben	0	0.291925466	Sitobion	Aphididae	Hemiptera	21.71	95	0	DD	226	Mitochondrial complex I electron transport inhibitors	Electron transport inhibitors	herclavine
1988	2020	32	Spodoptera_exigua	Pyridaben	0	0.291925466	Spodoptera	Noctuidae	Lepidoptera	3.5	44	12	DD	827	Mitochondrial complex I electron transport inhibitors	Electron transport inhibitors	herclavine
1988	2020	32	Spodoptera_frugiperda	Pyridaben	0	0.291925466	Spodoptera	Noctuidae	Lepidoptera	5.5	69	5	DD	2401	Mitochondrial complex I electron transport inhibitors	Electron transport inhibitors	herclavine
1988	2020	32	Tetranychus_mcdanieli	Pyridaben	0	0.291925466	Tetranychus	Tetranychidae	Prostigmata	9	3	4	HD	3	Mitochondrial complex I electron transport inhibitors	Electron transport inhibitors	herclavine
1988	2020	32	Tetranychus_pacificus	Pyridaben	0	0.291925466	Tetranychus	Tetranychidae	Prostigmata	15	14	4	HD	11	Mitochondrial complex I electron transport inhibitors	Electron transport inhibitors	herclavine
1988	2020	32	Tetranychus_turkestani	Pyridaben	0	0.291925466	Tetranychus	Tetranychidae	Prostigmata	12	5	4	HD	11	Mitochondrial complex I electron transport inhibitors	Electron transport inhibitors	herclavine
1988	2020	32	Thrips_palmi	Pyridaben	0	0.291925466	Thrips	Thripidae	Thysanoptera	7.5	18	2	HD	35	Mitochondrial complex I electron transport inhibitors	Electron transport inhibitors	herclavine
1988	2020	32	Thrips_tabaci	Pyridaben	0	0.291925466	Thrips	Thripidae	Thysanoptera	7.5	24	8	HD	122	Mitochondrial complex I electron transport inhibitors	Electron transport inhibitors	herclavine
1988	2020	32	Trialeurodes_vaporariorum	Pyridaben	0	0.291925466	Trialeurodes	Aleyrodidae	Hemiptera	2.5	77	10	HD	123	Mitochondrial complex I electron transport inhibitors	Electron transport inhibitors	herclavine
1988	2020	32	Trichoplusia_ni	Pyridaben	0	0.291925466	Trichoplusia	Noctuidae	Lepidoptera	3	69	4	DD	1009	Mitochondrial complex I electron transport inhibitors	Electron transport inhibitors	herclavine
2002	2020	18	Anarsia_lineatella	Tolfenpyrad	0	0.327683616	Anarsia	Gelechiidae	Lepidoptera	2.5	7	1	DD	10	Mitochondrial complex I electron transport inhibitors	Electron transport inhibitors	n-methylcorydaldine
2002	2020	18	Aphis_pomi	Tolfenpyrad	0	0.327683616	Aphis	Aphididae	Hemiptera	12	28	1	DD	14	Mitochondrial complex I electron transport inhibitors	Electron transport inhibitors	n-methylcorydaldine
2002	2020	18	Argyrotaenia_velutinana	Tolfenpyrad	0	0.327683616	Argyrotaenia	Tortricidae	Lepidoptera	3	36	1	DD	22	Mitochondrial complex I electron transport inhibitors	Electron transport inhibitors	n-methylcorydaldine
2002	2020	18	Chaetosiphon_fragaefolii	Tolfenpyrad	0	0.327683616	Chaetosiphon	Aphididae	Hemiptera	21.71	5	1	DD	8	Mitochondrial complex I electron transport inhibitors	Electron transport inhibitors	n-methylcorydaldine
2002	2020	18	Choristoneura_rosaceana	Tolfenpyrad	0	0.327683616	Choristoneura	Tortricidae	Lepidoptera	1.5	56	4	DD	76	Mitochondrial complex I electron transport inhibitors	Electron transport inhibitors	n-methylcorydaldine
2002	2020	18	Chromaphis_juglandicola	Tolfenpyrad	0	0.327683616	Chromaphis	Aphididae	Hemiptera	10.5	6	2	DD	2	Mitochondrial complex I electron transport inhibitors	Electron transport inhibitors	n-methylcorydaldine
2002	2020	18	Cydia_pomonella	Tolfenpyrad	0	0.327683616	Cydia	Tortricidae	Lepidoptera	2	13	8	DD	404	Mitochondrial complex I electron transport inhibitors	Electron transport inhibitors	n-methylcorydaldine
2002	2020	18	Diaphorina_citri	Tolfenpyrad	0	0.327683616	Diaphorina	Psyllidae	Hemiptera	9.5	2	0	DD	208	Mitochondrial complex I electron transport inhibitors	Electron transport inhibitors	n-methylcorydaldine
2002	2020	18	Eotetranychus_hicoriae	Tolfenpyrad	0	0.327683616	Eotetranychus	Tetranychidae	Prostigmata	11.97	2	1	HD	0	Mitochondrial complex I electron transport inhibitors	Electron transport inhibitors	n-methylcorydaldine
2002	2020	18	Epilachna_varivestis	Tolfenpyrad	0	0.327683616	Epilachna	Coccinellidae	Coleoptera	2.5	7	1	DD	37	Mitochondrial complex I electron transport inhibitors	Electron transport inhibitors	n-methylcorydaldine
2002	2020	18	Erythroneura_elegantula	Tolfenpyrad	0	0.327683616	Erythroneura	Cicadellidae	Hemiptera	2.5	1	4	DD	5	Mitochondrial complex I electron transport inhibitors	Electron transport inhibitors	n-methylcorydaldine
2002	2020	18	Grapholita_molesta	Tolfenpyrad	0	0.327683616	Grapholita	Tortricidae	Lepidoptera	4	15	2	DD	106	Mitochondrial complex I electron transport inhibitors	Electron transport inhibitors	n-methylcorydaldine
2002	2020	18	Lymantria_dispar	Tolfenpyrad	0	0.327683616	Lymantria	Lymantriidae	Lepidoptera	1	34	2	DD	662	Mitochondrial complex I electron transport inhibitors	Electron transport inhibitors	n-methylcorydaldine
2002	2020	18	Panonychus_ulmi	Tolfenpyrad	0	0.327683616	Panonychus	Tetranychidae	Prostigmata	6.5	8	12	HD	55	Mitochondrial complex I electron transport inhibitors	Electron transport inhibitors	n-methylcorydaldine
2002	2020	18	Phorodon_humuli	Tolfenpyrad	0	0.327683616	Phorodon	Aphididae	Hemiptera		7	5	DD	16	Mitochondrial complex I electron transport inhibitors	Electron transport inhibitors	n-methylcorydaldine
[truncated: 3,705 more rows]
