# Supplementary material for: Insect–plant relationships predict the speed of insecticide adaptation
Source: Evol Appl. 2020 Aug 27;14(2):290–6. doi: 10.1111/eva.13089 (PMC7896708; doi:10.1111/eva.13089)
Supplement: Supplementary file 1 — Supplementary Material [file EVA-14-290-s001.zip › eva13089-sup-0004-TablesS5-S6.xlsx]

## Sheet: Table S5
Insect	Insecticide	Resistance.status	Cox.cases/year	RF.cases/year
Leptinotarsa_decemlineata	Sodium methyldithiocarbamate	0	0.605998	0.610392
Plutella_xylostella	Cyfluthrin	0	0.595422	0.582684
Plutella_xylostella	Beta-cyfluthrin	0	0.595422	0.55565
Plutella_xylostella	Gamma-cyhalothrin	0	0.592978	0.524559
Plutella_xylostella	Fenpropathrin	0	0.573319	0.68015
Plutella_xylostella	Aldicarb	0	0.553821	0.63226
Leptinotarsa_decemlineata	Acephate	0	0.547171	0.547901
Leptinotarsa_decemlineata	Beta-cyfluthrin	0	0.52547	0.879373
Leptinotarsa_decemlineata	Cyfluthrin	0	0.52547	0.860083
Leptinotarsa_decemlineata	Bifenthrin	0	0.525342	0.78811
Leptinotarsa_decemlineata	Lambda-cyhalothrin	0	0.523314	0.772134
Leptinotarsa_decemlineata	Gamma-cyhalothrin	0	0.523314	0.736694
Plutella_xylostella	Ethoprop	0	0.514455	0.660776
Plutella_xylostella	Sodium methyldithiocarbamate	0	0.686669	0.481743
Myzus_persicae	Sodium methyldithiocarbamate	0	0.519038	0.417927
Leptinotarsa_decemlineata	Fenpropathrin	0	0.505964	1.0252
Leptinotarsa_decemlineata	Naled	0	0.485604	0.583741
Plutella_xylostella	Oxamyl	0	0.483463	0.76725
Plutella_xylostella	Phorate	0	0.466897	0.72982
Leptinotarsa_decemlineata	Emamectin benzoate	0	0.455788	0.624435
Leptinotarsa_decemlineata	Dimethoate	0	0.431604	0.531421
Leptinotarsa_decemlineata	Chlorpyrifos-methyl	0	0.429745	0.557795
Leptinotarsa_decemlineata	Diazinon	0	0.426142	0.551165
Leptinotarsa_decemlineata	Methomyl	0	0.422828	0.531804
Myzus_persicae	Ethoprop	0	0.388865	0.51
Myzus_persicae	Chlorpyrifos-methyl	0	0.368078	0.520452
Myzus_persicae	Oxamyl	0	0.365439	0.534506
Plutella_xylostella	Spinetoram	0	0.345485	0.653355
Leptinotarsa_decemlineata	Abamectin	0	0.334501	0.616944
Leptinotarsa_decemlineata	Flupyradifurone	0	0.331947	0.790275
Leptinotarsa_decemlineata	Sulfoxaflor	0	0.318876	0.831559
Heliothis_virescens	Beta-cyfluthrin	0	0.309227	0.730467
Leptinotarsa_decemlineata	Spinetoram	0	0.304897	0.990306
Heliothis_virescens	Fenpropathrin	0	0.297748	0.744456
Spodoptera_frugiperda	Dimethoate	0	0.273944	0.513523
Spodoptera_frugiperda	Chlorpyrifos-methyl	0	0.272765	0.543354
Spodoptera_frugiperda	Oxamyl	0	0.270809	0.568322
Spodoptera_frugiperda	Phorate	0	0.26153	0.573801
Plutella_xylostella	Pyrethrins	0	0.203723	0.564846
Heliothis_virescens	Spinetoram	0	0.179425	0.521753
Plutella_xylostella	Methoxyfenozide	0	0.167823	0.511557
Leptinotarsa_decemlineata	Tebufenozide	0	0.148056	0.537935
Plutella_xylostella	Cyclaniliprole	0	0.134492	0.692868
Plutella_xylostella	Cyantraniliprole	0	0.128502	0.759413
Plutella_xylostella	Flonicamid	0	0.120672	0.54846
Plutella_xylostella	Spiromesifen	0	0.109477	0.524392
Leptinotarsa_decemlineata	Flonicamid	0	0.106495	0.544045
Leptinotarsa_decemlineata	Afidopyropen	0	0.100167	0.524673
Leptinotarsa_decemlineata	Spiromesifen	0	0.0966153	0.567372
Leptinotarsa_decemlineata	Ethoprop	0	0.454016	0.497667
Myzus_persicae	Beta-cyfluthrin	0	0.450066	0.141703
Myzus_persicae	Bifenthrin	0	0.449957	0.116055
Myzus_persicae	Esfenvalerate	0	0.44979	0.140282
Bemisia_tabaci	Sodium methyldithiocarbamate	0	0.448879	0.259238
Myzus_persicae	Gamma-cyhalothrin	0	0.448219	0.122309
Myzus_persicae	Fenpropathrin	0	0.433359	0.173689
Myzus_persicae	Dicrotophos	0	0.431978	0.446157
Myzus_persicae	Aldicarb	0	0.418621	0.47642
Bemisia_tabaci	Phosmet	0	0.413383	0.395622
Plutella_xylostella	Acetamiprid	0	0.412927	0.398687
Leptinotarsa_decemlineata	Phorate	0	0.412045	0.503686
Leptinotarsa_decemlineata	Fipronil	0	0.406546	0.425231
Bemisia_tabaci	Carbaryl	0	0.403655	0.265562
Spodoptera_frugiperda	Endosulfan	0	0.3959	0.383091
Plutella_xylostella	Imidacloprid	0	0.393019	0.391867
Myzus_persicae	Emamectin benzoate	0	0.390383	0.183019
Bemisia_tabaci	Beta-cyfluthrin	0	0.389231	0.267062
Bemisia_tabaci	Cyfluthrin	0	0.389231	0.246261
Bemisia_tabaci	Esfenvalerate	0	0.388991	0.347388
Bemisia_tabaci	Lambda-cyhalothrin	0	0.387633	0.240205
Bemisia_tabaci	Gamma-cyhalothrin	0	0.387633	0.235674
Spodoptera_frugiperda	Sodium methyldithiocarbamate	0	0.384634	0.289765
Plutella_xylostella	Flupyradifurone	0	0.376137	0.365873
Bemisia_tabaci	Aldicarb	0	0.362036	0.359338
Plutella_xylostella	Sulfoxaflor	0	0.361325	0.378899
Bemisia_tabaci	Naled	0	0.3597	0.379018
Plutella_xylostella	Dinotefuran	0	0.358104	0.373922
Tetranychus_urticae	Endosulfan	0	0.358043	0.196803
Heliothis_virescens	Sodium methyldithiocarbamate	0	0.356616	0.198079
Spodoptera_frugiperda	Phosmet	0	0.354218	0.258819
Myzus_persicae	Phorate	0	0.352918	0.503104
Myzus_persicae	Fipronil	0	0.348207	0.256829
Tetranychus_urticae	Sodium methyldithiocarbamate	0	0.347854	0.259
Bemisia_tabaci	Ethoprop	0	0.336302	0.350795
Spodoptera_frugiperda	Beta-cyfluthrin	0	0.333522	0.388295
Spodoptera_frugiperda	Esfenvalerate	0	0.333317	0.43182
Spodoptera_frugiperda	Gamma-cyhalothrin	0	0.332154	0.388574
Heliothis_virescens	Phosmet	0	0.328415	0.125965
Bemisia_tabaci	Dichlorvos	0	0.3266	0.34868
Heliothis_virescens	Acephate	0	0.321998	0.086304
Spodoptera_frugiperda	Fenpropathrin	0	0.321141	0.381319
Tetranychus_urticae	Phosmet	0	0.320347	0.289842
Spodoptera_frugiperda	Dicrotophos	0	0.320118	0.310517
Bemisia_tabaci	Oxamyl	0	0.316042	0.413925
Bemisia_tabaci	Diazinon	0	0.315655	0.363004
Tetranychus_urticae	Carbaryl	0	0.312808	0.233436
Myzus_persicae	Acetamiprid	0	0.312122	0.217585
Spodoptera_frugiperda	Aldicarb	0	0.31022	0.318919
Myzus_persicae	Thiodicarb	0	0.309212	0.496808
Spodoptera_frugiperda	Naled	0	0.308219	0.333317
Heliothis_virescens	Lambda-cyhalothrin	0	0.307958	0.475688
Heliothis_virescens	Gamma-cyhalothrin	0	0.307958	0.454384
Bemisia_tabaci	Phorate	0	0.305213	0.436509
Tetranychus_urticae	Cypermethrin	0	0.301971	0.274224
Tetranychus_urticae	Beta-cyfluthrin	0	0.30163	0.293
Tetranychus_urticae	Cyfluthrin	0	0.30163	0.2738
Tetranychus_urticae	Esfenvalerate	0	0.301444	0.251512
Tetranychus_urticae	Gamma-cyhalothrin	0	0.300392	0.274155
Tetranychus_urticae	Lambda-cyhalothrin	0	0.300392	0.260551
Plutella_xylostella	Clothianidin	0	0.295067	0.381161
Spodoptera_frugiperda	Ethoprop	0	0.288169	0.471783
Heliothis_virescens	Aldicarb	0	0.287622	0.083671
Frankliniella_occidentalis	Sodium methyldithiocarbamate	0	0.287331	0.199141
Myzus_persicae	Abamectin	0	0.286501	0.124756
Heliothis_virescens	Naled	0	0.285767	0.0853476
Myzus_persicae	Flupyradifurone	0	0.284313	0.239378
Heliothis_virescens	Malathion	0	0.280368	0.104644
Plutella_xylostella	Thiamethoxam	0	0.279238	0.41646
Myzus_persicae	Sulfoxaflor	0	0.273118	0.206507
Myzus_persicae	Spinosad	0	0.272006	0.213252
Leptinotarsa_decemlineata	Indoxacarb	0	0.271575	0.386087
Myzus_persicae	Dinotefuran	0	0.270683	0.228578
Bemisia_tabaci	Acetamiprid	0	0.269932	0.483956
Heliothis_virescens	Emamectin benzoate	0	0.268221	0.350407
Heliothis_virescens	Ethoprop	0	0.267178	0.109113
Frankliniella_occidentalis	Phosmet	0	0.26461	0.163978
Tetranychus_urticae	Emamectin benzoate	0	0.261631	0.260224
Myzus_persicae	Spinetoram	0	0.261145	0.217372
Tetranychus_urticae	Ethoprop	0	0.260614	0.374486
Heliothis_virescens	Dichlorvos	0	0.25947	0.105026
Frankliniella_occidentalis	Carbaryl	0	0.258383	0.234079
Spodoptera_frugiperda	Fipronil	0	0.25804	0.248153
Aphis_gossypii	Sodium methyldithiocarbamate	0	0.257849	0.152615
Heliothis_virescens	Dimethoate	0	0.253989	0.131219
Tetranychus_urticae	Dichlorvos	0	0.253095	0.405552
Heliothis_virescens	Oxamyl	0	0.251082	0.14984
Heliothis_virescens	Diazinon	0	0.250775	0.170154
Frankliniella_occidentalis	Cyfluthrin	0	0.24915	0.289836
Frankliniella_occidentalis	Beta-cyfluthrin	0	0.24915	0.289015
Frankliniella_occidentalis	Lambda-cyhalothrin	0	0.248127	0.278956
Frankliniella_occidentalis	Gamma-cyhalothrin	0	0.248127	0.26845
Tetranychus_urticae	Chlorpyrifos-methyl	0	0.246682	0.423021
Heliothis_virescens	Chlorpyrifos	0	0.245341	0.205871
Tetranychus_urticae	Oxamyl	0	0.244913	0.408108
Heliothis_virescens	Phorate	0	0.242479	0.163386
Lygus_lineolaris	Sodium methyldithiocarbamate	0	0.240761	0.32327
Frankliniella_occidentalis	Fenpropathrin	0	0.239901	0.361738
Heliothis_virescens	Fipronil	0	0.239243	0.215127
Aphis_gossypii	Phosmet	0	0.237459	0.138528
Tetranychus_urticae	Phorate	0	0.236522	0.431645
Bemisia_tabaci	Sulfoxaflor	0	0.2362	0.492736
Myzus_persicae	Metaflumizone	0	0.235696	0.128864
Bemisia_tabaci	Spinosad	0	0.235239	0.291907
Tetranychus_urticae	Fipronil	0	0.233365	0.236774
Myzus_persicae	Indoxacarb	0	0.232604	0.133119
Frankliniella_occidentalis	Aldicarb	0	0.231742	0.179146
Spodoptera_frugiperda	Acetamiprid	0	0.231299	0.125653
Frankliniella_occidentalis	Naled	0	0.230247	0.18793
Bemisia_tabaci	Spinetoram	0	0.225845	0.243118
Aphis_gossypii	Permethrin	0	0.224109	0.312854
Aphis_gossypii	Beta-cyfluthrin	0	0.223585	0.244423
Panonychus_ulmi	Endosulfan	0	0.222928	0.118707
Aphis_gossypii	Gamma-cyhalothrin	0	0.222668	0.223471
Lygus_lineolaris	Phosmet	0	0.221722	0.42586
Spodoptera_frugiperda	Imidacloprid	0	0.220147	0.0884375
Panonychus_ulmi	Sodium methyldithiocarbamate	0	0.216584	0.248213
Lygus_lineolaris	Carbaryl	0	0.216504	0.281503
Frankliniella_occidentalis	Emamectin benzoate	0	0.21611	0.228073
Frankliniella_occidentalis	Ethoprop	0	0.21527	0.256508
Aphis_gossypii	Dicrotophos	0	0.2146	0.141153
Heliothis_virescens	Acetamiprid	0	0.21445	0.197979
Aphis_gossypii	Fluvalinate	0	0.21444	0.203864
Diaphorina_citri	Sodium methyldithiocarbamate	0	0.214389	0.116661
Plutella_xylostella	Propargite	0	0.21234	0.426125
Spodoptera_frugiperda	Abamectin	0	0.212312	0.153989
Spodoptera_frugiperda	Flupyradifurone	0	0.210691	0.0944691
Tetranychus_urticae	Acetamiprid	0	0.209181	0.146304
Lygus_lineolaris	Deltamethrin	0	0.209116	0.396753
Lygus_lineolaris	Cyfluthrin	0	0.208768	0.309587
Lygus_lineolaris	Beta-cyfluthrin	0	0.208768	0.294919
Lygus_lineolaris	Esfenvalerate	0	0.20864	0.369998
Aphis_gossypii	Aldicarb	0	0.207964	0.149304
Lygus_lineolaris	Lambda-cyhalothrin	0	0.207911	0.294852
Lygus_lineolaris	Gamma-cyhalothrin	0	0.207911	0.278339
Aphis_gossypii	Naled	0	0.206622	0.147179
Frankliniella_occidentalis	Dimethoate	0	0.204643	0.340179
Heliothis_virescens	Imidacloprid	0	0.204111	0.123223
Bemisia_tabaci	Metaflumizone	0	0.203837	0.202189
Frankliniella_occidentalis	Chlorpyrifos-methyl	0	0.203762	0.343325
Spodoptera_frugiperda	Sulfoxaflor	0	0.202394	0.118568
Frankliniella_occidentalis	Oxamyl	0	0.202301	0.382293
Bemisia_tabaci	Indoxacarb	0	0.201163	0.202896
Lygus_lineolaris	Fenpropathrin	0	0.201018	0.328658
Spodoptera_frugiperda	Dinotefuran	0	0.20059	0.095883
Lygus_lineolaris	Fluvalinate	0	0.200229	0.25901
Tetranychus_urticae	Imidacloprid	0	0.199096	0.126494
Diaphorina_citri	Phosmet	0	0.197436	0.162186
Heliothis_virescens	Abamectin	0	0.196846	0.283755
Spodoptera_exigua	Sodium methyldithiocarbamate	0	0.196821	0.104833
Panonychus_ulmi	Acephate	0	0.19556	0.266745
Frankliniella_occidentalis	Phorate	0	0.19537	0.433846
Heliothis_virescens	Flupyradifurone	0	0.195343	0.0937339
Lygus_lineolaris	Aldicarb	0	0.194182	0.411074
Aphis_gossypii	Emamectin benzoate	0	0.193936	0.175639
Spodoptera_frugiperda	Spinetoram	0	0.193522	0.293458
Aphis_gossypii	Ethoprop	0	0.193182	0.211153
Lygus_lineolaris	Naled	0	0.192929	0.465857
Bemisia_tabaci	Clothianidin	0	0.192887	0.49415
Diaphorina_citri	Carbaryl	0	0.19279	0.0959139
Tetranychus_urticae	Flupyradifurone	0	0.190544	0.12102
Panonychus_ulmi	Permethrin	0	0.188243	0.0691087
Panonychus_ulmi	Deltamethrin	0	0.188116	0.0707804
Panonychus_ulmi	Beta-cyfluthrin	0	0.187804	0.0617984
Panonychus_ulmi	Cyfluthrin	0	0.187804	0.0568347
Panonychus_ulmi	Bifenthrin	0	0.187758	0.0733549
Panonychus_ulmi	Esfenvalerate	0	0.187688	0.0733724
Heliothis_virescens	Sulfoxaflor	0	0.187651	0.100809
Leptinotarsa_decemlineata	Propargite	0	0.187394	0.458952
Panonychus_ulmi	Lambda-cyhalothrin	0	0.187033	0.0884428
Panonychus_ulmi	Gamma-cyhalothrin	0	0.187033	0.0809381
Heliothis_virescens	Dinotefuran	0	0.185978	0.0982771
Diaphorina_citri	Cyfluthrin	0	0.185901	0.0856897
Diaphorina_citri	Beta-cyfluthrin	0	0.185901	0.0805491
Tetranychus_urticae	Sulfoxaflor	0	0.183041	0.142137
Aphis_gossypii	Chlorpyrifos-methyl	0	0.182855	0.237231
Tetranychus_urticae	Spinosad	0	0.182296	0.147143
Aphis_gossypii	Oxamyl	0	0.181544	0.26221
Tetranychus_urticae	Dinotefuran	0	0.181409	0.154826
Spodoptera_exigua	Phosmet	0	0.181257	0.0645449
Lygus_lineolaris	Emamectin benzoate	0	0.181083	0.216877
Lygus_lineolaris	Ethoprop	0	0.180379	0.342316
Spodoptera_exigua	Acephate	0	0.177715	0.0666329
Spodoptera_exigua	Carbaryl	0	0.176991	0.45124
Aphis_gossypii	Phorate	0	0.175323	0.304106
Tetranychus_urticae	Spinetoram	0	0.175016	0.135337
Panonychus_ulmi	Aldicarb	0	0.174682	0.25162
Spodoptera_frugiperda	Metaflumizone	0	0.174663	0.117346
Liriomyza_trifolii	Endosulfan	0	0.174318	0.17445
Panonychus_ulmi	Naled	0	0.173555	0.26816
Aphis_gossypii	Fipronil	0	0.172983	0.275429
Frankliniella_occidentalis	Acetamiprid	0	0.172786	0.0999161
Spodoptera_frugiperda	Indoxacarb	0	0.172372	0.15908
Diaphorina_citri	Naled	0	0.171797	0.192137
Lygus_lineolaris	Dimethoate	0	0.171475	0.327197
Plutella_xylostella	Pyriproxyfen	0	0.171011	0.375177
Spodoptera_exigua	Beta-cyfluthrin	0	0.170667	0.3924
Spodoptera_exigua	Esfenvalerate	0	0.170562	0.449241
Leptinotarsa_decemlineata	Fenbutatin-oxide	0	0.170188	0.35047
Spodoptera_exigua	Gamma-cyhalothrin	0	0.169967	0.280964
Liriomyza_trifolii	Sodium methyldithiocarbamate	0	0.169358	0.0966798
Lygus_lineolaris	Diazinon	0	0.169305	0.335862
Lygus_lineolaris	Methomyl	0	0.167989	0.310477
Lygus_lineolaris	Chlorpyrifos	0	0.165637	0.293092
Spodoptera_frugiperda	Clothianidin	0	0.16528	0.155254
Cydia_pomonella	Endosulfan	0	0.164063	0.203333
Lygus_lineolaris	Phorate	0	0.163704	0.321729
Spodoptera_exigua	Fluvalinate	0	0.163686	0.168643
Panonychus_ulmi	Emamectin benzoate	0	0.162899	0.293371
Heliothis_virescens	Metaflumizone	0	0.16194	0.216262
Lygus_lineolaris	Fipronil	0	0.161519	0.294768
Diaphorina_citri	Emamectin benzoate	0	0.161248	0.0618634
Myzus_persicae	Propargite	0	0.160503	0.130721
Cydia_pomonella	Sodium methyldithiocarbamate	0	0.159394	0.188383
Spodoptera_exigua	Aldicarb	0	0.158743	0.0686709
Tetranychus_urticae	Metaflumizone	0	0.157961	0.149822
Spodoptera_exigua	Naled	0	0.157719	0.0868003
Panonychus_ulmi	Dichlorvos	0	0.157585	0.270326
Frankliniella_occidentalis	Flupyradifurone	0	0.157392	0.102155
Spodoptera_frugiperda	Thiamethoxam	0	0.156413	0.222431
Liriomyza_trifolii	Phosmet	0	0.155965	0.075707
Tetranychus_urticae	Indoxacarb	0	0.155889	0.152256
Aphis_gossypii	Acetamiprid	0	0.155057	0.223582
Spodoptera_exigua	Malathion	0	0.154739	0.116873
Myzus_persicae	Pyrethrins	0	0.15399	0.13186
Aphis_gossypii	Thiodicarb	0	0.153611	0.300695
Heliothis_virescens	Clothianidin	0	0.15324	0.0878956
Liriomyza_trifolii	Acephate	0	0.152918	0.0795972
Diaphorina_citri	Dimethoate	0	0.152693	0.291036
Panonychus_ulmi	Oxamyl	0	0.15249	0.264684
Liriomyza_trifolii	Carbaryl	0	0.152295	0.209814
Frankliniella_occidentalis	Sulfoxaflor	0	0.151194	0.0900939
Panonychus_ulmi	Methomyl	0	0.151119	0.272743
Leptinotarsa_decemlineata	Pyriproxyfen	0	0.15092	0.381261
Frankliniella_occidentalis	Dinotefuran	0	0.149846	0.0915368
Diaphorina_citri	Methomyl	0	0.149588	0.348681
Tetranychus_urticae	Clothianidin	0	0.149475	0.160226
Plutella_xylostella	Novaluron	0	0.148859	0.464399
Leptinotarsa_decemlineata	Methoxyfenozide	0	0.148107	0.461789
Spodoptera_exigua	Ethoprop	0	0.147459	0.116964
Panonychus_ulmi	Phorate	0	0.147265	0.264689
Liriomyza_trifolii	Deltamethrin	0	0.147097	0.305211
Liriomyza_trifolii	Beta-cyfluthrin	0	0.146853	0.23337
Liriomyza_trifolii	Cyfluthrin	0	0.146853	0.212741
Plutella_xylostella	Spirotetramat	0	0.146797	0.382611
Liriomyza_trifolii	Esfenvalerate	0	0.146762	0.296648
Liriomyza_trifolii	Lambda-cyhalothrin	0	0.14625	0.196272
Liriomyza_trifolii	Gamma-cyhalothrin	0	0.14625	0.194791
Plutella_xylostella	Cyromazine	0	0.1462	0.467917
Trialeurodes_vaporariorum	Endosulfan	0	0.146156	0.0723389
Myzus_persicae	Fenbutatin-oxide	0	0.145767	0.140104
Heliothis_virescens	Thiamethoxam	0	0.14502	0.105695
Lygus_lineolaris	Acetamiprid	0	0.144781	0.164276
Frankliniella_occidentalis	Spinetoram	0	0.144566	0.135859
Cydia_pomonella	Acephate	0	0.143921	0.205838
Leptinotarsa_decemlineata	Diflubenzuron	0	0.14382	0.417163
Lygus_lineolaris	Thiodicarb	0	0.143431	0.266938
Spodoptera_exigua	Dichlorvos	0	0.143205	0.138529
Aphis_gossypii	Abamectin	0	0.142329	0.152094
Trialeurodes_vaporariorum	Sodium methyldithiocarbamate	0	0.141997	0.147954
Tetranychus_urticae	Thiamethoxam	0	0.141457	0.192511
Liriomyza_trifolii	Fenpropathrin	0	0.141401	0.287691
Aphis_gossypii	Flupyradifurone	0	0.141242	0.174793
Liriomyza_trifolii	Fluvalinate	0	0.140846	0.165996
Spodoptera_exigua	Dimethoate	0	0.14018	0.154923
Spodoptera_exigua	Chlorpyrifos-methyl	0	0.139576	0.138894
Bemisia_tabaci	Propargite	0	0.138808	0.186883
Spodoptera_exigua	Oxamyl	0	0.138576	0.179655
Cydia_pomonella	Permethrin	0	0.138537	0.096305
Spodoptera_exigua	Diazinon	0	0.138406	0.174645
Cydia_pomonella	Cyfluthrin	0	0.138213	0.0887723
Cydia_pomonella	Beta-cyfluthrin	0	0.138213	0.075601
Cydia_pomonella	Bifenthrin	0	0.138179	0.0743243
Cydia_pomonella	Esfenvalerate	0	0.138128	0.0779593
Lygus_lineolaris	Imidacloprid	0	0.137801	0.158697
Cydia_pomonella	Gamma-cyhalothrin	0	0.137646	0.0896959
Helicoverpa_zea	Endosulfan	0	0.136867	0.301952
Liriomyza_trifolii	Aldicarb	0	0.136593	0.086295
Liriomyza_trifolii	Naled	0	0.135711	0.0744372
Aphis_gossypii	Sulfoxaflor	0	0.13568	0.186537
Trichoplusia_ni	Sodium methyldithiocarbamate	0	0.135631	0.108156
Aphis_gossypii	Spinosad	0	0.135128	0.277566
Spodoptera_exigua	Phorate	0	0.133828	0.252593
Anthonomus_grandis	Sodium methyldithiocarbamate	0	0.133284	0.126319
Bemisia_tabaci	Pyrethrins	0	0.133175	0.243229
Liriomyza_trifolii	Malathion	0	0.133147	0.0854387
Cydia_pomonella	Fenpropathrin	0	0.133082	0.0765967
Helicoverpa_zea	Sodium methyldithiocarbamate	0	0.132972	0.132938
Lygus_lineolaris	Abamectin	0	0.132896	0.179173
Spodoptera_exigua	Fipronil	0	0.132042	0.152182
Lygus_lineolaris	Flupyradifurone	0	0.131882	0.181472
Leptinotarsa_decemlineata	Novaluron	0	0.131371	0.329143
Trialeurodes_vaporariorum	Phosmet	0	0.130768	0.213031
Frankliniella_occidentalis	Metaflumizone	0	0.130478	0.0830655
Panonychus_ulmi	Acetamiprid	0	0.130242	0.071763
Aphis_gossypii	Spinetoram	0	0.129732	0.208326
Leptinotarsa_decemlineata	Spirotetramat	0	0.129551	0.504959
Myzus_persicae	Pyriproxyfen	0	0.129264	0.178578
Leptinotarsa_decemlineata	Cyromazine	0	0.129024	0.333525
Diaphorina_citri	Acetamiprid	0	0.128923	0.293343
Frankliniella_occidentalis	Indoxacarb	0	0.128766	0.0997385
Cydia_pomonella	Naled	0	0.127727	0.11563
Trialeurodes_vaporariorum	Carbaryl	0	0.127691	0.13081
Liriomyza_trifolii	Emamectin benzoate	0	0.127379	0.301889
Liriomyza_trifolii	Ethoprop	0	0.126883	0.0808861
Myzus_persicae	Methoxyfenozide	0	0.126854	0.124312
Myzus_persicae	Tebufenozide	0	0.12681	0.141168
Lygus_lineolaris	Sulfoxaflor	0	0.126688	0.176205
Lygus_lineolaris	Spinosad	0	0.126173	0.1703
Bemisia_tabaci	Fenbutatin-oxide	0	0.126063	0.249567
Lygus_lineolaris	Dinotefuran	0	0.125559	0.190281
Cydia_pomonella	Malathion	0	0.125314	0.122549
Trichoplusia_ni	Phosmet	0	0.124905	0.0768284
Leptinotarsa_decemlineata	Flubendiamide	0	0.124203	0.276391
Panonychus_ulmi	Imidacloprid	0	0.123963	0.0718844
Frankliniella_occidentalis	Clothianidin	0	0.123468	0.163565
Liriomyza_trifolii	Dichlorvos	0	0.123223	0.0850341
Myzus_persicae	Diflubenzuron	0	0.123182	0.166827
Trialeurodes_vaporariorum	Beta-cyfluthrin	0	0.123128	0.121249
Trialeurodes_vaporariorum	Cyfluthrin	0	0.123128	0.117339
Trialeurodes_vaporariorum	Esfenvalerate	0	0.123052	0.135906
Trialeurodes_vaporariorum	Gamma-cyhalothrin	0	0.122622	0.112069
Trialeurodes_vaporariorum	Lambda-cyhalothrin	0	0.122622	0.106184
Trichoplusia_ni	Acephate	0	0.122465	0.0782008
Helicoverpa_zea	Phosmet	0	0.122457	0.0323529
Lygus_lineolaris	Spinetoram	0	0.121135	0.12893
Liriomyza_trifolii	Dimethoate	0	0.12062	0.0877168
Anthonomus_grandis	Acephate	0	0.120345	0.146924
Liriomyza_trifolii	Chlorpyrifos-methyl	0	0.120101	0.0917571
Helicoverpa_zea	Acephate	0	0.120064	0.0341314
Cydia_pomonella	Emamectin benzoate	0	0.119885	0.0815232
Liriomyza_trifolii	Oxamyl	0	0.11924	0.100569
Liriomyza_trifolii	Diazinon	0	0.119094	0.0884594
Spodoptera_frugiperda	Propargite	0	0.118941	0.114543
Leptinotarsa_decemlineata	Cyclaniliprole	0	0.118692	0.247612
Panonychus_ulmi	Flupyradifurone	0	0.118638	0.0578996
Spodoptera_exigua	Acetamiprid	0	0.118358	0.0562174
Diaphorina_citri	Abamectin	0	0.11834	0.0694929
Trialeurodes_vaporariorum	Dicrotophos	0	0.118179	0.195002
Liriomyza_trifolii	Methomyl	0	0.118167	0.106155
Trichoplusia_ni	Permethrin	0	0.117883	0.0835429
Trichoplusia_ni	Deltamethrin	0	0.117804	0.0665673
Trichoplusia_ni	Cypermethrin	0	0.117741	0.088073
Trichoplusia_ni	Beta-cyfluthrin	0	0.117608	0.0415316
Trichoplusia_ni	Cyfluthrin	0	0.117608	0.0343678
Trichoplusia_ni	Bifenthrin	0	0.117579	0.0578732
Trichoplusia_ni	Esfenvalerate	0	0.117535	0.070384
Diaphorina_citri	Flupyradifurone	0	0.117436	0.331602
Trichoplusia_ni	Lambda-cyhalothrin	0	0.117125	0.0243392
Trichoplusia_ni	Gamma-cyhalothrin	0	0.117125	0.0232433
Aphis_gossypii	Metaflumizone	0	0.11709	0.138698
Anthonomus_grandis	Permethrin	0	0.115843	0.202224
Anthonomus_grandis	Deltamethrin	0	0.115765	0.205811
Plutella_xylostella	Pyrifluquinazon	0	0.115696	0.370229
Anthonomus_grandis	Beta-cyfluthrin	0	0.115572	0.179119
Aphis_gossypii	Indoxacarb	0	0.115554	0.121484
Anthonomus_grandis	Bifenthrin	0	0.115544	0.189383
Anthonomus_grandis	Esfenvalerate	0	0.115501	0.18588
Helicoverpa_zea	Cyfluthrin	0	0.115302	0.349495
Helicoverpa_zea	Beta-cyfluthrin	0	0.115302	0.334926
Helicoverpa_zea	Esfenvalerate	0	0.115231	0.391205
Liriomyza_trifolii	Phorate	0	0.115154	0.138078
Anthonomus_grandis	Lambda-cyhalothrin	0	0.115098	0.154027
Anthonomus_grandis	Gamma-cyhalothrin	0	0.115098	0.147068
Helicoverpa_zea	Gamma-cyhalothrin	0	0.114829	0.241064
Helicoverpa_zea	Lambda-cyhalothrin	0	0.114829	0.23822
Leptinotarsa_decemlineata	Chlorfenapyr	0	0.114711	0.36865
Trialeurodes_vaporariorum	Aldicarb	0	0.114525	0.214099
Spodoptera_frugiperda	Pyrethrins	0	0.114115	0.247306
Leptinotarsa_decemlineata	Chlorantraniliprole	0	0.114061	0.31417
Panonychus_ulmi	Sulfoxaflor	0	0.113967	0.0571823
Trialeurodes_vaporariorum	Naled	0	0.113786	0.19805
Liriomyza_trifolii	Fipronil	0	0.113617	0.087033
Cydia_pomonella	Dimethoate	0	0.113524	0.0935112
Panonychus_ulmi	Spinosad	0	0.113503	0.146675
Plutella_xylostella	Afidopyropen	0	0.113502	0.490052
Leptinotarsa_decemlineata	Cyantraniliprole	0	0.113405	0.289607
Trichoplusia_ni	Fenpropathrin	0	0.113242	0.0897104
Panonychus_ulmi	Dinotefuran	0	0.112951	0.0607932
Trichoplusia_ni	Dicrotophos	0	0.112881	0.107245
Diaphorina_citri	Sulfoxaflor	0	0.112812	0.314281
Trichoplusia_ni	Fluvalinate	0	0.112797	0.0244967
Spodoptera_exigua	Imidacloprid	0	0.112652	0.0342162
Myzus_persicae	Novaluron	0	0.11252	0.150313
Diaphorina_citri	Spinosad	0	0.112353	0.153448
Cydia_pomonella	Oxamyl	0	0.112224	0.0880571
Cydia_pomonella	Diazinon	0	0.112087	0.0796281
Anthonomus_grandis	Fenpropathrin	0	0.111282	0.148204
Cydia_pomonella	Methomyl	0	0.111215	0.0914588
Helicoverpa_zea	Fenpropathrin	0	0.111022	0.337509
Myzus_persicae	Spirotetramat	0	0.110961	0.133869
Anthonomus_grandis	Dicrotophos	0	0.110928	0.180453
Myzus_persicae	Cyromazine	0	0.110509	0.136747
Heliothis_virescens	Propargite	0	0.110277	0.159843
Bemisia_tabaci	Methoxyfenozide	0	0.109707	0.186136
Bemisia_tabaci	Tebufenozide	0	0.109669	0.181094
Trichoplusia_ni	Aldicarb	0	0.109391	0.126887
Lygus_lineolaris	Metaflumizone	0	0.10933	0.211875
Panonychus_ulmi	Spinetoram	0	0.10897	0.102624
Trichoplusia_ni	Naled	0	0.108685	0.132788
Spodoptera_frugiperda	Fenbutatin-oxide	0	0.108021	0.0886525
Lygus_lineolaris	Indoxacarb	0	0.107896	0.228827
Diaphorina_citri	Spinetoram	0	0.107866	0.145221
Spodoptera_exigua	Flupyradifurone	0	0.107813	0.0259493
Anthonomus_grandis	Aldicarb	0	0.107498	0.181764
Helicoverpa_zea	Aldicarb	0	0.107246	0.0204597
Choristoneura_rosaceana	Endosulfan	0	0.106851	0.0844438
Anthonomus_grandis	Naled	0	0.106804	0.210558
Trialeurodes_vaporariorum	Emamectin benzoate	0	0.1068	0.046223
Helicoverpa_zea	Naled	0	0.106554	0.0225917
Bemisia_tabaci	Diflubenzuron	0	0.106532	0.166088
Trialeurodes_vaporariorum	Ethoprop	0	0.106385	0.221329
Myzus_persicae	Flubendiamide	0	0.10638	0.132556
Heliothis_virescens	Pyrethrins	0	0.105802	0.367284
Helicoverpa_zea	Malathion	0	0.104541	0.0281936
Choristoneura_rosaceana	Sodium methyldithiocarbamate	0	0.103811	0.0611741
Spodoptera_exigua	Sulfoxaflor	0	0.103567	0.0303473
Lygus_lineolaris	Clothianidin	0	0.103457	0.159239
Tetranychus_urticae	Pyrethrins	0	0.103203	0.223213
Spodoptera_exigua	Dinotefuran	0	0.102644	0.0273302
Leptinotarsa_decemlineata	Pyrifluquinazon	0	0.102104	0.321457
Trichoplusia_ni	Emamectin benzoate	0	0.102012	0.118245
Liriomyza_trifolii	Acetamiprid	0	0.101843	0.133902
Myzus_persicae	Cyclaniliprole	0	0.10166	0.125669
Trichoplusia_ni	Ethoprop	0	0.101615	0.140659
Heliothis_virescens	Fenbutatin-oxide	0	0.100152	0.0693867
Plutella_xylostella	Pymetrozine	0	0.100074	0.443417
Helicoverpa_zea	Emamectin benzoate	0	0.100012	0.121697
Trialeurodes_vaporariorum	Oxamyl	0	0.0999756	0.226197
Trialeurodes_vaporariorum	Diazinon	0	0.0998532	0.21714
Helicoverpa_zea	Ethoprop	0	0.0996229	0.016423
Spodoptera_exigua	Spinetoram	0	0.099027	0.204017
Trichoplusia_ni	Dichlorvos	0	0.0986838	0.137285
Panonychus_ulmi	Metaflumizone	0	0.0983514	0.0805739
Myzus_persicae	Chlorfenapyr	0	0.0982501	0.143028
Lygus_lineolaris	Thiamethoxam	0	0.0979068	0.17856
Myzus_persicae	Chlorantraniliprole	0	0.0976938	0.113604
Trialeurodes_vaporariorum	Chlorpyrifos	0	0.0976896	0.213544
Diaphorina_citri	Metaflumizone	0	0.0973547	0.148012
Bemisia_tabaci	Novaluron	0	0.0973102	0.22201
Myzus_persicae	Cyantraniliprole	0	0.0971317	0.103925
Panonychus_ulmi	Indoxacarb	0	0.097061	0.0881386
Liriomyza_trifolii	Imidacloprid	0	0.0969328	0.100762
Helicoverpa_zea	Dichlorvos	0	0.096749	0.0200128
Trichoplusia_ni	Dimethoate	0	0.0965991	0.124619
Trialeurodes_vaporariorum	Phorate	0	0.0965501	0.203967
Bemisia_tabaci	Spirotetramat	0	0.095962	0.176086
Spodoptera_frugiperda	Pyriproxyfen	0	0.0957909	0.107011
Choristoneura_rosaceana	Phosmet	0	0.0956015	0.0662025
Bemisia_tabaci	Cyromazine	0	0.0955718	0.217291
Trichoplusia_ni	Oxamyl	0	0.0954935	0.13634
Trichoplusia_ni	Diazinon	0	0.0953766	0.153109
Trialeurodes_vaporariorum	Fipronil	0	0.0952614	0.0802735
Anthonomus_grandis	Dimethoate	0	0.0949274	0.211017
Helicoverpa_zea	Dimethoate	0	0.0947052	0.0192332
Helicoverpa_zea	Chlorpyrifos-methyl	0	0.0942974	0.0187262
Spodoptera_frugiperda	Methoxyfenozide	0	0.0940053	0.169584
Spodoptera_frugiperda	Tebufenozide	0	0.0939731	0.157362
Choristoneura_rosaceana	Acephate	0	0.0937333	0.0654684
Helicoverpa_zea	Oxamyl	0	0.0936213	0.0191819
Helicoverpa_zea	Diazinon	0	0.0935067	0.0240361
Choristoneura_rosaceana	Carbaryl	0	0.0933516	0.0779374
Trichoplusia_ni	Chlorpyrifos	0	0.0933101	0.157521
Panonychus_ulmi	Clothianidin	0	0.0930678	0.0889383
Anthonomus_grandis	Methomyl	0	0.0929972	0.228131
Helicoverpa_zea	Methomyl	0	0.0927796	0.0400257
Liriomyza_trifolii	Flupyradifurone	0	0.092769	0.0723339
Trichoplusia_ni	Phorate	0	0.0922216	0.142865
Diaphorina_citri	Clothianidin	0	0.0921247	0.398239
Bemisia_tabaci	Flubendiamide	0	0.0920004	0.231646
Anthonomus_grandis	Chlorpyrifos	0	0.0916953	0.202202
Spodoptera_frugiperda	Diflubenzuron	0	0.0912844	0.105004
Cydia_pomonella	Imidacloprid	0	0.0912301	0.26122
Myzus_persicae	Flonicamid	0	0.0912131	0.180138
Trichoplusia_ni	Fipronil	0	0.0909907	0.0990155
Anthonomus_grandis	Phorate	0	0.0906256	0.210102
Helicoverpa_zea	Phorate	0	0.0904135	0.0509115
Choristoneura_rosaceana	Permethrin	0	0.0902266	0.238574
Choristoneura_rosaceana	Cyfluthrin	0	0.0900158	0.195096
Choristoneura_rosaceana	Beta-cyfluthrin	0	0.0900158	0.176021
Choristoneura_rosaceana	Bifenthrin	0	0.0899939	0.183562
Choristoneura_rosaceana	Gamma-cyhalothrin	0	0.0896464	0.15936
Choristoneura_rosaceana	Lambda-cyhalothrin	0	0.0896464	0.156573
Spodoptera_exigua	Metaflumizone	0	0.089377	0.0608738
Helicoverpa_zea	Fipronil	0	0.0892068	0.047069
Liriomyza_trifolii	Sulfoxaflor	0	0.089116	0.0919961
Frankliniella_occidentalis	Propargite	0	0.0888522	0.127003
Heliothis_virescens	Pyriproxyfen	0	0.0888131	0.0962969
Leptinotarsa_decemlineata	Etoxazole	0	0.0885976	0.32139
Liriomyza_trifolii	Dinotefuran	0	0.0883215	0.0769337
Leptinotarsa_decemlineata	Pymetrozine	0	0.0883171	0.336428
Panonychus_ulmi	Thiamethoxam	0	0.0880751	0.0787233
Cydia_pomonella	Abamectin	0	0.0879829	0.087774
Bemisia_tabaci	Cyclaniliprole	0	0.0879184	0.157394
Myzus_persicae	Pyrifluquinazon	0	0.0874523	0.141237
Cydia_pomonella	Flupyradifurone	0	0.0873113	0.145414
Heliothis_virescens	Methoxyfenozide	0	0.0871576	0.375371
Heliothis_virescens	Tebufenozide	0	0.0871277	0.333131
Choristoneura_rosaceana	Fenpropathrin	0	0.0866743	0.214441
Tetranychus_urticae	Pyriproxyfen	0	0.0866311	0.172885
Myzus_persicae	Afidopyropen	0	0.0857936	0.164524
Trialeurodes_vaporariorum	Acetamiprid	0	0.0853894	0.0521413
Frankliniella_occidentalis	Pyrethrins	0	0.0852465	0.268295
Liriomyza_trifolii	Spinetoram	0	0.0852092	0.318254
Tetranychus_urticae	Methoxyfenozide	0	0.0850163	0.173309
Tetranychus_urticae	Tebufenozide	0	0.0849871	0.146046
Heliothis_virescens	Diflubenzuron	0	0.0846349	0.142328
Trialeurodes_vaporariorum	Thiodicarb	0	0.0845932	0.190662
Spodoptera_exigua	Clothianidin	0	0.0845755	0.0469269
Bemisia_tabaci	Chlorantraniliprole	0	0.0844884	0.172582
Erythroneura_elegantula	Sodium methyldithiocarbamate	0	0.0844577	0.183266
Bemisia_tabaci	Cyantraniliprole	0	0.0840023	0.158579
Cydia_pomonella	Sulfoxaflor	0	0.0838731	0.113992
Cydia_pomonella	Spinosad	0	0.0835317	0.173941
Leptinotarsa_decemlineata	Hexythiazox	0	0.0834828	0.330866
Spodoptera_frugiperda	Novaluron	0	0.0833828	0.103551
Choristoneura_rosaceana	Naled	0	0.0831864	0.0938606
Cydia_pomonella	Dinotefuran	0	0.0831254	0.141168
Myzus_persicae	Spiromesifen	0	0.0827512	0.158531
Tetranychus_urticae	Diflubenzuron	0	0.0825555	0.13407
Spodoptera_frugiperda	Spirotetramat	0	0.0822276	0.122625
Myzus_persicae	Spirodiclofen	0	0.0821909	0.147787
Spodoptera_frugiperda	Cyromazine	0	0.0818932	0.0976575
Choristoneura_rosaceana	Malathion	0	0.0816148	0.0891085
Trichoplusia_ni	Acetamiprid	0	0.0815613	0.0417122
Trichoplusia_ni	Thiodicarb	0	0.0808008	0.15376
Frankliniella_occidentalis	Fenbutatin-oxide	0	0.0806941	0.0975166
Manduca_sexta	Sodium methyldithiocarbamate	0	0.0802944	0.0135452
Cydia_pomonella	Spinetoram	0	0.0801962	0.145769
Anthonomus_grandis	Acetamiprid	0	0.0801498	0.0566181
Spodoptera_exigua	Thiamethoxam	0	0.0800384	0.0733221
Helicoverpa_zea	Acetamiprid	0	0.0799622	0.0374537
Aphis_gossypii	Propargite	0	0.0797354	0.156339
Anthonomus_grandis	Thiodicarb	0	0.0794024	0.185274
Bemisia_tabaci	Flonicamid	0	0.0788837	0.201305
Spodoptera_frugiperda	Flubendiamide	0	0.078833	0.0847184
Trialeurodes_vaporariorum	Abamectin	0	0.0783799	0.0842414
Choristoneura_rosaceana	Emamectin benzoate	0	0.0780789	0.0634095
Trialeurodes_vaporariorum	Flupyradifurone	0	0.0777816	0.0763029
Erythroneura_elegantula	Phosmet	0	0.077779	0.15404
Choristoneura_rosaceana	Ethoprop	0	0.0777753	0.0852046
Trichoplusia_ni	Imidacloprid	0	0.077629	0.0304226
Heliothis_virescens	Novaluron	0	0.0773088	0.0786155
Aphis_gossypii	Pyrethrins	0	0.0764997	0.244369
Anthonomus_grandis	Imidacloprid	0	0.0762856	0.0639053
Erythroneura_elegantula	Acephate	0	0.0762591	0.140049
Heliothis_virescens	Spirotetramat	0	0.0762378	0.138631
Helicoverpa_zea	Imidacloprid	0	0.0761071	0.0281652
Heliothis_virescens	Cyromazine	0	0.0759278	0.100767
Liriomyza_trifolii	Indoxacarb	0	0.0758967	0.109714
Myzus_persicae	Etoxazole	0	0.075884	0.143162
Myzus_persicae	Pymetrozine	0	0.0756438	0.146134
Bemisia_tabaci	Pyrifluquinazon	0	0.0756313	0.175299
Tetranychus_urticae	Novaluron	0	0.0754095	0.172186
Spodoptera_frugiperda	Cyclaniliprole	0	0.0753352	0.0808401
Trichoplusia_ni	Abamectin	0	0.074866	0.10703
Trialeurodes_vaporariorum	Sulfoxaflor	0	0.0747187	0.0562159
Diabrotica_virgifera	Endosulfan	0	0.0747076	0.15251
Lygus_lineolaris	Propargite	0	0.0744512	0.156239
Trialeurodes_vaporariorum	Spinosad	0	0.0744146	0.0563277
Tetranychus_urticae	Spirotetramat	0	0.0743647	0.200225
Trichoplusia_ni	Flupyradifurone	0	0.0742945	0.0183234
Bemisia_tabaci	Afidopyropen	0	0.0741968	0.131206
Tetranychus_urticae	Cyromazine	0	0.0740623	0.172743
Trialeurodes_vaporariorum	Dinotefuran	0	0.0740526	0.058076
Manduca_sexta	Phosmet	0	0.0739449	0.0118896
Choristoneura_rosaceana	Dimethoate	0	0.073936	0.100297
Anthonomus_grandis	Abamectin	0	0.0735704	0.0656755
Erythroneura_elegantula	Permethrin	0	0.0734061	0.0298949
Helicoverpa_zea	Abamectin	0	0.0733982	0.113301
Erythroneura_elegantula	Beta-cyfluthrin	0	0.0732347	0.028532
Erythroneura_elegantula	Cyfluthrin	0	0.0732347	0.0269008
Erythroneura_elegantula	Bifenthrin	0	0.0732168	0.0240689
Heliothis_virescens	Flubendiamide	0	0.0730905	0.0932307
Choristoneura_rosaceana	Oxamyl	0	0.0730898	0.105418
Anthonomus_grandis	Flupyradifurone	0	0.0730088	0.0574003
Choristoneura_rosaceana	Diazinon	0	0.0730004	0.115687
Helicoverpa_zea	Flupyradifurone	0	0.0728379	0.0178953
Spodoptera_frugiperda	Chlorfenapyr	0	0.0728084	0.107111
Liriomyza_trifolii	Clothianidin	0	0.0727742	0.0699991
Diabrotica_virgifera	Sodium methyldithiocarbamate	0	0.0725817	0.0903103
Manduca_sexta	Acephate	0	0.0725	0.00855591
Choristoneura_rosaceana	Methomyl	0	0.0724327	0.123183
Aphis_gossypii	Fenbutatin-oxide	0	0.0724143	0.114759
Spodoptera_frugiperda	Chlorantraniliprole	0	0.0723961	0.0750958
Cydia_pomonella	Metaflumizone	0	0.0723812	0.0848293
Manduca_sexta	Carbaryl	0	0.0722047	0.111673
Spodoptera_frugiperda	Cyantraniliprole	0	0.0719796	0.0999788
Myzus_persicae	Hexythiazox	0	0.0715031	0.128937
Trialeurodes_vaporariorum	Spinetoram	0	0.0714431	0.037856
Cydia_pomonella	Indoxacarb	0	0.0714316	0.0965181
Lygus_lineolaris	Pyrethrins	0	0.0714299	0.252842
Trichoplusia_ni	Sulfoxaflor	0	0.0713689	0.0198439
Tetranychus_urticae	Flubendiamide	0	0.0712947	0.140491
Bemisia_tabaci	Spirodiclofen	0	0.0710811	0.188469
Trichoplusia_ni	Spinosad	0	0.0710784	0.200673
Trichoplusia_ni	Dinotefuran	0	0.0707327	0.0250036
Choristoneura_rosaceana	Phorate	0	0.0705855	0.130191
Erythroneura_elegantula	Fenpropathrin	0	0.0705161	0.0514811
Frankliniella_occidentalis	Methoxyfenozide	0	0.0702244	0.139342
Frankliniella_occidentalis	Tebufenozide	0	0.0702003	0.145134
Anthonomus_grandis	Sulfoxaflor	0	0.0701338	0.0685711
Helicoverpa_zea	Sulfoxaflor	0	0.0699697	0.016669
Anthonomus_grandis	Spinosad	0	0.0698484	0.052251
Heliothis_virescens	Cyclaniliprole	0	0.0698475	0.0638491
Manduca_sexta	Permethrin	0	0.0697876	0.0257101
Manduca_sexta	Deltamethrin	0	0.0697405	0.0138832
Manduca_sexta	Cypermethrin	0	0.0697034	0.0240319
Helicoverpa_zea	Spinosad	0	0.0696849	0.214447
Manduca_sexta	Beta-cyfluthrin	0	0.0696246	0.00887366
Manduca_sexta	Cyfluthrin	0	0.0696246	0.00862545
Manduca_sexta	Bifenthrin	0	0.0696076	0.015459
Manduca_sexta	Esfenvalerate	0	0.0695818	0.0361255
Anthonomus_grandis	Dinotefuran	0	0.0695086	0.0780406
Helicoverpa_zea	Dinotefuran	0	0.0693459	0.0129642
Manduca_sexta	Lambda-cyhalothrin	0	0.0693389	0.0107484
Manduca_sexta	Gamma-cyhalothrin	0	0.0693389	0.00879694
Liriomyza_trifolii	Thiamethoxam	0	0.0688702	0.0788339
Cydia_pomonella	Clothianidin	0	0.0684928	0.0971029
Trichoplusia_ni	Spinetoram	0	0.0682402	0.148029
Frankliniella_occidentalis	Diflubenzuron	0	0.0681918	0.0951038
Tetranychus_urticae	Cyclaniliprole	0	0.0681314	0.137642
Erythroneura_elegantula	Naled	0	0.0676785	0.17472
Lygus_lineolaris	Fenbutatin-oxide	0	0.0676153	0.2216
Spodoptera_frugiperda	Flonicamid	0	0.0675936	0.166146
Heliothis_virescens	Chlorfenapyr	0	0.0675047	0.118492
Myzus_persicae	Clofentezine	0	0.0671491	0.124686
Heliothis_virescens	Chlorantraniliprole	0	0.0671225	0.0522963
Anthonomus_grandis	Spinetoram	0	0.0670592	0.0651153
Manduca_sexta	Fenpropathrin	0	0.06704	0.0355811
Helicoverpa_zea	Spinetoram	0	0.0669023	0.156327
Diabrotica_virgifera	Phosmet	0	0.0668421	0.0621635
Heliothis_virescens	Cyantraniliprole	0	0.0667363	0.0812161
Diaphorina_citri	Propargite	0	0.0662962	0.096675
Bemisia_tabaci	Etoxazole	0	0.0656267	0.19849
Diabrotica_virgifera	Acephate	0	0.0655359	0.0599716
Tetranychus_urticae	Chlorantraniliprole	0	0.0654734	0.153617
Tetranychus_urticae	Cyantraniliprole	0	0.0650967	0.163307
Cydia_pomonella	Thiamethoxam	0	0.0648184	0.112302
Spodoptera_frugiperda	Pyrifluquinazon	0	0.0648067	0.0889183
Trialeurodes_vaporariorum	Metaflumizone	0	0.0644811	0.0723757
Manduca_sexta	Naled	0	0.0643423	0.00339329
Panonychus_ulmi	Pyrethrins	0	0.064257	0.144269
Aphis_gossypii	Pyriproxyfen	0	0.0642159	0.126994
Schizaphis_graminum	Sodium methyldithiocarbamate	0	0.063673	0.050963
Trialeurodes_vaporariorum	Indoxacarb	0	0.0636351	0.0759702
Diaphorina_citri	Pyrethrins	0	0.0636058	0.0620664
Spodoptera_frugiperda	Afidopyropen	0	0.0635775	0.191176
Manduca_sexta	Malathion	0	0.0631267	0.00274739
Diabrotica_virgifera	Permethrin	0	0.0630841	0.0209856
Diabrotica_virgifera	Deltamethrin	0	0.0630416	0.0304556
Aphis_gossypii	Methoxyfenozide	0	0.0630189	0.245299
Diabrotica_virgifera	Cypermethrin	0	0.0630079	0.028138
Aphis_gossypii	Tebufenozide	0	0.0629973	0.229966
Diabrotica_virgifera	Beta-cyfluthrin	0	0.0629367	0.0164106
Diabrotica_virgifera	Cyfluthrin	0	0.0629367	0.0140857
Diabrotica_virgifera	Bifenthrin	0	0.0629214	0.0168273
Diabrotica_virgifera	Esfenvalerate	0	0.062898	0.0312416
Diabrotica_virgifera	Lambda-cyhalothrin	0	0.0626785	0.0205476
Diabrotica_virgifera	Gamma-cyhalothrin	0	0.0626785	0.0163413
Heliothis_virescens	Flonicamid	0	0.0626698	0.286311
Choristoneura_rosaceana	Acetamiprid	0	0.0624262	0.0342292
Frankliniella_occidentalis	Novaluron	0	0.0622891	0.0871189
Bemisia_tabaci	Hexythiazox	0	0.061838	0.18455
Trichoplusia_ni	Metaflumizone	0	0.0615903	0.0399356
Frankliniella_occidentalis	Spirotetramat	0	0.0614261	0.113795
Spodoptera_frugiperda	Spiromesifen	0	0.0613229	0.230782
Aphis_gossypii	Diflubenzuron	0	0.0611949	0.15936
Frankliniella_occidentalis	Cyromazine	0	0.0611763	0.0999228
Tetranychus_urticae	Flonicamid	0	0.0611301	0.149958
Trialeurodes_vaporariorum	Clothianidin	0	0.061017	0.0965406
Spodoptera_frugiperda	Spirodiclofen	0	0.0609077	0.127851
Oligonychus_pratensis	Endosulfan	0	0.0608644	0.0604428
Spodoptera_exigua	Propargite	0	0.0608635	0.0413346
Panonychus_ulmi	Fenbutatin-oxide	0	0.0608254	0.180269
Trichoplusia_ni	Indoxacarb	0	0.0607822	0.0580223
Diabrotica_virgifera	Fenpropathrin	0	0.0606004	0.0725485
Diabrotica_virgifera	Dicrotophos	0	0.0604074	0.069593
Manduca_sexta	Emamectin benzoate	0	0.0603917	0.0568629
Helicoverpa_zea	Metaflumizone	0	0.0603828	0.0312672
Manduca_sexta	Ethoprop	0	0.0601569	0.00919945
Heliothis_virescens	Pyrifluquinazon	0	0.0600859	0.105857
Lygus_lineolaris	Pyriproxyfen	0	0.0599602	0.22084
Anthonomus_grandis	Indoxacarb	0	0.0597303	0.084447
Helicoverpa_zea	Indoxacarb	0	0.0595906	0.0494108
Choristoneura_rosaceana	Imidacloprid	0	0.0594165	0.0416895
Oligonychus_pratensis	Sodium methyldithiocarbamate	0	0.0591323	0.0965959
Heliothis_virescens	Afidopyropen	0	0.0589462	0.314947
Frankliniella_occidentalis	Flubendiamide	0	0.0588902	0.0846386
Lygus_lineolaris	Methoxyfenozide	0	0.0588425	0.236483
Lygus_lineolaris	Tebufenozide	0	0.0588223	0.249748
Tetranychus_urticae	Pyrifluquinazon	0	0.0586096	0.136821
Diabrotica_virgifera	Aldicarb	0	0.0585395	0.0636177
Spodoptera_exigua	Pyrethrins	0	0.0583937	0.159607
Tetranychus_turkestani	Sodium methyldithiocarbamate	0	0.058325	0.0345291
Trichoplusia_ni	Clothianidin	0	0.0582815	0.0514507
Diabrotica_virgifera	Naled	0	0.0581618	0.0588032
Erythroneura_elegantula	Chlorpyrifos	0	0.0581044	0.175397
Bemisia_tabaci	Clofentezine	0	0.0580725	0.183175
Tetranychus_urticae	Afidopyropen	0	0.057498	0.132413
Schizaphis_graminum	Acephate	0	0.057492	0.0597944
Choristoneura_rosaceana	Abamectin	0	0.0573017	0.071295
Anthonomus_grandis	Clothianidin	0	0.0572729	0.0844096
Schizaphis_graminum	Carbaryl	0	0.0572579	0.0478083
Manduca_sexta	Dimethoate	0	0.0571873	0.00482529
Lygus_lineolaris	Diflubenzuron	0	0.0571394	0.277392
Helicoverpa_zea	Clothianidin	0	0.0571389	0.0141645
Diabrotica_virgifera	Malathion	0	0.057063	0.0746056
Diabrotica_undecimpunctata	Endosulfan	0	0.0569062	0.0246206
Choristoneura_rosaceana	Flupyradifurone	0	0.0568643	0.041581
Heliothis_virescens	Spiromesifen	0	0.0568559	0.269356
Manduca_sexta	Oxamyl	0	0.0565328	0.00325656
Heliothis_virescens	Spirodiclofen	0	0.056471	0.133936
Manduca_sexta	Diazinon	0	0.0564636	0.00500505
Frankliniella_occidentalis	Cyclaniliprole	0	0.0562773	0.0742986
Spodoptera_frugiperda	Etoxazole	0	0.056234	0.0901795
Spodoptera_frugiperda	Pymetrozine	0	0.0560559	0.115208
Manduca_sexta	Methomyl	0	0.0560246	0.0051293
Aphis_gossypii	Novaluron	0	0.0558978	0.144768
Plutella_xylostella	Tolfenpyrad	0	0.055725	0.488019
Schizaphis_graminum	Permethrin	0	0.0553412	0.0114479
Schizaphis_graminum	Deltamethrin	0	0.0553038	0.0103406
Diabrotica_undecimpunctata	Sodium methyldithiocarbamate	0	0.0552868	0.0436925
Spodoptera_exigua	Fenbutatin-oxide	0	0.0552752	0.0271032
Schizaphis_graminum	Cypermethrin	0	0.0552743	0.0129143
Manduca_sexta	Chlorpyrifos	0	0.0552402	0.0032493
Schizaphis_graminum	Cyfluthrin	0	0.0552119	0.0110725
Schizaphis_graminum	Beta-cyfluthrin	0	0.0552119	0.00915085
Schizaphis_graminum	Bifenthrin	0	0.0551984	0.0125646
Schizaphis_graminum	Esfenvalerate	0	0.0551779	0.00840139
Trichoplusia_ni	Thiamethoxam	0	0.055155	0.0502398
Aphis_gossypii	Spirotetramat	0	0.0551234	0.197478
Schizaphis_graminum	Gamma-cyhalothrin	0	0.0549853	0.0145191
Schizaphis_graminum	Lambda-cyhalothrin	0	0.0549853	0.0097971
Aphis_gossypii	Cyromazine	0	0.0548992	0.150709
Choristoneura_rosaceana	Sulfoxaflor	0	0.0546251	0.0438442
Manduca_sexta	Phorate	0	0.0545958	0.00296185
Diabrotica_virgifera	Emamectin benzoate	0	0.0545907	0.137979
Oligonychus_pratensis	Phosmet	0	0.0544563	0.0726416
Choristoneura_rosaceana	Spinosad	0	0.0544028	0.0754691
Frankliniella_occidentalis	Chlorfenapyr	0	0.0543897	0.106337
Diabrotica_virgifera	Ethoprop	0	0.0543785	0.0715313
Anthonomus_grandis	Thiamethoxam	0	0.0542005	0.0992754
Choristoneura_rosaceana	Dinotefuran	0	0.0541381	0.0457529
Frankliniella_occidentalis	Chlorantraniliprole	0	0.0540817	0.0824869
Helicoverpa_zea	Thiamethoxam	0	0.0540737	0.0187884
Panonychus_ulmi	Pyriproxyfen	0	0.0539391	0.0936341
Manduca_sexta	Fipronil	0	0.0538671	0.0442932
Frankliniella_occidentalis	Cyantraniliprole	0	0.0537706	0.0678273
Tetranychus_turkestani	Phosmet	0	0.0537128	0.0127752
Diaphorina_citri	Pyriproxyfen	0	0.0533925	0.126647
Oligonychus_pratensis	Acephate	0	0.0533922	0.0714019
Oligonychus_pratensis	Carbaryl	0	0.0531747	0.0756218
Schizaphis_graminum	Fenpropathrin	0	0.0531623	0.0160215
Schizaphis_graminum	Dicrotophos	0	0.052993	0.0821574
Spodoptera_frugiperda	Hexythiazox	0	0.0529875	0.0888996
Panonychus_ulmi	Methoxyfenozide	0	0.0529336	0.0920417
Panonychus_ulmi	Tebufenozide	0	0.0529155	0.0956762
Aphis_gossypii	Flubendiamide	0	0.0528477	0.104068
Tetranychus_turkestani	Acephate	0	0.0526632	0.00717201
Tetranychus_turkestani	Carbaryl	0	0.0524488	0.0510605
Diaphorina_citri	Methoxyfenozide	0	0.0523972	0.0710844
Diaphorina_citri	Tebufenozide	0	0.0523793	0.0634017
Liriomyza_trifolii	Propargite	0	0.0523709	0.11909
Choristoneura_rosaceana	Spinetoram	0	0.0522304	0.0477627
Heliothis_virescens	Etoxazole	0	0.0521377	0.102443
Heliothis_virescens	Pymetrozine	0	0.0519726	0.0949879
Diabrotica_virgifera	Dimethoate	0	0.0516942	0.0917513
Diabrotica_virgifera	Chlorpyrifos-methyl	0	0.0514715	0.0868126
Lygus_lineolaris	Spirotetramat	0	0.0514702	0.198203
Panonychus_ulmi	Diflubenzuron	0	0.0514015	0.0987248
Oligonychus_pratensis	Permethrin	0	0.0513947	0.0791221
Lygus_hesperus	Endosulfan	0	0.0513634	0.110068
Oligonychus_pratensis	Deltamethrin	0	0.05136	0.0837936
Schizaphis_graminum	Aldicarb	0	0.0513544	0.0910722
Oligonychus_pratensis	Cypermethrin	0	0.0513326	0.0875854
Oligonychus_pratensis	Cyfluthrin	0	0.0512746	0.12084
Oligonychus_pratensis	Beta-cyfluthrin	0	0.0512746	0.101101
Lygus_lineolaris	Cyromazine	0	0.0512609	0.21436
Oligonychus_pratensis	Esfenvalerate	0	0.0512431	0.0719934
Diabrotica_virgifera	Oxamyl	0	0.0511025	0.0929226
Oligonychus_pratensis	Gamma-cyhalothrin	0	0.0510642	0.11813
Oligonychus_pratensis	Lambda-cyhalothrin	0	0.0510642	0.103513
Schizaphis_graminum	Naled	0	0.051023	0.0883932
Diabrotica_undecimpunctata	Phosmet	0	0.0509149	0.0551446
Diaphorina_citri	Diflubenzuron	0	0.0508806	0.0935379
Tetranychus_urticae	Etoxazole	0	0.0508567	0.241154
Erythroneura_elegantula	Acetamiprid	0	0.0507884	0.0255485
Tetranychus_urticae	Pymetrozine	0	0.0506957	0.196047
Tetranychus_turkestani	Permethrin	0	0.050693	0.0773949
Tetranychus_turkestani	Deltamethrin	0	0.0506588	0.0769036
Diabrotica_virgifera	Methomyl	0	0.0506431	0.10046
Tetranychus_turkestani	Cyfluthrin	0	0.0505746	0.117052
Tetranychus_turkestani	Beta-cyfluthrin	0	0.0505746	0.114974
Tetranychus_turkestani	Esfenvalerate	0	0.0505435	0.0712955
Aphis_gossypii	Cyclaniliprole	0	0.0505029	0.0777115
Frankliniella_occidentalis	Flonicamid	0	0.0504941	0.135389
Tetranychus_turkestani	Lambda-cyhalothrin	0	0.050367	0.108619
Tetranychus_turkestani	Gamma-cyhalothrin	0	0.050367	0.0935363
Liriomyza_trifolii	Pyrethrins	0	0.0502457	0.269859
Schizaphis_graminum	Malathion	0	0.0500591	0.104331
Diabrotica_virgifera	Chlorpyrifos	0	0.0499341	0.0755199
Diabrotica_undecimpunctata	Acephate	0	0.04992	0.0682527
Lygus_hesperus	Sodium methyldithiocarbamate	0	0.0499017	0.0583082
Spodoptera_frugiperda	Clofentezine	0	0.0497609	0.111958
Diabrotica_undecimpunctata	Carbaryl	0	0.0497167	0.0590383
Oligonychus_pratensis	Fenpropathrin	0	0.0493712	0.0610863
Diabrotica_virgifera	Phorate	0	0.0493516	0.0701749
Lygus_lineolaris	Flubendiamide	0	0.0493454	0.213361
Cydia_pomonella	Propargite	0	0.0492898	0.13467
Leptinotarsa_decemlineata	Tolfenpyrad	0	0.0491783	0.287462
Heliothis_virescens	Hexythiazox	0	0.0491277	0.104229
Spodoptera_exigua	Pyriproxyfen	0	0.0490172	0.0496649
Aphis_gossypii	Chlorfenapyr	0	0.048809	0.135789
Tetranychus_turkestani	Fenpropathrin	0	0.0486972	0.0722223
Diabrotica_virgifera	Fipronil	0	0.0486929	0.036964
Aphis_gossypii	Chlorantraniliprole	0	0.0485326	0.101405
Frankliniella_occidentalis	Pyrifluquinazon	0	0.0484122	0.0961435
Erythroneura_elegantula	Imidacloprid	0	0.0483398	0.023641
Manduca_sexta	Acetamiprid	0	0.0482848	0.0164524
Aphis_gossypii	Cyantraniliprole	0	0.0482534	0.102992
Diabrotica_undecimpunctata	Permethrin	0	0.0480524	0.0130263
Diabrotica_undecimpunctata	Deltamethrin	0	0.04802	0.0139238
Pectinophora_gossypiella	Sodium methyldithiocarbamate	0	0.0479984	0.0181671
Diabrotica_undecimpunctata	Cypermethrin	0	0.0479943	0.0168607
Diabrotica_undecimpunctata	Beta-cyfluthrin	0	0.0479401	0.00930723
Diabrotica_undecimpunctata	Cyfluthrin	0	0.0479401	0.00691979
Diabrotica_undecimpunctata	Bifenthrin	0	0.0479284	0.0097732
Diabrotica_undecimpunctata	Esfenvalerate	0	0.0479106	0.00891752
Diabrotica_undecimpunctata	Lambda-cyhalothrin	0	0.0477434	0.00889978
Diabrotica_undecimpunctata	Gamma-cyhalothrin	0	0.0477434	0.00792552
Oligonychus_pratensis	Aldicarb	0	0.0476922	0.0785065
Liriomyza_trifolii	Fenbutatin-oxide	0	0.0475624	0.0718399
Leptinotarsa_decemlineata	Fenpyroximate	0	0.0475039	0.284675
Frankliniella_occidentalis	Afidopyropen	0	0.047494	0.123006
Oligonychus_pratensis	Naled	0	0.0473845	0.0911209
Cydia_pomonella	Pyrethrins	0	0.0472896	0.0525323
Lygus_lineolaris	Cyclaniliprole	0	0.047156	0.177566
Choristoneura_rosaceana	Metaflumizone	0	0.0471406	0.13688
Tetranychus_turkestani	Aldicarb	0	0.0470411	0.0048273
Panonychus_ulmi	Novaluron	0	0.0469521	0.0772112
Tetranychus_turkestani	Naled	0	0.0467375	0.00455297
Erythroneura_elegantula	Abamectin	0	0.0466193	0.0876222
Oligonychus_pratensis	Malathion	0	0.0464893	0.0936842
Panonychus_ulmi	Spirotetramat	0	0.0463017	0.140284
Erythroneura_elegantula	Flupyradifurone	0	0.0462634	0.023238
Diabrotica_undecimpunctata	Fenpropathrin	0	0.0461605	0.0116359
Heliothis_virescens	Clofentezine	0	0.0461361	0.0974219
Diabrotica_undecimpunctata	Dicrotophos	0	0.0460134	0.0977833
Diabrotica_undecimpunctata	Fluvalinate	0	0.0459792	0.010696
Leptinotarsa_decemlineata	Pyridaben	0	0.0459665	0.28892
Manduca_sexta	Imidacloprid	0	0.0459569	0.009897
Lygus_hesperus	Phosmet	0	0.0459556	0.108412
Tetranychus_turkestani	Malathion	0	0.0458545	0.00481228
Diaphorina_citri	Spirotetramat	0	0.0458325	0.0601811
Frankliniella_occidentalis	Spiromesifen	0	0.0458098	0.168749
Lygus_lineolaris	Chlorfenapyr	0	0.0455743	0.246146
Frankliniella_occidentalis	Spirodiclofen	0	0.0454996	0.128407
Lygus_lineolaris	Chlorantraniliprole	0	0.0453163	0.2067
Schizaphis_graminum	Chlorpyrifos-methyl	0	0.0451539	0.235932
Lygus_hesperus	Acephate	0	0.0450576	0.145024
Lygus_lineolaris	Cyantraniliprole	0	0.0450555	0.178673
Tetranychus_urticae	Clofentezine	0	0.0450026	0.250163
Lygus_hesperus	Carbaryl	0	0.0448741	0.0457476
Schizaphis_graminum	Oxamyl	0	0.0448302	0.214957
Cydia_pomonella	Fenbutatin-oxide	0	0.0447642	0.107191
Choristoneura_rosaceana	Clothianidin	0	0.0446081	0.0642487
Diabrotica_undecimpunctata	Aldicarb	0	0.0445907	0.12397
Oligonychus_pratensis	Emamectin benzoate	0	0.0444751	0.0604888
Erythroneura_elegantula	Sulfoxaflor	0	0.0444416	0.0335637
Schizaphis_graminum	Methomyl	0	0.0444271	0.236846
Panonychus_ulmi	Flubendiamide	0	0.0443902	0.099219
Manduca_sexta	Abamectin	0	0.0443212	0.0501044
Diabrotica_undecimpunctata	Naled	0	0.044303	0.127109
Oligonychus_pratensis	Ethoprop	0	0.0443022	0.117901
Erythroneura_elegantula	Spinosad	0	0.0442608	0.0911809
Erythroneura_elegantula	Dinotefuran	0	0.0440454	0.034032
Manduca_sexta	Flupyradifurone	0	0.0439829	0.00455091
Trialeurodes_vaporariorum	Propargite	0	0.04391	0.0664078
Tetranychus_turkestani	Emamectin benzoate	0	0.0438679	0.138653
Diabrotica_virgifera	Acetamiprid	0	0.0436468	0.0354219
Aphis_gossypii	Pyrifluquinazon	0	0.0434448	0.195896
Lygus_hesperus	Permethrin	0	0.0433719	0.0238879
Lygus_hesperus	Deltamethrin	0	0.0433427	0.021066
Pectinophora_gossypiella	Acephate	0	0.0433391	0.0138511
Lygus_hesperus	Cypermethrin	0	0.0433195	0.0295928
Schizaphis_graminum	Phorate	0	0.0432942	0.232566
Lygus_hesperus	Cyfluthrin	0	0.0432706	0.0215644
Lygus_hesperus	Beta-cyfluthrin	0	0.0432706	0.0158036
Lygus_hesperus	Bifenthrin	0	0.04326	0.0156728
Lygus_hesperus	Esfenvalerate	0	0.043244	0.0288781
Diabrotica_virgifera	Thiodicarb	0	0.0432398	0.0812538
Lygus_hesperus	Lambda-cyhalothrin	0	0.043093	0.0188992
Lygus_hesperus	Gamma-cyhalothrin	0	0.043093	0.0151894
Spodoptera_exigua	Novaluron	0	0.0426678	0.0378454
Aphis_gossypii	Afidopyropen	0	0.0426208	0.31644
Erythroneura_elegantula	Spinetoram	0	0.0424934	0.0746528
Lygus_lineolaris	Flonicamid	0	0.0423101	0.217338
Manduca_sexta	Sulfoxaflor	0	0.0422509	0.003149
Choristoneura_rosaceana	Thiamethoxam	0	0.0422151	0.0727292
Liriomyza_trifolii	Pyriproxyfen	0	0.0421776	0.087999
Trialeurodes_vaporariorum	Pyrethrins	0	0.0421281	0.100058
Myzus_persicae	Tolfenpyrad	0	0.0421213	0.0953867
Manduca_sexta	Spinosad	0	0.0420789	0.0885956
Spodoptera_exigua	Spirotetramat	0	0.0420767	0.0607798
Frankliniella_occidentalis	Etoxazole	0	0.0420082	0.0791781
Trichoplusia_ni	Propargite	0	0.0419415	0.0329594
Oligonychus_pratensis	Chlorpyrifos-methyl	0	0.0419339	0.121885
Spodoptera_exigua	Cyromazine	0	0.0419056	0.0428821
Frankliniella_occidentalis	Pymetrozine	0	0.0418752	0.0720844
Manduca_sexta	Dinotefuran	0	0.0418742	0.00475094
Lygus_hesperus	Fenpropathrin	0	0.0416643	0.018776
Oligonychus_pratensis	Oxamyl	0	0.0416333	0.116507
Pectinophora_gossypiella	Beta-cyfluthrin	0	0.0416202	0.0822434
Pectinophora_gossypiella	Cyfluthrin	0	0.0416202	0.0789369
Pectinophora_gossypiella	Bifenthrin	0	0.0416101	0.0803205
Pectinophora_gossypiella	Esfenvalerate	0	0.0415946	0.133452
Diabrotica_undecimpunctata	Emamectin benzoate	0	0.0415828	0.0110975
Oligonychus_pratensis	Diazinon	0	0.0415823	0.126845
Diabrotica_virgifera	Imidacloprid	0	0.0415425	0.041125
Tetranychus_turkestani	Dimethoate	0	0.0415403	0.00858134
Lygus_hesperus	Dicrotophos	0	0.0415316	0.184176
Lygus_hesperus	Fluvalinate	0	0.0415007	0.0253788
Pectinophora_gossypiella	Gamma-cyhalothrin	0	0.0414494	0.0558512
Pectinophora_gossypiella	Lambda-cyhalothrin	0	0.0414494	0.0554914
Diabrotica_undecimpunctata	Ethoprop	0	0.0414211	0.111658
Liriomyza_trifolii	Methoxyfenozide	0	0.0413914	0.142434
Liriomyza_trifolii	Tebufenozide	0	0.0413772	0.13499
Grapholita_molesta	Endosulfan	0	0.0413345	0.0647252
Oligonychus_pratensis	Methomyl	0	0.041259	0.118127
Anthonomus_grandis	Propargite	0	0.0412156	0.0716376
Helicoverpa_zea	Propargite	0	0.0411192	0.0451204
Aphis_gossypii	Spiromesifen	0	0.0411094	0.230388
Tetranychus_turkestani	Oxamyl	0	0.0410649	0.012241
Tetranychus_turkestani	Diazinon	0	0.0410146	0.0114059
Aphis_gossypii	Spirodiclofen	0	0.0408311	0.171143
Panonychus_ulmi	Chlorantraniliprole	0	0.0407656	0.0613954
Tetranychus_turkestani	Methomyl	0	0.0406957	0.00807147
Myzus_persicae	Fenpyroximate	0	0.0406872	0.110036
Oligonychus_pratensis	Chlorpyrifos	0	0.0406813	0.100802
Lygus_lineolaris	Pyrifluquinazon	0	0.0405656	0.159314
Panonychus_ulmi	Cyantraniliprole	0	0.0405311	0.0591146
Manduca_sexta	Spinetoram	0	0.0403987	0.0624823
Diaphorina_citri	Chlorantraniliprole	0	0.0403526	0.145007
Spodoptera_exigua	Flubendiamide	0	0.0403397	0.0285217
Lygus_hesperus	Aldicarb	0	0.0402474	0.200777
Trichoplusia_ni	Pyrethrins	0	0.0402395	0.0700732
Popillia_japonica	Sodium methyldithiocarbamate	0	0.0402387	0.0225997
Diabrotica_undecimpunctata	Dichlorvos	0	0.0402262	0.122194
Oligonychus_pratensis	Phorate	0	0.0402068	0.118517
Liriomyza_trifolii	Diflubenzuron	0	0.0401933	0.0921474
Grapholita_molesta	Sodium methyldithiocarbamate	0	0.0401582	0.0151686
Tetranychus_turkestani	Chlorpyrifos	0	0.0401259	0.00553791
Diaphorina_citri	Cyantraniliprole	0	0.0401204	0.143391
Pectinophora_gossypiella	Fenpropathrin	0	0.0400752	0.0721929
Diabrotica_virgifera	Abamectin	0	0.0400639	0.106833
Pectinophora_gossypiella	Dicrotophos	0	0.0399475	0.00795742
Trialeurodes_vaporariorum	Fenbutatin-oxide	0	0.0398783	0.0849359
Lygus_lineolaris	Afidopyropen	0	0.0397962	0.196521
Diabrotica_virgifera	Flupyradifurone	0	0.0397581	0.0274947
Cydia_pomonella	Pyriproxyfen	0	0.0396962	0.174386
Oligonychus_pratensis	Fipronil	0	0.0396701	0.0580438
Tetranychus_turkestani	Phorate	0	0.0396578	0.00860744
Frankliniella_occidentalis	Hexythiazox	0	0.039583	0.0825185
Myzus_persicae	Hydramethylnon	0	0.0395471	0.111075
Anthonomus_grandis	Pyrethrins	0	0.0395431	0.120088
Helicoverpa_zea	Pyrethrins	0	0.0394505	0.220711
Diabrotica_undecimpunctata	Dimethoate	0	0.0393764	0.120336
Myzus_persicae	Pyridaben	0	0.0393704	0.132362
Diabrotica_undecimpunctata	Chlorpyrifos-methyl	0	0.0392069	0.127167
Callosobruchus_maculatus	Sodium methyldithiocarbamate	0	0.039019	0.000931099
Diabrotica_undecimpunctata	Oxamyl	0	0.0389258	0.146368
Pectinophora_gossypiella	Aldicarb	0	0.0387123	0.00612703
Diabrotica_undecimpunctata	Methomyl	0	0.0385758	0.117733
Spodoptera_exigua	Cyclaniliprole	0	0.0385498	0.0315175
Pectinophora_gossypiella	Naled	0	0.0384625	0.00570532
Lygus_lineolaris	Spiromesifen	0	0.038385	0.25199
Erythroneura_elegantula	Metaflumizone	0	0.0383524	0.0510732
Schizaphis_graminum	Acetamiprid	0	0.0382896	0.0136105
Diabrotica_virgifera	Sulfoxaflor	0	0.0381925	0.0223945
Lymantria_dispar	Endosulfan	0	0.0381816	0.0976549
Lygus_lineolaris	Spirodiclofen	0	0.0381251	0.222272
Trichoplusia_ni	Fenbutatin-oxide	0	0.0380905	0.023935
Panonychus_ulmi	Flonicamid	0	0.0380614	0.123021
Diabrotica_virgifera	Spinosad	0	0.038037	0.190572
Diabrotica_undecimpunctata	Chlorpyrifos	0	0.0380357	0.117124
Schizaphis_graminum	Thiodicarb	0	0.0379326	0.218821
Diabrotica_virgifera	Dinotefuran	0	0.037852	0.0286773
Erythroneura_elegantula	Indoxacarb	0	0.0378493	0.043228
Pectinophora_gossypiella	Malathion	0	0.0377359	0.0169922
Aphis_gossypii	Etoxazole	0	0.0376979	0.121537
Diaphorina_citri	Flonicamid	0	0.0376757	0.0878495
Diabrotica_undecimpunctata	Phorate	0	0.037592	0.128335
Aphis_gossypii	Pymetrozine	0	0.0375785	0.171844
Lygus_hesperus	Emamectin benzoate	0	0.0375325	0.027629
Lygus_hesperus	Ethoprop	0	0.0373866	0.172897
Helicoverpa_zea	Fenbutatin-oxide	0	0.0373437	0.0294035
Frankliniella_occidentalis	Clofentezine	0	0.0371727	0.0879316
Lymantria_dispar	Sodium methyldithiocarbamate	0	0.037095	0
Diabrotica_undecimpunctata	Fipronil	0	0.0370903	0.0552311
Popillia_japonica	Phosmet	0	0.0370567	0.0282041
Spodoptera_exigua	Chlorantraniliprole	0	0.0370459	0.0267114
Grapholita_molesta	Phosmet	0	0.0369826	0.00768062
Spodoptera_exigua	Cyantraniliprole	0	0.0368327	0.0357882
Liriomyza_trifolii	Novaluron	0	0.0367142	0.085345
Diabrotica_virgifera	Spinetoram	0	0.0365181	0.153554
Panonychus_ulmi	Pyrifluquinazon	0	0.0364921	0.101189
Schizaphis_graminum	Imidacloprid	0	0.0364436	0.0157303
Bemisia_tabaci	Tolfenpyrad	0	0.0364278	0.144275
Popillia_japonica	Acephate	0	0.0363326	0.0360285
Erythroneura_elegantula	Clothianidin	0	0.0362921	0.0446833
Grapholita_molesta	Acephate	0	0.0362599	0.0105112
Liriomyza_trifolii	Spirotetramat	0	0.0362055	0.10291
Popillia_japonica	Carbaryl	0	0.0361846	0.0236672
Diaphorina_citri	Pyrifluquinazon	0	0.0361223	0.148662
Grapholita_molesta	Carbaryl	0	0.0361123	0.0194758
Manduca_sexta	Indoxacarb	0	0.0359835	0.0198873
Panonychus_ulmi	Afidopyropen	0	0.0357999	0.117822
Bucculatrix_thurberiella	Sodium methyldithiocarbamate	0	0.0357495	0.0379849
Oligonychus_pratensis	Acetamiprid	0	0.0355591	0.0463437
Lygus_hesperus	Dimethoate	0	0.035541	0.0877947
Aphis_gossypii	Hexythiazox	0	0.0355215	0.116617
Diaphorina_citri	Afidopyropen	0	0.0354372	0.0569164
Lygus_hesperus	Chlorpyrifos-methyl	0	0.035388	0.08131
Callosobruchus_maculatus	Acephate	0	0.0352313	0.0008726
Lygus_lineolaris	Etoxazole	0	0.0351996	0.205838
Bemisia_tabaci	Fenpyroximate	0	0.0351875	0.198826
Pieris_rapae	Endosulfan	0	0.0351553	0.064791
Schizaphis_graminum	Abamectin	0	0.0351465	0.0175081
Lygus_hesperus	Oxamyl	0	0.0351343	0.0728165
Lygus_hesperus	Diazinon	0	0.0350913	0.0750281
Lygus_lineolaris	Pymetrozine	0	0.0350881	0.179459
Tetranychus_turkestani	Acetamiprid	0	0.0350736	0.0256296
Popillia_japonica	Permethrin	0	0.0349733	0.0213814
Popillia_japonica	Deltamethrin	0	0.0349497	0.00858971
Grapholita_molesta	Permethrin	0	0.0349034	0.142298
Popillia_japonica	Beta-cyfluthrin	0	0.0348916	0.011033
Popillia_japonica	Cyfluthrin	0	0.0348916	0.00706025
Popillia_japonica	Bifenthrin	0	0.0348831	0.00768299
Grapholita_molesta	Deltamethrin	0	0.0348798	0.142416
Schizaphis_graminum	Flupyradifurone	0	0.0348782	0.016014
Thrips_tabaci	Sodium methyldithiocarbamate	0	0.0348716	0.00130208
Popillia_japonica	Esfenvalerate	0	0.0348702	0.0091295
Grapholita_molesta	Cyfluthrin	0	0.0348218	0.0828518
Grapholita_molesta	Beta-cyfluthrin	0	0.0348218	0.0693582
Lygus_hesperus	Methomyl	0	0.0348184	0.0770594
Grapholita_molesta	Bifenthrin	0	0.0348134	0.0825205
Popillia_japonica	Gamma-cyhalothrin	0	0.0347484	0.00642339
Popillia_japonica	Lambda-cyhalothrin	0	0.0347484	0.00500437
Liriomyza_trifolii	Flubendiamide	0	0.0347108	0.0977846
Trialeurodes_vaporariorum	Methoxyfenozide	0	0.0347043	0.0596432
Trialeurodes_vaporariorum	Tebufenozide	0	0.0346924	0.0560873
Grapholita_molesta	Lambda-cyhalothrin	0	0.0346789	0.0676285
Grapholita_molesta	Gamma-cyhalothrin	0	0.0346789	0.060391
Spodoptera_exigua	Flonicamid	0	0.0345883	0.144796
Cydia_pomonella	Novaluron	0	0.0345542	0.168802
Manduca_sexta	Clothianidin	0	0.0345031	0.00585828
Erythroneura_elegantula	Thiamethoxam	0	0.0343452	0.0385045
Lygus_hesperus	Chlorpyrifos	0	0.0343309	0.0699294
Bemisia_tabaci	Hydramethylnon	0	0.0342015	0.163253
Pectinophora_gossypiella	Dimethoate	0	0.0341855	0.00521586
Lymantria_dispar	Phosmet	0	0.0341617	0
Pieris_rapae	Sodium methyldithiocarbamate	0	0.0341548	0.00458554
Cydia_pomonella	Spirotetramat	0	0.0340755	0.144219
Tetranychus_mcdanieli	Endosulfan	0	0.0339588	0.0131489
Diaphorina_citri	Spirodiclofen	0	0.0339491	0.0744628
Lygus_hesperus	Phorate	0	0.0339304	0.0701117
Callosobruchus_maculatus	Permethrin	0	0.0339132	0.0165751
Callosobruchus_maculatus	Deltamethrin	0	0.0338903	0.00387597
Oligonychus_pratensis	Imidacloprid	0	0.0338447	0.048883
Callosobruchus_maculatus	Cyfluthrin	0	0.033834	0.00625
Callosobruchus_maculatus	Beta-cyfluthrin	0	0.033834	0.00588235
Callosobruchus_maculatus	Bifenthrin	0	0.0338257	0.00898778
Callosobruchus_maculatus	Esfenvalerate	0	0.0338132	0.00108108
Pectinophora_gossypiella	Oxamyl	0	0.0337942	0.00729901
Trichoplusia_ni	Pyriproxyfen	0	0.0337781	0.0263687
Trialeurodes_vaporariorum	Diflubenzuron	0	0.0336998	0.0545824
Callosobruchus_maculatus	Gamma-cyhalothrin	0	0.0336951	0
Callosobruchus_maculatus	Lambda-cyhalothrin	0	0.0336951	0
Popillia_japonica	Fenpropathrin	0	0.0335964	0.00487447
Grapholita_molesta	Fenpropathrin	0	0.0335292	0.136282
Schizaphis_graminum	Sulfoxaflor	0	0.0335047	0.0172659
Lymantria_dispar	Acephate	0	0.0334941	0.00189394
Lygus_hesperus	Fipronil	0	0.0334776	0.0329863
Tetranychus_turkestani	Imidacloprid	0	0.0333826	0.0139721
Schizaphis_graminum	Spinosad	0	0.0333683	0.0185662
Aphis_gossypii	Clofentezine	0	0.0333585	0.0990589
Lymantria_dispar	Carbaryl	0	0.0333577	0.0834458
Diabrotica_undecimpunctata	Acetamiprid	0	0.0332466	0.0138156
Schizaphis_graminum	Dinotefuran	0	0.033206	0.0194663
Anthonomus_grandis	Pyriproxyfen	0	0.0331935	0.0857105
Liriomyza_trifolii	Cyclaniliprole	0	0.0331707	0.103687
Lygus_lineolaris	Hexythiazox	0	0.0331675	0.192697
Spodoptera_exigua	Pyrifluquinazon	0	0.0331622	0.0391291
Trichoplusia_ni	Methoxyfenozide	0	0.0331485	0.0864015
Trichoplusia_ni	Tebufenozide	0	0.0331371	0.0735986
Helicoverpa_zea	Pyriproxyfen	0	0.0331159	0.0410635
Tetranychus_mcdanieli	Sodium methyldithiocarbamate	0	0.0329924	0.0289736
Diabrotica_virgifera	Metaflumizone	0	0.0329595	0.0196117
Diabrotica_undecimpunctata	Thiodicarb	0	0.0329366	0.101365
Cydia_pomonella	Flubendiamide	0	0.0326687	0.125269
Manduca_sexta	Thiamethoxam	0	0.0326521	0.00525343
Oligonychus_pratensis	Abamectin	0	0.0326401	0.123161
Pectinophora_gossypiella	Phorate	0	0.0326363	0.00467446
Anthonomus_grandis	Methoxyfenozide	0	0.0325748	0.0708392
Anthonomus_grandis	Tebufenozide	0	0.0325636	0.100688
Spodoptera_exigua	Afidopyropen	0	0.0325333	0.146776
Diabrotica_virgifera	Indoxacarb	0	0.0325271	0.0221088
Helicoverpa_zea	Methoxyfenozide	0	0.0324986	0.196138
Helicoverpa_zea	Tebufenozide	0	0.0324874	0.149428
Popillia_japonica	Aldicarb	0	0.0324538	0.0571842
Oligonychus_pratensis	Flupyradifurone	0	0.0323909	0.0381412
Bucculatrix_thurberiella	Acephate	0	0.0322792	0.0846043
Popillia_japonica	Naled	0	0.0322444	0.0543459
Lymantria_dispar	Permethrin	0	0.032241	0.00869963
Lymantria_dispar	Deltamethrin	0	0.0322193	0.0136465
Trichoplusia_ni	Diflubenzuron	0	0.032189	0.0320292
Grapholita_molesta	Naled	0	0.03218	0.00919128
Lymantria_dispar	Cyfluthrin	0	0.0321657	0.00307018
Lymantria_dispar	Beta-cyfluthrin	0	0.0321657	0.00263158
Lymantria_dispar	Bifenthrin	0	0.0321579	0.0027027
Lymantria_dispar	Esfenvalerate	0	0.0321459	0.00569728
Thrips_tabaci	Phosmet	0	0.0321141	0.00207039
Choristoneura_rosaceana	Propargite	0	0.0321016	0.0390415
Liriomyza_trifolii	Chlorfenapyr	0	0.0320582	0.0927285
Schizaphis_graminum	Spinetoram	0	0.0320359	0.0143482
Lymantria_dispar	Gamma-cyhalothrin	0	0.0320337	0.000305998
Lymantria_dispar	Lambda-cyhalothrin	0	0.0320337	0
Tetranychus_turkestani	Flupyradifurone	0	0.0319487	0.00865417
Liriomyza_trifolii	Chlorantraniliprole	0	0.0318766	0.080087
Liriomyza_trifolii	Cyantraniliprole	0	0.0316932	0.0834349
Panonychus_ulmi	Etoxazole	0	0.0316649	0.0866181
Diabrotica_undecimpunctata	Imidacloprid	0	0.0316437	0.024011
Popillia_japonica	Malathion	0	0.0316352	0.0696298
Grapholita_molesta	Malathion	0	0.031572	0.0066053
Helicoverpa_zea	Diflubenzuron	0	0.0315579	0.0454495
Thrips_tabaci	Acephate	0	0.0314865	0
Callosobruchus_maculatus	Aldicarb	0	0.0314701	0.00124252
Spodoptera_exigua	Spiromesifen	0	0.0313796	0.137336
Thrips_tabaci	Carbaryl	0	0.0313583	0.00282738
Callosobruchus_maculatus	Naled	0	0.031267	0.000656241
Spodoptera_frugiperda	Tolfenpyrad	0	0.0312141	0.0931649
Diabrotica_virgifera	Clothianidin	0	0.0311889	0.0727455
Spodoptera_exigua	Spirodiclofen	0	0.0311671	0.0656679
Lygus_lineolaris	Clofentezine	0	0.0311478	0.182584
Oligonychus_pratensis	Sulfoxaflor	0	0.0311154	0.0363422
Bucculatrix_thurberiella	Permethrin	0	0.0310716	0.00604559
Bucculatrix_thurberiella	Deltamethrin	0	0.0310506	0.006299
Bucculatrix_thurberiella	Cypermethrin	0	0.0310341	0.00565372
Bucculatrix_thurberiella	Cyfluthrin	0	0.030999	0.00812575
Bucculatrix_thurberiella	Beta-cyfluthrin	0	0.030999	0.00792919
Bucculatrix_thurberiella	Bifenthrin	0	0.0309914	0.00615527
Oligonychus_pratensis	Spinosad	0	0.0309888	0.028874
Bucculatrix_thurberiella	Esfenvalerate	0	0.0309799	0.00644136
Lymantria_dispar	Fenpropathrin	0	0.0309717	0.00367447
Bucculatrix_thurberiella	Gamma-cyhalothrin	0	0.0308718	0.00806149
Bucculatrix_thurberiella	Lambda-cyhalothrin	0	0.0308718	0.00609378
Pieris_rapae	Acephate	0	0.0308393	0.00676692
Oligonychus_pratensis	Dinotefuran	0	0.030838	0.0333671
Choristoneura_rosaceana	Pyrethrins	0	0.0307989	0.151221
Trialeurodes_vaporariorum	Novaluron	0	0.0307827	0.0838693
Pieris_rapae	Carbaryl	0	0.0307137	0.0594718
Tetranychus_turkestani	Sulfoxaflor	0	0.0306906	0.0061765
Callosobruchus_maculatus	Malathion	0	0.0306763	0.0124439
Tetranychus_turkestani	Spinosad	0	0.0305657	0.0298576
Diabrotica_undecimpunctata	Abamectin	0	0.0305174	0.0188012
Tetranychus_turkestani	Dinotefuran	0	0.030417	0.0091175
Tetranychus_mcdanieli	Phosmet	0	0.0303834	0.0368639
Trialeurodes_vaporariorum	Spirotetramat	0	0.0303563	0.0606824
Diabrotica_undecimpunctata	Flupyradifurone	0	0.0302845	0.0105892
Popillia_japonica	Emamectin benzoate	0	0.0302647	0.00504099
Thrips_tabaci	Beta-cyfluthrin	0	0.0302378	0
Thrips_tabaci	Cyfluthrin	0	0.0302378	0
Trialeurodes_vaporariorum	Cyromazine	0	0.0302328	0.0604008
Thrips_tabaci	Bifenthrin	0	0.0302304	0
Thrips_tabaci	Esfenvalerate	0	0.0302192	0.0158327
Grapholita_molesta	Emamectin benzoate	0	0.0302041	0.0281134
Spodoptera_frugiperda	Fenpyroximate	0	0.0301513	0.0809939
Thrips_tabaci	Gamma-cyhalothrin	0	0.0301137	0
Lygus_hesperus	Acetamiprid	0	0.0300083	0.0174619
Cydia_pomonella	Chlorantraniliprole	0	0.0300013	0.0569748
Bucculatrix_thurberiella	Fenpropathrin	0	0.0298483	0.00791661
Panonychus_ulmi	Hexythiazox	0	0.0298368	0.0721106
Cydia_pomonella	Cyantraniliprole	0	0.0298287	0.0569679
Tetranychus_mcdanieli	Acephate	0	0.0297897	0.049327
Liriomyza_trifolii	Flonicamid	0	0.029762	0.145496
Oligonychus_pratensis	Spinetoram	0	0.0297514	0.0314139
Lygus_hesperus	Thiodicarb	0	0.0297285	0.0752317
Lymantria_dispar	Naled	0	0.0297253	0
Pieris_rapae	Permethrin	0	0.0296855	0.0352601
Tetranychus_mcdanieli	Carbaryl	0	0.0296684	0.0274102
Pieris_rapae	Cypermethrin	0	0.0296497	0.0248188
Pieris_rapae	Beta-cyfluthrin	0	0.0296162	0.00514924
Pieris_rapae	Cyfluthrin	0	0.0296162	0.00316294
Pieris_rapae	Bifenthrin	0	0.029609	0.0115285
Pieris_rapae	Esfenvalerate	0	0.029598	0.0136152
Diabrotica_virgifera	Thiamethoxam	0	0.0295157	0.102639
Pieris_rapae	Lambda-cyhalothrin	0	0.0294947	0.000286041
Pieris_rapae	Gamma-cyhalothrin	0	0.0294947	0
Trichoplusia_ni	Novaluron	0	0.0294027	0.0242043
Tetranychus_turkestani	Spinetoram	0	0.0293452	0.0350648
Spodoptera_frugiperda	Hydramethylnon	0	0.0293064	0.1019
Callosobruchus_maculatus	Ethoprop	0	0.0292332	0.00865439
Spodoptera_frugiperda	Pyridaben	0	0.0291755	0.101735
Lymantria_dispar	Malathion	0	0.0291637	0.000392465
Choristoneura_rosaceana	Fenbutatin-oxide	0	0.0291541	0.0433864
Thrips_tabaci	Fenpropathrin	0	0.0291153	0.00623974
Trialeurodes_vaporariorum	Flubendiamide	0	0.0291031	0.0721193
Diabrotica_undecimpunctata	Sulfoxaflor	0	0.0290919	0.0198554
Trichoplusia_ni	Spirotetramat	0	0.0289953	0.0336618
Diabrotica_undecimpunctata	Spinosad	0	0.0289735	0.0193962
Heliothis_virescens	Tolfenpyrad	0	0.0289403	0.0426936
Anthonomus_grandis	Novaluron	0	0.0288939	0.0686114
Trichoplusia_ni	Cyromazine	0	0.0288774	0.0270909
Pectinophora_gossypiella	Acetamiprid	0	0.0288637	0.0104195
Bucculatrix_thurberiella	Aldicarb	0	0.0288332	0.0853246
Diabrotica_undecimpunctata	Dinotefuran	0	0.0288326	0.0215599
Aulacorthum_solani	Endosulfan	0	0.0288324	0.0106134
Helicoverpa_zea	Novaluron	0	0.0288262	0.0238095
Spodoptera_exigua	Etoxazole	0	0.0287755	0.0366472
Spodoptera_exigua	Pymetrozine	0	0.0286844	0.0408612
Tetranychus_mcdanieli	Permethrin	0	0.0286752	0.00460513
Popillia_japonica	Dimethoate	0	0.0286588	0.0851156
Tetranychus_mcdanieli	Deltamethrin	0	0.0286559	0.00723508
Bucculatrix_thurberiella	Naled	0	0.0286472	0.0746967
Tetranychus_mcdanieli	Cyfluthrin	0	0.0286082	0.0086388
Tetranychus_mcdanieli	Beta-cyfluthrin	0	0.0286082	0.00569335
Grapholita_molesta	Dimethoate	0	0.0286015	0.00289871
Tetranychus_mcdanieli	Bifenthrin	0	0.0286013	0.0138409
Pectinophora_gossypiella	Thiodicarb	0	0.0285946	0.00424805
Tetranychus_mcdanieli	Esfenvalerate	0	0.0285907	0.00296186
Lygus_hesperus	Imidacloprid	0	0.0285615	0.0184624
Liriomyza_trifolii	Pyrifluquinazon	0	0.0285349	0.0592641
Schizaphis_graminum	Indoxacarb	0	0.0285347	0.0260398
Pieris_rapae	Fenpropathrin	0	0.0285168	0.00555556
Tetranychus_mcdanieli	Lambda-cyhalothrin	0	0.0284908	0.00820967
Tetranychus_mcdanieli	Gamma-cyhalothrin	0	0.0284908	0.0043566
Helicoverpa_zea	Spirotetramat	0	0.0284269	0.0722398
Popillia_japonica	Oxamyl	0	0.0283308	0.0861649
Helicoverpa_zea	Cyromazine	0	0.0283113	0.0250921
Popillia_japonica	Diazinon	0	0.0282961	0.0884994
Grapholita_molesta	Oxamyl	0	0.0282742	0.00418799
Grapholita_molesta	Diazinon	0	0.0282396	0.00618058
Tetranychus_urticae	Tolfenpyrad	0	0.0282293	0.165291
Bucculatrix_thurberiella	Malathion	0	0.0281059	0.0701716
Popillia_japonica	Methomyl	0	0.0280761	0.100323
Grapholita_molesta	Methomyl	0	0.02802	0.0050498
Aulacorthum_solani	Sodium methyldithiocarbamate	0	0.0280119	0
Cydia_pomonella	Flonicamid	0	0.0280111	0.151243
Liriomyza_trifolii	Afidopyropen	0	0.0279937	0.142941
Heliothis_virescens	Fenpyroximate	0	0.027955	0.0498991
Thrips_tabaci	Naled	0	0.0279437	0
Lymantria_dispar	Emamectin benzoate	0	0.0279002	0.00631868
Diabrotica_undecimpunctata	Spinetoram	0	0.0278166	0.0172036
Trialeurodes_vaporariorum	Cyclaniliprole	0	0.0278118	0.0563239
Trichoplusia_ni	Flubendiamide	0	0.0277983	0.0309101
Callosobruchus_maculatus	Dimethoate	0	0.0277901	0.00397197
Grapholita_molesta	Chlorpyrifos	0	0.0276277	0.00676567
Tetranychus_mcdanieli	Fenpropathrin	0	0.0275463	0.00226555
Lygus_hesperus	Abamectin	0	0.0275449	0.0408995
Circulifer_tenellus	Endosulfan	0	0.0275298	0.026496
Pectinophora_gossypiella	Imidacloprid	0	0.0274722	0.0127081
Callosobruchus_maculatus	Diazinon	0	0.0274384	0.0132727
Thrips_tabaci	Malathion	0	0.0274157	0
Pieris_rapae	Naled	0	0.0273693	0.00493462
Schizaphis_graminum	Clothianidin	0	0.0273607	0.0738187
Popillia_japonica	Phorate	0	0.0273601	0.119102
Lygus_hesperus	Flupyradifurone	0	0.0273347	0.02862
Anthonomus_grandis	Flubendiamide	0	0.0273173	0.066466
Helicoverpa_zea	Flubendiamide	0	0.0272533	0.0238169
Callosobruchus_maculatus	Methomyl	0	0.0272251	0.00484234
Heliothis_virescens	Hydramethylnon	0	0.0271716	0.0560223
Spodoptera_exigua	Hexythiazox	0	0.0271143	0.0420666
Heliothis_virescens	Pyridaben	0	0.0270502	0.0578892
Liriomyza_trifolii	Spiromesifen	0	0.027001	0.171108
Trialeurodes_vaporariorum	Chlorfenapyr	0	0.0268789	0.06555
Cydia_pomonella	Pyrifluquinazon	0	0.0268562	0.162393
Pieris_rapae	Malathion	0	0.0268522	0.00394477
Callosobruchus_maculatus	Chlorpyrifos	0	0.0268439	0.00945817
Circulifer_tenellus	Sodium methyldithiocarbamate	0	0.0267464	0.0356701
Trialeurodes_vaporariorum	Chlorantraniliprole	0	0.0267267	0.0610137
Trialeurodes_vaporariorum	Cyantraniliprole	0	0.026573	0.0582576
Trichoplusia_ni	Cyclaniliprole	0	0.0265649	0.0271859
Callosobruchus_maculatus	Phorate	0	0.0265308	0.00794602
Tetranychus_urticae	Hydramethylnon	0	0.0265041	0.155167
Oligonychus_pratensis	Indoxacarb	0	0.0264998	0.0584648
Pectinophora_gossypiella	Abamectin	0	0.0264944	0.0251843
Tetranychus_turkestani	Metaflumizone	0	0.0264855	0.0111519
Tetranychus_mcdanieli	Naled	0	0.0264378	0.083202
Lymantria_dispar	Dimethoate	0	0.0264199	0.000886525
Cydia_pomonella	Afidopyropen	0	0.0263468	0.114578
Pectinophora_gossypiella	Flupyradifurone	0	0.0262921	0.00653558
Lygus_hesperus	Sulfoxaflor	0	0.0262583	0.0182126
Lygus_hesperus	Spinosad	0	0.0261514	0.0288962
Tetranychus_turkestani	Indoxacarb	0	0.026138	0.00947505
Thrips_tabaci	Ethoprop	0	0.026126	0.00191571
Lymantria_dispar	Oxamyl	0	0.0261175	0.00370844
Lymantria_dispar	Diazinon	0	0.0260855	0.00257732
Helicoverpa_zea	Cyclaniliprole	0	0.0260441	0.0154455
Lygus_hesperus	Dinotefuran	0	0.0260242	0.0251362
Diatraea_saccharalis	Sodium methyldithiocarbamate	0	0.0259923	0
Tetranychus_mcdanieli	Malathion	0	0.0259383	0.0822663
Schizaphis_graminum	Thiamethoxam	0	0.025893	0.0763263
Lymantria_dispar	Methomyl	0	0.0258827	0.0129672
Choristoneura_rosaceana	Pyriproxyfen	0	0.0258534	0.058576
Aulacorthum_solani	Phosmet	0	0.0257968	0
Pieris_rapae	Emamectin benzoate	0	0.0256888	0.0249353
Trichoplusia_ni	Chlorfenapyr	0	0.0256739	0.0384143
Pieris_rapae	Ethoprop	0	0.0255889	0.00159535
Trichoplusia_ni	Chlorantraniliprole	0	0.0255285	0.0264375
Lymantria_dispar	Chlorpyrifos	0	0.0255203	0.0103604
Bucculatrix_thurberiella	Dimethoate	0	0.0254616	0.0524426
Oligonychus_pratensis	Clothianidin	0	0.0254096	0.0542522
Trichoplusia_ni	Cyantraniliprole	0	0.0253817	0.0325568
Aulacorthum_solani	Acephate	0	0.0252927	0
Pectinophora_gossypiella	Sulfoxaflor	0	0.0252568	0.00658312
Cydia_pomonella	Spirodiclofen	0	0.0252404	0.159373
Aulacorthum_solani	Carbaryl	0	0.0251897	0.00242248
Helicoverpa_zea	Chlorfenapyr	0	0.0251706	0.0210958
Bucculatrix_thurberiella	Oxamyl	0	0.0251702	0.0507956
Lygus_hesperus	Spinetoram	0	0.0251071	0.0349351
Diabrotica_undecimpunctata	Metaflumizone	0	0.0251059	0.0314352
Anthonomus_grandis	Chlorantraniliprole	0	0.0250868	0.0819115
Tetranychus_turkestani	Clothianidin	0	0.0250627	0.00831451
Erythroneura_elegantula	Pyrethrins	0	0.0250572	0.0681826
Pectinophora_gossypiella	Dinotefuran	0	0.0250316	0.00573217
Helicoverpa_zea	Chlorantraniliprole	0	0.025028	0.0191434
Trialeurodes_vaporariorum	Flonicamid	0	0.0249538	0.0638917
Bucculatrix_thurberiella	Methomyl	0	0.0249439	0.0464287
Anthonomus_grandis	Cyantraniliprole	0	0.0249424	0.0830176
Helicoverpa_zea	Cyantraniliprole	0	0.0248841	0.018274
Manduca_sexta	Propargite	0	0.0248296	0.018688
Tetranychus_mcdanieli	Emamectin benzoate	0	0.0248145	0.019996
Diabrotica_undecimpunctata	Indoxacarb	0	0.0247765	0.0317634
Liriomyza_trifolii	Etoxazole	0	0.0247603	0.0858996
Liriomyza_trifolii	Pymetrozine	0	0.0246819	0.0650771
Choristoneura_rosaceana	Diflubenzuron	0	0.0246371	0.0499849
Circulifer_tenellus	Phosmet	0	0.0246313	0.0470848
Bucculatrix_thurberiella	Chlorpyrifos	0	0.0245946	0.0516852
Thrips_tabaci	Oxamyl	0	0.024552	0.00345423
Aulacorthum_solani	Permethrin	0	0.0243465	0
Aulacorthum_solani	Deltamethrin	0	0.0243301	0
Pieris_rapae	Dimethoate	0	0.0243258	0.0015444
Aulacorthum_solani	Cypermethrin	0	0.0243171	0
Bucculatrix_thurberiella	Phorate	0	0.0243077	0.0492769
Aulacorthum_solani	Beta-cyfluthrin	0	0.0242896	0
Aulacorthum_solani	Cyfluthrin	0	0.0242896	0
Aulacorthum_solani	Bifenthrin	0	0.0242837	0.00157853
Aulacorthum_solani	Esfenvalerate	0	0.0242747	0
Popillia_japonica	Acetamiprid	0	0.0241974	0.00579944
Aulacorthum_solani	Gamma-cyhalothrin	0	0.0241899	0
Aulacorthum_solani	Lambda-cyhalothrin	0	0.0241899	0
Circulifer_tenellus	Acephate	0	0.02415	0.0612585
Pectinophora_gossypiella	Spinetoram	0	0.0241495	0.0139785
Grapholita_molesta	Acetamiprid	0	0.024149	0.0191389
Circulifer_tenellus	Carbaryl	0	0.0240517	0.0374243
Oligonychus_pratensis	Thiamethoxam	0	0.0240465	0.0436046
Pieris_rapae	Diazinon	0	0.0240179	0.0208595
Thrips_tabaci	Chlorpyrifos	0	0.0239907	0.0181354
Tetranychus_pacificus	Sodium methyldithiocarbamate	0	0.0239587	0.0151854
Trialeurodes_vaporariorum	Pyrifluquinazon	0	0.0239249	0.0724006
Trichoplusia_ni	Flonicamid	0	0.0238351	0.0893273
Manduca_sexta	Pyrethrins	0	0.023822	0.0187408
Diabrotica_undecimpunctata	Clothianidin	0	0.0237571	0.0386156
Erythroneura_elegantula	Fenbutatin-oxide	0	0.0237191	0.0356221
Tetranychus_turkestani	Thiamethoxam	0	0.0237182	0.00757404
Thrips_tabaci	Phorate	0	0.0237108	0.0180556
Pieris_rapae	Chlorpyrifos	0	0.0234975	0.0326213
Trialeurodes_vaporariorum	Afidopyropen	0	0.0234711	0.0498808
Callosobruchus_maculatus	Acetamiprid	0	0.0234639	0.00852044
Anthonomus_grandis	Flonicamid	0	0.0234226	0.0646099
Thrips_tabaci	Fipronil	0	0.0233943	0.0110153
Aulacorthum_solani	Fenpropathrin	0	0.0233879	0.00286195
Diatraea_saccharalis	Carbaryl	0	0.0233736	0.00825121
Helicoverpa_zea	Flonicamid	0	0.0233678	0.112782
Liriomyza_trifolii	Hexythiazox	0	0.0233309	0.0802242
Frankliniella_occidentalis	Tolfenpyrad	0	0.0233177	0.0634654
Cydia_pomonella	Etoxazole	0	0.0233036	0.113962
Circulifer_tenellus	Permethrin	0	0.0232465	0.00510802
Circulifer_tenellus	Deltamethrin	0	0.0232308	0.00320582
Tetranychus_mcdanieli	Oxamyl	0	0.0232289	0.154648
Circulifer_tenellus	Cypermethrin	0	0.0232184	0.00618035
Circulifer_tenellus	Cyfluthrin	0	0.0231922	0.00568646
Circulifer_tenellus	Beta-cyfluthrin	0	0.0231922	0.00492993
Circulifer_tenellus	Bifenthrin	0	0.0231866	0.0167623
Circulifer_tenellus	Esfenvalerate	0	0.0231779	0.00636627
Circulifer_tenellus	Lambda-cyhalothrin	0	0.023097	0.00778958
Circulifer_tenellus	Gamma-cyhalothrin	0	0.023097	0.00484887
Popillia_japonica	Imidacloprid	0	0.0230308	0.00863499
Tetranychus_mcdanieli	Methomyl	0	0.0230201	0.147121
Grapholita_molesta	Imidacloprid	0	0.0229848	0.0128294
Trichoplusia_ni	Pyrifluquinazon	0	0.0228523	0.0225755
Blissus_insularis	Carbaryl	0	0.0228431	0.0290779
Agrotis_ipsilon	Endosulfan	0	0.0227867	0.0258377
Tetranychus_mcdanieli	Chlorpyrifos	0	0.0226978	0.140886
Aulacorthum_solani	Aldicarb	0	0.0225926	0.000212585
Diatraea_saccharalis	Permethrin	0	0.0225912	0.0057971
Diatraea_saccharalis	Deltamethrin	0	0.0225759	0.000772201
Manduca_sexta	Fenbutatin-oxide	0	0.0225499	0.0182581
Diatraea_saccharalis	Beta-cyfluthrin	0	0.0225384	0
Diatraea_saccharalis	Cyfluthrin	0	0.0225384	0
Diatraea_saccharalis	Bifenthrin	0	0.0225329	0
Diatraea_saccharalis	Esfenvalerate	0	0.0225245	0.0058354
Frankliniella_occidentalis	Fenpyroximate	0	0.0225238	0.0704319
Choristoneura_rosaceana	Novaluron	0	0.0225045	0.0415161
Trialeurodes_vaporariorum	Spirodiclofen	0	0.0224855	0.0494262
Diabrotica_undecimpunctata	Thiamethoxam	0	0.0224827	0.0443333
Anthonomus_grandis	Pyrifluquinazon	0	0.0224568	0.0507436
Aulacorthum_solani	Naled	0	0.0224468	0
Diatraea_saccharalis	Gamma-cyhalothrin	0	0.0224459	0
Diatraea_saccharalis	Lambda-cyhalothrin	0	0.0224459	0
Diabrotica_virgifera	Propargite	0	0.0224446	0.0288441
Trichoplusia_ni	Afidopyropen	0	0.0224189	0.0943353
Helicoverpa_zea	Pyrifluquinazon	0	0.0224043	0.0407759
Lygus_hesperus	Indoxacarb	0	0.0223632	0.0508012
Callosobruchus_maculatus	Imidacloprid	0	0.0223327	0.00701754
Circulifer_tenellus	Fenpropathrin	0	0.0223313	0.00517648
Lymantria_dispar	Acetamiprid	0	0.022307	0.00467766
Nezara_viridula	Endosulfan	0	0.0222789	0.022067
Popillia_japonica	Abamectin	0	0.0222111	0.00547224
Choristoneura_rosaceana	Spirotetramat	0	0.0221928	0.0585884
Grapholita_molesta	Abamectin	0	0.0221667	0.0207905
Agrotis_ipsilon	Sodium methyldithiocarbamate	0	0.0221382	0.00343349
Choristoneura_rosaceana	Cyromazine	0	0.0221025	0.0527836
Blissus_insularis	Permethrin	0	0.0220784	0
Tetranychus_pacificus	Phosmet	0	0.0220641	0.010036
Blissus_insularis	Deltamethrin	0	0.0220635	0
Popillia_japonica	Flupyradifurone	0	0.0220415	0.00656289
Anthonomus_grandis	Afidopyropen	0	0.0220309	0.0491324
Aulacorthum_solani	Malathion	0	0.0220227	0.00867052
Grapholita_molesta	Flupyradifurone	0	0.0219975	0.0156696
Helicoverpa_zea	Afidopyropen	0	0.0219794	0.15251
Cydia_pomonella	Hexythiazox	0	0.0219583	0.0767191
Blissus_insularis	Gamma-cyhalothrin	0	0.0219365	0
Blissus_insularis	Lambda-cyhalothrin	0	0.0219365	0
Frankliniella_occidentalis	Hydramethylnon	0	0.0218926	0.0722009
Frankliniella_occidentalis	Pyridaben	0	0.0217948	0.0713812
Nezara_viridula	Sodium methyldithiocarbamate	0	0.0216449	0
Tetranychus_pacificus	Acephate	0	0.021633	0.0077557
Trichoplusia_ni	Spiromesifen	0	0.0216239	0.0592311
Tetranychus_pacificus	Carbaryl	0	0.0215449	0.0188645
Callosobruchus_maculatus	Abamectin	0	0.0215378	0.0156443
Diabrotica_virgifera	Pyrethrins	0	0.0215338	0.165698
Pectinophora_gossypiella	Indoxacarb	0	0.0215102	0.0209643
Bucculatrix_thurberiella	Acetamiprid	0	0.0214979	0.00748715
Trichoplusia_ni	Spirodiclofen	0	0.0214775	0.0321767
Lygus_hesperus	Clothianidin	0	0.0214431	0.0272908
Circulifer_tenellus	Naled	0	0.0214326	0.109913
Callosobruchus_maculatus	Flupyradifurone	0	0.0213734	0.0100829
Bucculatrix_thurberiella	Thiodicarb	0	0.0212974	0.0478821
Choristoneura_rosaceana	Flubendiamide	0	0.0212766	0.0472177
Anthonomus_grandis	Spiromesifen	0	0.0212497	0.0817743
Lymantria_dispar	Imidacloprid	0	0.0212315	0.00233918
Helicoverpa_zea	Spiromesifen	0	0.0211999	0.113229
Popillia_japonica	Sulfoxaflor	0	0.0211736	0.0117909
Grapholita_molesta	Sulfoxaflor	0	0.0211312	0.00823376
Popillia_japonica	Spinosad	0	0.0210874	0.00372383
Aulacorthum_solani	Emamectin benzoate	0	0.0210686	0.000931099
Helicoverpa_zea	Spirodiclofen	0	0.0210564	0.0560992
Grapholita_molesta	Spinosad	0	0.0210452	0.0258612
Erythroneura_elegantula	Pyriproxyfen	0	0.0210337	0.0440693
Aulacorthum_solani	Ethoprop	0	0.0209867	0.000235294
Popillia_japonica	Dinotefuran	0	0.0209848	0.00704628
Thrips_tabaci	Acetamiprid	0	0.02097	0.00147059
Grapholita_molesta	Dinotefuran	0	0.0209429	0.0103333
Aphis_gossypii	Tolfenpyrad	0	0.0209252	0.095138
Tetranychus_pacificus	Permethrin	0	0.0208237	0.0109844
Cylas_formicarius	Sodium methyldithiocarbamate	0	0.0208206	0
Tetranychus_pacificus	Deltamethrin	0	0.0208096	0.010947
Tetranychus_pacificus	Cypermethrin	0	0.0207985	0.00803275
Tetranychus_pacificus	Beta-cyfluthrin	0	0.020775	0.0183217
Tetranychus_pacificus	Cyfluthrin	0	0.020775	0.0126767
Tetranychus_pacificus	Bifenthrin	0	0.02077	0.0274444
Tetranychus_pacificus	Esfenvalerate	0	0.0207622	0.00776689
Trialeurodes_vaporariorum	Etoxazole	0	0.0207601	0.0673892
Tetranychus_pacificus	Gamma-cyhalothrin	0	0.0206898	0.022541
Tetranychus_pacificus	Lambda-cyhalothrin	0	0.0206898	0.0189415
Erythroneura_elegantula	Methoxyfenozide	0	0.0206416	0.0662586
Erythroneura_elegantula	Tebufenozide	0	0.0206346	0.0539954
Pectinophora_gossypiella	Clothianidin	0	0.0206253	0.00901543
Cydia_pomonella	Clofentezine	0	0.0206211	0.057747
Pieris_rapae	Acetamiprid	0	0.0205389	0.0176083
Callosobruchus_maculatus	Sulfoxaflor	0	0.0205318	0.0050463
Lymantria_dispar	Abamectin	0	0.0204759	0.00818713
Bucculatrix_thurberiella	Imidacloprid	0	0.0204614	0.00575621
Callosobruchus_maculatus	Spinosad	0	0.0204482	0.0397399
Diatraea_saccharalis	Malathion	0	0.0204349	0.00687285
Agrotis_ipsilon	Phosmet	0	0.0203876	0.000178253
Diabrotica_virgifera	Fenbutatin-oxide	0	0.0203838	0.0219491
Lymantria_dispar	Flupyradifurone	0	0.0203195	0.0018622
Lygus_hesperus	Thiamethoxam	0	0.0202928	0.0263624
Popillia_japonica	Spinetoram	0	0.0202454	0.00324938
Aphis_gossypii	Fenpyroximate	0	0.0202127	0.0976692
Grapholita_molesta	Spinetoram	0	0.0202049	0.0179811
Circulifer_tenellus	Emamectin benzoate	0	0.0201167	0.0046361
Circulifer_tenellus	Ethoprop	0	0.0200385	0.0881093
Tetranychus_pacificus	Fenpropathrin	0	0.0200038	0.0101492
Manduca_sexta	Pyriproxyfen	0	0.0199969	0.00790624
Agrotis_ipsilon	Acephate	0	0.0199892	0.00560249
Blissus_insularis	Malathion	0	0.0199711	0.0292571
Tetranychus_pacificus	Dicrotophos	0	0.0199401	0.00647478
Nezara_viridula	Phosmet	0	0.0199332	0
Agrotis_ipsilon	Carbaryl	0	0.0199078	0.0609974
Tetranychus_mcdanieli	Acetamiprid	0	0.0198399	0.00384552
Trichoplusia_ni	Etoxazole	0	0.0198294	0.016981
Trichoplusia_ni	Pymetrozine	0	0.0197666	0.0257066
Bucculatrix_thurberiella	Abamectin	0	0.0197332	0.0140228
Aulacorthum_solani	Oxamyl	0	0.0197223	0.00501251
Aulacorthum_solani	Diazinon	0	0.0196982	0.00769357
Schizaphis_graminum	Propargite	0	0.0196898	0.0170441
Aphis_gossypii	Hydramethylnon	0	0.0196463	0.105802
Callosobruchus_maculatus	Spinetoram	0	0.0196317	0.0321078
Manduca_sexta	Methoxyfenozide	0	0.0196241	0.0457527
Manduca_sexta	Tebufenozide	0	0.0196174	0.0451621
Phthorimaea_operculella	Endosulfan	0	0.019606	0.00600881
Bucculatrix_thurberiella	Flupyradifurone	0	0.0195825	0.00717229
Trialeurodes_vaporariorum	Hexythiazox	0	0.0195616	0.0652885
Aphis_gossypii	Pyridaben	0	0.0195585	0.0766142
Pieris_rapae	Imidacloprid	0	0.0195487	0.0213805
Aulacorthum_solani	Methomyl	0	0.019545	0.00461665
Nezara_viridula	Acephate	0	0.0195437	0
Choristoneura_rosaceana	Chlorantraniliprole	0	0.0195393	0.0522067
Lygus_lineolaris	Tolfenpyrad	0	0.0195384	0.186579
Lymantria_dispar	Sulfoxaflor	0	0.0195194	0.00176367
Pectinophora_gossypiella	Thiamethoxam	0	0.0195188	0.0107411
Anthonomus_grandis	Etoxazole	0	0.0194862	0.0643939
Nezara_viridula	Carbaryl	0	0.0194641	0.0135817
Thrips_palmi	Endosulfan	0	0.0194489	0.000846024
Helicoverpa_zea	Etoxazole	0	0.0194406	0.0274966
Lymantria_dispar	Spinosad	0	0.01944	0.0301671
Choristoneura_rosaceana	Cyantraniliprole	0	0.0194269	0.0434441
Anthonomus_grandis	Pymetrozine	0	0.0194245	0.0670439
Helicoverpa_zea	Pymetrozine	0	0.0193791	0.017334
Lymantria_dispar	Dinotefuran	0	0.0193454	0
Tetranychus_pacificus	Aldicarb	0	0.0193235	0.00283538
Aulacorthum_solani	Chlorpyrifos	0	0.0192714	0.00630583
Thrips_tabaci	Abamectin	0	0.0192486	0.0472506
Agrotis_ipsilon	Permethrin	0	0.0192414	0.00235976
Agrotis_ipsilon	Deltamethrin	0	0.0192284	0.0034749
Agrotis_ipsilon	Cypermethrin	0	0.0192181	0.0179774
Tetranychus_pacificus	Naled	0	0.0191988	0.00412978
Agrotis_ipsilon	Cyfluthrin	0	0.0191964	0.00307991
Agrotis_ipsilon	Beta-cyfluthrin	0	0.0191964	0.00214512
Agrotis_ipsilon	Bifenthrin	0	0.0191917	0.0124324
Agrotis_ipsilon	Esfenvalerate	0	0.0191846	0.011611
Cylas_formicarius	Phosmet	0	0.0191741	0
Agrotis_ipsilon	Gamma-cyhalothrin	0	0.0191177	0.000905797
Agrotis_ipsilon	Lambda-cyhalothrin	0	0.0191177	0.000205188
Thrips_tabaci	Flupyradifurone	0	0.0191016	0
Planococcus_ficus	Endosulfan	0	0.0190664	0
Manduca_sexta	Diflubenzuron	0	0.0190561	0.0377765
Circulifer_tenellus	Dimethoate	0	0.0190493	0.0802062
Phthorimaea_operculella	Sodium methyldithiocarbamate	0	0.0190481	0
Aulacorthum_solani	Phorate	0	0.0190466	0.00131571
Thrips_palmi	Sodium methyldithiocarbamate	0	0.0188954	0
Schizaphis_graminum	Pyrethrins	0	0.0188907	0.00671915
Tetranychus_mcdanieli	Imidacloprid	0	0.0188834	0.00206025
Lygus_lineolaris	Fenpyroximate	0	0.0188732	0.162989
Pieris_rapae	Abamectin	0	0.0188529	0.0194994
Tetranychus_pacificus	Malathion	0	0.0188361	0.00469481
Circulifer_tenellus	Oxamyl	0	0.0188313	0.063203
Nezara_viridula	Permethrin	0	0.0188125	0.00318761
Bucculatrix_thurberiella	Sulfoxaflor	0	0.0188114	0.00919132
Circulifer_tenellus	Diazinon	0	0.0188082	0.0651411
Nezara_viridula	Deltamethrin	0	0.0187999	0
Aulacorthum_solani	Fipronil	0	0.0187924	0
Nezara_viridula	Cypermethrin	0	0.0187898	0
Nezara_viridula	Beta-cyfluthrin	0	0.0187686	0
Nezara_viridula	Cyfluthrin	0	0.0187686	0
Nezara_viridula	Bifenthrin	0	0.018764	0
Nezara_viridula	Esfenvalerate	0	0.0187571	0.00217391
Bucculatrix_thurberiella	Spinosad	0	0.0187348	0.00445797
Pieris_rapae	Flupyradifurone	0	0.018709	0.0133929
Nezara_viridula	Gamma-cyhalothrin	0	0.0186916	0
Nezara_viridula	Lambda-cyhalothrin	0	0.0186916	0
Trichoplusia_ni	Hexythiazox	0	0.0186846	0.0295591
Lymantria_dispar	Spinetoram	0	0.0186637	0.0197126
Circulifer_tenellus	Methomyl	0	0.018662	0.0600991
Bucculatrix_thurberiella	Dinotefuran	0	0.0186437	0.0136214
Sitobion_avenae	Endosulfan	0	0.0185306	0.0248846
Planococcus_ficus	Sodium methyldithiocarbamate	0	0.0185238	0.00126904
Diatraea_saccharalis	Dimethoate	0	0.0185123	0
Agrotis_ipsilon	Fenpropathrin	0	0.0184838	0.00263089
Diatraea_saccharalis	Chlorpyrifos-methyl	0	0.0184326	0
Agrotis_ipsilon	Fluvalinate	0	0.0184112	0.000234992
Circulifer_tenellus	Chlorpyrifos	0	0.0184007	0.0574014
Anthonomus_grandis	Hexythiazox	0	0.0183613	0.0654003
Thrips_tabaci	Sulfoxaflor	0	0.0183494	0.00132979
Lygus_lineolaris	Hydramethylnon	0	0.0183443	0.175897
Helicoverpa_zea	Hexythiazox	0	0.0183183	0.0146532
Popillia_japonica	Metaflumizone	0	0.0182725	0.0101603
Lygus_lineolaris	Pyridaben	0	0.0182624	0.164517
Choristoneura_rosaceana	Flonicamid	0	0.0182431	0.0982144
Grapholita_molesta	Metaflumizone	0	0.0182359	0.0174551
Tetranychus_mcdanieli	Abamectin	0	0.0182113	0.0743542
Circulifer_tenellus	Phorate	0	0.0181861	0.0639598
Thrips_tabaci	Dinotefuran	0	0.0181859	0.0013369
Diatraea_saccharalis	Methomyl	0	0.0181359	0.00328769
Cylas_formicarius	Permethrin	0	0.0180961	0
Cylas_formicarius	Deltamethrin	0	0.0180839	0.000891266
Diabrotica_virgifera	Pyriproxyfen	0	0.0180761	0.0252733
Tetranychus_mcdanieli	Flupyradifurone	0	0.0180722	0.00376324
Nezara_viridula	Fenpropathrin	0	0.0180719	0
Erythroneura_elegantula	Spirotetramat	0	0.0180555	0.0621926
Cylas_formicarius	Beta-cyfluthrin	0	0.0180539	0
Cylas_formicarius	Cyfluthrin	0	0.0180539	0
Cylas_formicarius	Bifenthrin	0	0.0180495	0.0108696
Popillia_japonica	Indoxacarb	0	0.0180327	0.0111265
Tetranychus_pacificus	Emamectin benzoate	0	0.01802	0.042062
Nezara_viridula	Dicrotophos	0	0.0180143	0.000877193
Blissus_insularis	Chlorpyrifos-methyl	0	0.0180142	0.0194392
Sitobion_avenae	Sodium methyldithiocarbamate	0	0.0180033	0
Grapholita_molesta	Indoxacarb	0	0.0179967	0.0269165
Bucculatrix_thurberiella	Spinetoram	0	0.0179867	0.00376514
Cylas_formicarius	Gamma-cyhalothrin	0	0.0179798	0
Cylas_formicarius	Lambda-cyhalothrin	0	0.0179798	0
Pieris_rapae	Sulfoxaflor	0	0.0179723	0.00324074
Tetranychus_pacificus	Ethoprop	0	0.01795	0.0049593
Circulifer_tenellus	Fipronil	0	0.0179433	0.0204671
Pieris_rapae	Spinosad	0	0.0178991	0.0414972
Diatraea_saccharalis	Chlorpyrifos	0	0.017882	0.00692818
Agrotis_ipsilon	Aldicarb	0	0.0178552	0.000154799
Pieris_rapae	Dinotefuran	0	0.017812	0
Agrotis_ipsilon	Naled	0	0.01774	0.00521814
Diabrotica_virgifera	Methoxyfenozide	0	0.0177391	0.0296673
Diabrotica_virgifera	Tebufenozide	0	0.017733	0.0380714
Diatraea_saccharalis	Phorate	0	0.0176734	0
Panonychus_ulmi	Tolfenpyrad	0	0.0175764	0.0598078
Thrips_tabaci	Spinetoram	0	0.017545	0.0081446
Oligonychus_pratensis	Pyrethrins	0	0.0175436	0.0591731
Phthorimaea_operculella	Phosmet	0	0.0175418	0.0036036
Choristoneura_rosaceana	Pyrifluquinazon	0	0.0174909	0.0491512
Callosobruchus_maculatus	Indoxacarb	0	0.0174861	0.00317029
Nezara_viridula	Aldicarb	0	0.0174573	0.000931099
Manduca_sexta	Novaluron	0	0.0174066	0.0148171
Thrips_palmi	Phosmet	0	0.0174012	0
Diaphorina_citri	Tolfenpyrad	0	0.0173983	0.0951978
Tetranychus_mcdanieli	Sulfoxaflor	0	0.0173606	0.00441286
Nezara_viridula	Naled	0	0.0173447	0.000877193
Erythroneura_elegantula	Flubendiamide	0	0.0173101	0.030716
Tetranychus_turkestani	Pyrethrins	0	0.0173041	0.108954
Popillia_japonica	Clothianidin	0	0.0172908	0.0308532
Tetranychus_mcdanieli	Spinosad	0	0.0172899	0.00144216
Grapholita_molesta	Clothianidin	0	0.0172563	0.00625741
Diabrotica_virgifera	Diflubenzuron	0	0.0172257	0.0332406
Tetranychus_mcdanieli	Dinotefuran	0	0.0172058	0.00403835
Phthorimaea_operculella	Acephate	0	0.017199	0.000287604
Pieris_rapae	Spinetoram	0	0.0171844	0.0341667
Manduca_sexta	Spirotetramat	0	0.0171654	0.0219704
Choristoneura_rosaceana	Afidopyropen	0	0.0171592	0.0683235
Phthorimaea_operculella	Carbaryl	0	0.017129	0.0094611
Aphis_fabae	Endosulfan	0	0.0171023	0.0231915
Diabrotica_undecimpunctata	Propargite	0	0.0170965	0.0123812
Manduca_sexta	Cyromazine	0	0.0170956	0.0077263
Tetranychus_pacificus	Dimethoate	0	0.0170639	0.00897303
Thrips_palmi	Acephate	0	0.0170612	0
Planococcus_ficus	Phosmet	0	0.017059	0.00132979
Nezara_viridula	Malathion	0	0.017017	0.00225757
Thrips_palmi	Carbaryl	0	0.0169917	0.00538194
Panonychus_ulmi	Fenpyroximate	0	0.016978	0.0467828
Pseudococcus_maritimus	Endosulfan	0	0.0168952	0.00783269
Tetranychus_pacificus	Oxamyl	0	0.0168686	0.00806095
Tetranychus_pacificus	Diazinon	0	0.016848	0.00700213
Lymantria_dispar	Metaflumizone	0	0.0168449	0.00442177
Aulacorthum_solani	Acetamiprid	0	0.0168449	0.00192678
Diaphorina_citri	Fenpyroximate	0	0.0168059	0.114135
Cylas_formicarius	Aldicarb	0	0.0167925	0.0025
Callosobruchus_maculatus	Clothianidin	0	0.0167667	0.0217491
Planococcus_ficus	Acephate	0	0.0167257	0.00143678
Tetranychus_pacificus	Methomyl	0	0.016717	0.00581646
Planococcus_ficus	Carbaryl	0	0.0166576	0.00187831
Agrotis_ipsilon	Emamectin benzoate	0	0.0166508	0.00940554
Lymantria_dispar	Indoxacarb	0	0.0166239	0.0140896
Aphis_fabae	Sodium methyldithiocarbamate	0	0.0166157	0
Oligonychus_pratensis	Fenbutatin-oxide	0	0.0166067	0.143032
Tetranychus_mcdanieli	Spinetoram	0	0.0165995	0.00108048
Agrotis_ipsilon	Ethoprop	0	0.0165861	0.00405572
Sitobion_avenae	Phosmet	0	0.0165796	0.00179211
Phthorimaea_operculella	Permethrin	0	0.0165556	0.0122892
Choristoneura_rosaceana	Spiromesifen	0	0.0165507	0.0940002
Phthorimaea_operculella	Deltamethrin	0	0.0165444	0.00182149
Phthorimaea_operculella	Cypermethrin	0	0.0165356	0.0113276
Phthorimaea_operculella	Beta-cyfluthrin	0	0.0165169	0
Phthorimaea_operculella	Cyfluthrin	0	0.0165169	0
Phthorimaea_operculella	Bifenthrin	0	0.0165129	0
Phthorimaea_operculella	Esfenvalerate	0	0.0165068	0.000835422
Panonychus_ulmi	Hydramethylnon	0	0.0165022	0.0526214
Tetranychus_pacificus	Chlorpyrifos	0	0.0164829	0.00341136
Manduca_sexta	Flubendiamide	0	0.0164568	0.0128045
Phthorimaea_operculella	Gamma-cyhalothrin	0	0.0164491	0
Phthorimaea_operculella	Lambda-cyhalothrin	0	0.0164491	0
Choristoneura_rosaceana	Spirodiclofen	0	0.0164387	0.0668882
Panonychus_ulmi	Pyridaben	0	0.0164285	0.0619993
Thrips_palmi	Permethrin	0	0.0164229	0
Pseudococcus_maritimus	Sodium methyldithiocarbamate	0	0.0164144	0.00136612
Thrips_palmi	Deltamethrin	0	0.0164118	0
Diabrotica_undecimpunctata	Pyrethrins	0	0.0164027	0.0265633
Thrips_palmi	Beta-cyfluthrin	0	0.0163845	0
Thrips_palmi	Cyfluthrin	0	0.0163845	0
Thrips_palmi	Bifenthrin	0	0.0163805	0
Thrips_palmi	Esfenvalerate	0	0.0163744	0
Cylas_formicarius	Malathion	0	0.0163689	0.0026455
Popillia_japonica	Thiamethoxam	0	0.0163633	0.0523929
Grapholita_molesta	Thiamethoxam	0	0.0163306	0.0046959
Thrips_palmi	Gamma-cyhalothrin	0	0.0163173	0
Thrips_palmi	Lambda-cyhalothrin	0	0.0163173	0
Tetranychus_pacificus	Phorate	0	0.0162906	0.00647416
Nezara_viridula	Emamectin benzoate	0	0.0162797	0.00723494
Diaphorina_citri	Pyridaben	0	0.016262	0.119109
Sitobion_avenae	Acephate	0	0.0162557	0
Nezara_viridula	Ethoprop	0	0.0162164	0
Sitobion_avenae	Carbaryl	0	0.0161895	0.00491071
Agrotis_ipsilon	Dichlorvos	0	0.0161076	0.000889317
Planococcus_ficus	Permethrin	0	0.0160999	0
Planococcus_ficus	Deltamethrin	0	0.0160891	0
Circulifer_tenellus	Acetamiprid	0	0.0160839	0.00621821
Planococcus_ficus	Cyfluthrin	0	0.0160623	0.000620732
Planococcus_ficus	Beta-cyfluthrin	0	0.0160623	0.000575705
Planococcus_ficus	Bifenthrin	0	0.0160584	0
Planococcus_ficus	Esfenvalerate	0	0.0160524	0
Aulacorthum_solani	Imidacloprid	0	0.0160328	0
Bucculatrix_thurberiella	Indoxacarb	0	0.016021	0.0268964
Planococcus_ficus	Gamma-cyhalothrin	0	0.0159964	0
Planococcus_ficus	Lambda-cyhalothrin	0	0.0159964	0
Spodoptera_exigua	Tolfenpyrad	0	0.0159726	0.0276072
Lymantria_dispar	Clothianidin	0	0.01594	0
Phthorimaea_operculella	Fenpropathrin	0	0.0159038	0.00175866
Erythroneura_elegantula	Chlorantraniliprole	0	0.0158967	0.0423292
Callosobruchus_maculatus	Thiamethoxam	0	0.0158673	0.0206117
Schizaphis_graminum	Pyriproxyfen	0	0.0158574	0.0189551
Eumerus_strigatus	Sodium methyldithiocarbamate	0	0.0158516	0
Thrips_tabaci	Metaflumizone	0	0.0158353	0.00207254
Thrips_palmi	Fenpropathrin	0	0.0157763	0
Agrotis_ipsilon	Dimethoate	0	0.0157673	0.00192638
Nezara_viridula	Dichlorvos	0	0.0157486	0.0018622
Diabrotica_virgifera	Novaluron	0	0.0157346	0.023394
Manduca_sexta	Cyclaniliprole	0	0.0157266	0.00882968
Agrotis_ipsilon	Chlorpyrifos-methyl	0	0.0156994	0.00228411
Liriomyza_sativae	Endosulfan	0	0.0156846	0.00360437
Sitobion_avenae	Permethrin	0	0.0156475	0
Sitobion_avenae	Deltamethrin	0	0.015637	0
Sitobion_avenae	Cypermethrin	0	0.0156286	0
Thrips_tabaci	Indoxacarb	0	0.0156275	0.00215054
Sitobion_avenae	Beta-cyfluthrin	0	0.015611	0.00362319
Sitobion_avenae	Cyfluthrin	0	0.015611	0.00352734
Sitobion_avenae	Bifenthrin	0	0.0156071	0.00506108
Sitobion_avenae	Esfenvalerate	0	0.0156014	0
Cylas_formicarius	Ethoprop	0	0.0155989	0
Agrotis_ipsilon	Oxamyl	0	0.0155869	0.00120822
Agrotis_ipsilon	Diazinon	0	0.0155678	0.00276502
Schizaphis_graminum	Methoxyfenozide	0	0.0155618	0.0129737
Schizaphis_graminum	Tebufenozide	0	0.0155565	0.0127546
Sitobion_avenae	Gamma-cyhalothrin	0	0.0155469	0
Diabrotica_undecimpunctata	Fenbutatin-oxide	0	0.0155267	0.0141885
Diabrotica_virgifera	Spirotetramat	0	0.0155166	0.0424827
Epilachna_varivestis	Sodium methyldithiocarbamate	0	0.0155081	0
Planococcus_ficus	Fenpropathrin	0	0.0154661	0
Aulacorthum_solani	Abamectin	0	0.0154621	0.00727513
Diabrotica_virgifera	Cyromazine	0	0.0154535	0.0207409
Agrotis_ipsilon	Methomyl	0	0.0154467	0.00571895
Lygus_hesperus	Propargite	0	0.0154312	0.0156432
Spodoptera_exigua	Fenpyroximate	0	0.0154287	0.0250075
Nezara_viridula	Dimethoate	0	0.0154159	0.00171821
Bucculatrix_thurberiella	Clothianidin	0	0.0153618	0.00486528
Nezara_viridula	Chlorpyrifos-methyl	0	0.0153495	0.00220994
Aulacorthum_solani	Flupyradifurone	0	0.0153441	0
Circulifer_tenellus	Imidacloprid	0	0.0153084	0.0109373
Pieris_rapae	Indoxacarb	0	0.0153063	0.0337878
Aphis_fabae	Phosmet	0	0.0153017	0
Phthorimaea_operculella	Naled	0	0.0152638	0.00178571
Thrips_palmi	Aldicarb	0	0.0152398	0
Nezara_viridula	Oxamyl	0	0.0152395	0.00152381
Liriomyza_sativae	Sodium methyldithiocarbamate	0	0.0152382	0.0022829
Agrotis_ipsilon	Chlorpyrifos	0	0.0152305	0.0154686
Nezara_viridula	Diazinon	0	0.0152208	0.00233918
Manduca_sexta	Chlorfenapyr	0	0.0151991	0.0163081
Choristoneura_rosaceana	Etoxazole	0	0.0151772	0.0444362
Thrips_palmi	Naled	0	0.0151414	0
Pseudococcus_maritimus	Phosmet	0	0.0151164	0
Manduca_sexta	Chlorantraniliprole	0	0.0151131	0.00683045
Schizaphis_graminum	Diflubenzuron	0	0.0151114	0.0222534
Nezara_viridula	Methomyl	0	0.0151025	0.00154143
Lymantria_dispar	Thiamethoxam	0	0.0150849	0
Agrotis_ipsilon	Phorate	0	0.0150528	0.00652735
Aphis_pomi	Endosulfan	0	0.0150343	0.0481119
Sitobion_avenae	Fenpropathrin	0	0.0150314	0
Manduca_sexta	Cyantraniliprole	0	0.0150261	0.0105721
Aphis_fabae	Acephate	0	0.0150027	0
Thrips_tabaci	Clothianidin	0	0.0149846	0.00153374
Tetranychus_mcdanieli	Metaflumizone	0	0.0149819	0.0119422
Phthorimaea_operculella	Malathion	0	0.0149754	0.00686992
Aphis_fabae	Carbaryl	0	0.0149416	0.0131472
Spodoptera_exigua	Pyridaben	0	0.0149294	0.0289288
Nezara_viridula	Chlorpyrifos	0	0.014891	0.00908272
Diatraea_saccharalis	Imidacloprid	0	0.0148769	0
Diabrotica_virgifera	Flubendiamide	0	0.014876	0.0214574
Thrips_palmi	Malathion	0	0.0148554	0
Agrotis_ipsilon	Fipronil	0	0.0148519	0.0042846
Planococcus_ficus	Naled	0	0.0148437	0.00214753
Pectinophora_gossypiella	Propargite	0	0.0148427	0.0215139
Pseudococcus_maritimus	Acephate	0	0.014821	0
Lygus_hesperus	Pyrethrins	0	0.014805	0.0218079
Tetranychus_mcdanieli	Indoxacarb	0	0.0147854	0.0143657
Circulifer_tenellus	Abamectin	0	0.0147636	0.00615773
Pseudococcus_maritimus	Carbaryl	0	0.0147606	0.00120482
Aulacorthum_solani	Sulfoxaflor	0	0.0147399	0
Oligonychus_pratensis	Pyriproxyfen	0	0.0147266	0.0559662
Nezara_viridula	Phorate	0	0.0147173	0.00553752
Aulacorthum_solani	Spinosad	0	0.0146799	0
Pieris_rapae	Clothianidin	0	0.0146766	0.00750436
Cylas_formicarius	Oxamyl	0	0.0146591	0.000581564
Circulifer_tenellus	Flupyradifurone	0	0.0146509	0.00679414
Cylas_formicarius	Diazinon	0	0.0146412	0.000578369
Aulacorthum_solani	Dinotefuran	0	0.0146085	0
Aphis_pomi	Sodium methyldithiocarbamate	0	0.0146064	0.0204926
Planococcus_ficus	Malathion	0	0.0145632	0.0112847
Bucculatrix_thurberiella	Thiamethoxam	0	0.0145377	0.00649113
Cylas_formicarius	Methomyl	0	0.0145273	0.0072474
Tetranychus_turkestani	Pyriproxyfen	0	0.0145255	0.0354274
Nezara_viridula	Fipronil	0	0.0145209	0.0029361
Oligonychus_pratensis	Methoxyfenozide	0	0.0144521	0.0436113
Oligonychus_pratensis	Tebufenozide	0	0.0144471	0.0445976
Aphis_fabae	Permethrin	0	0.0144414	0.00167591
Aphis_fabae	Deltamethrin	0	0.0144317	0.00116387
Sitobion_avenae	Naled	0	0.0144266	0
Aphis_fabae	Cypermethrin	0	0.014424	0.00172096
Aphis_fabae	Beta-cyfluthrin	0	0.0144077	0
Aphis_fabae	Cyfluthrin	0	0.0144077	0
Tetranychus_pacificus	Acetamiprid	0	0.0144075	0.0300855
Aphis_fabae	Bifenthrin	0	0.0144042	0
Aphis_fabae	Esfenvalerate	0	0.0143988	0.00113843
Aphis_fabae	Lambda-cyhalothrin	0	0.0143486	0.000594496
Aphis_fabae	Gamma-cyhalothrin	0	0.0143486	0
Diatraea_saccharalis	Abamectin	0	0.0143474	0.00190476
Phthorimaea_operculella	Emamectin benzoate	0	0.0143266	0.00572442
Cylas_formicarius	Chlorpyrifos	0	0.014324	0
Choristoneura_rosaceana	Hexythiazox	0	0.014301	0.0494859
Epilachna_varivestis	Phosmet	0	0.0142817	0
Tetranychus_pacificus	Thiodicarb	0	0.0142732	0.00466429
Phthorimaea_operculella	Ethoprop	0	0.0142709	0.000254259
Pseudococcus_maritimus	Permethrin	0	0.0142665	0
Pseudococcus_maritimus	Deltamethrin	0	0.0142569	0
Tetranychus_turkestani	Methoxyfenozide	0	0.0142548	0.0210353
Tetranychus_turkestani	Tebufenozide	0	0.0142499	0.0208794
Pseudococcus_maritimus	Cypermethrin	0	0.0142493	0
Pectinophora_gossypiella	Pyrethrins	0	0.0142403	0.0691339
Diatraea_saccharalis	Flupyradifurone	0	0.0142378	0
Pseudococcus_maritimus	Beta-cyfluthrin	0	0.0142332	0
Pseudococcus_maritimus	Cyfluthrin	0	0.0142332	0
Erythroneura_elegantula	Pyrifluquinazon	0	0.0142302	0.0525661
Pseudococcus_maritimus	Bifenthrin	0	0.0142297	0
Pseudococcus_maritimus	Esfenvalerate	0	0.0142244	0
Diabrotica_virgifera	Cyclaniliprole	0	0.014216	0.0127324
Thrips_palmi	Emamectin benzoate	0	0.0142118	0.00619048
Thrips_tabaci	Thiamethoxam	0	0.0141807	0.00931099
Tetranychus_mcdanieli	Clothianidin	0	0.0141771	0.034957
Pseudococcus_maritimus	Gamma-cyhalothrin	0	0.0141748	0
Pseudococcus_maritimus	Lambda-cyhalothrin	0	0.0141748	0
Thrips_palmi	Ethoprop	0	0.0141565	0
Sitobion_avenae	Malathion	0	0.014154	0
Manduca_sexta	Flonicamid	0	0.0141105	0.0490407
Aulacorthum_solani	Spinetoram	0	0.0140937	0.0018018
Circulifer_tenellus	Sulfoxaflor	0	0.0140739	0.0189539
Oligonychus_pratensis	Diflubenzuron	0	0.0140338	0.0689742
Liriomyza_sativae	Phosmet	0	0.0140332	0.000540893
Circulifer_tenellus	Spinosad	0	0.0140167	0.009099
Lygus_hesperus	Fenbutatin-oxide	0	0.0140144	0.0319566
Epilachna_varivestis	Acephate	0	0.0140027	0
Circulifer_tenellus	Dinotefuran	0	0.0139485	0.0166735
Epilachna_varivestis	Carbaryl	0	0.0139456	0.000789266
Planococcus_ficus	Emamectin benzoate	0	0.0139323	0
Pieris_rapae	Thiamethoxam	0	0.0138892	0.0101648
Aphis_fabae	Fenpropathrin	0	0.0138729	0.00447861
Tetranychus_turkestani	Diflubenzuron	0	0.0138422	0.0382842
Aphis_fabae	Dicrotophos	0	0.0138287	0
Aphis_fabae	Fluvalinate	0	0.0138184	0
Schizaphis_graminum	Novaluron	0	0.0138033	0.0253719
Eumerus_strigatus	Permethrin	0	0.0137773	0
Diabrotica_undecimpunctata	Pyriproxyfen	0	0.0137689	0.0181745
Eumerus_strigatus	Deltamethrin	0	0.013768	0
Eumerus_strigatus	Cypermethrin	0	0.0137607	0
Liriomyza_sativae	Acephate	0	0.013759	0.000559346
Liriomyza_trifolii	Tolfenpyrad	0	0.0137438	0.0665411
Diabrotica_virgifera	Chlorfenapyr	0	0.0137392	0.0188087
Tetranychus_pacificus	Imidacloprid	0	0.0137129	0.0114165
Pseudococcus_maritimus	Fenpropathrin	0	0.0137048	0
Liriomyza_sativae	Carbaryl	0	0.013703	0.0227545
Eumerus_strigatus	Gamma-cyhalothrin	0	0.0136887	0
Eumerus_strigatus	Lambda-cyhalothrin	0	0.0136887	0
Diatraea_saccharalis	Sulfoxaflor	0	0.0136772	0
Diabrotica_virgifera	Chlorantraniliprole	0	0.0136614	0.018714
Diatraea_saccharalis	Spinosad	0	0.0136215	0
Diabrotica_virgifera	Cyantraniliprole	0	0.0135828	0.0237559
Diatraea_saccharalis	Dinotefuran	0	0.0135552	0
Sitobion_avenae	Emamectin benzoate	0	0.0135408	0
Manduca_sexta	Pyrifluquinazon	0	0.0135287	0.014635
Diabrotica_undecimpunctata	Methoxyfenozide	0	0.0135122	0.00832094
Diabrotica_undecimpunctata	Tebufenozide	0	0.0135076	0.0112681
Sitobion_avenae	Ethoprop	0	0.0134881	0
Epilachna_varivestis	Permethrin	0	0.0134788	0.00107527
Epilachna_varivestis	Deltamethrin	0	0.0134697	0.00273504
Thrips_palmi	Dimethoate	0	0.0134577	0.000641026
Circulifer_tenellus	Spinetoram	0	0.0134569	0.00327046
Aphis_pomi	Phosmet	0	0.0134514	0.0321746
Epilachna_varivestis	Beta-cyfluthrin	0	0.0134473	0
Epilachna_varivestis	Cyfluthrin	0	0.0134473	0
Epilachna_varivestis	Bifenthrin	0	0.013444	0
Epilachna_varivestis	Esfenvalerate	0	0.013439	0.0018018
Choristoneura_rosaceana	Clofentezine	0	0.0134302	0.0570711
Tetranychus_mcdanieli	Thiamethoxam	0	0.0134165	0.0416332
Phthorimaea_operculella	Oxamyl	0	0.0134112	0.00130952
Aphis_fabae	Aldicarb	0	0.0134011	0
Thrips_palmi	Chlorpyrifos-methyl	0	0.0133997	0
Phthorimaea_operculella	Diazinon	0	0.0133948	0
Epilachna_varivestis	Gamma-cyhalothrin	0	0.0133921	0
Epilachna_varivestis	Lambda-cyhalothrin	0	0.0133921	0
Erythroneura_elegantula	Spirodiclofen	0	0.0133741	0.03676
Aphis_fabae	Naled	0	0.0133146	0
Agrotis_ipsilon	Acetamiprid	0	0.0133128	0
Blissus_insularis	Spinosad	0	0.0133123	0.00740741
Thrips_palmi	Oxamyl	0	0.0133037	0
Phthorimaea_operculella	Methomyl	0	0.0132906	0.000931099
Liriomyza_trifolii	Fenpyroximate	0	0.0132759	0.0564513
Manduca_sexta	Afidopyropen	0	0.0132721	0.0600476
Blissus_insularis	Dinotefuran	0	0.0132476	0
Liriomyza_sativae	Permethrin	0	0.0132443	0.0125776
Pseudococcus_maritimus	Aldicarb	0	0.0132387	0
Liriomyza_sativae	Deltamethrin	0	0.0132353	0.0106495
Liriomyza_sativae	Cypermethrin	0	0.0132283	0.00702846
Tetranychus_pacificus	Abamectin	0	0.0132248	0.0965393
Liriomyza_sativae	Beta-cyfluthrin	0	0.0132133	0.0104108
Liriomyza_sativae	Cyfluthrin	0	0.0132133	0.0074366
Liriomyza_sativae	Bifenthrin	0	0.0132101	0.0130903
Liriomyza_sativae	Esfenvalerate	0	0.0132052	0.00365792
Aphis_pomi	Acephate	0	0.0131885	0.0289519
Thrips_palmi	Methomyl	0	0.0131841	0
Liriomyza_sativae	Lambda-cyhalothrin	0	0.0131591	0.00299681
Liriomyza_sativae	Gamma-cyhalothrin	0	0.0131591	0.00250442
Pseudococcus_maritimus	Naled	0	0.0131533	0
Aphis_pomi	Carbaryl	0	0.0131348	0.0270992
Tetranychus_pacificus	Flupyradifurone	0	0.0131239	0.00648364
Diabrotica_undecimpunctata	Diflubenzuron	0	0.0131211	0.0209228
Phthorimaea_operculella	Chlorpyrifos	0	0.0131045	0.00123208
Diatraea_saccharalis	Spinetoram	0	0.0130776	0.00320513
Aphis_fabae	Malathion	0	0.0130631	0.00270563
Schizaphis_graminum	Flubendiamide	0	0.0130501	0.0177709
Planococcus_ficus	Oxamyl	0	0.0130421	0.00902256
Nezara_viridula	Acetamiprid	0	0.0130161	0
Thrips_palmi	Chlorpyrifos	0	0.0129995	0
Phthorimaea_operculella	Phorate	0	0.0129517	0.000306373
[truncated: 3,269 more rows]

## Sheet: Table S6
Insect	Insecticide	Resistance.status	Cox.cases/year	RF.cases/year
Plutella_xylostella	heptachlor	0	0.422137	0.506174
Plutella_xylostella	chlordane	0	0.422137	0.500663
Plutella_xylostella	dienochlor	0	0.417808	0.530532
Plutella_xylostella	isodrin	0	0.416684	0.562446
Plutella_xylostella	endrin	0	0.408574	0.569361
Plutella_xylostella	tetramethrin	0	0.368232	0.572827
Plutella_xylostella	bioresmethrin	0	0.368005	0.608795
Plutella_xylostella	cyfluthrin	0	0.36718	0.570474
Plutella_xylostella	tefluthrin	0	0.366403	0.594421
Plutella_xylostella	cyphenothrin	0	0.356592	0.621421
Plutella_xylostella	etofenprox	0	0.353068	0.566684
Plutella_xylostella	phenothrin	0	0.352815	0.57689
Plutella_xylostella	ethiprole	0	0.347901	0.491062
Plutella_xylostella	imidacloprid	0	0.347855	0.287462
Plutella_xylostella	acrinathrin	0	0.347233	0.565126
Plutella_xylostella	fenpropathrin	0	0.342139	0.566102
Plutella_xylostella	nitenpyram	0	0.341281	0.294386
Plutella_xylostella	thiacloprid	0	0.341012	0.31433
Plutella_xylostella	dinotefuran	0	0.329599	0.325423
Myzus_persicae	dienochlor	0	0.319347	0.347579
Myzus_persicae	heptachlor	0	0.315733	0.358996
Myzus_persicae	aldrin	0	0.313774	0.335658
Myzus_persicae	isodrin	0	0.313774	0.307108
Myzus_persicae	isobenzan	0	0.303114	0.333227
Leptinotarsa_decemlineata	heptachlor	0	0.301218	0.677207
Plutella_xylostella	clothianidin	0	0.300894	0.337836
Leptinotarsa_decemlineata	dienochlor	0	0.300573	0.436685
Leptinotarsa_decemlineata	isodrin	0	0.299765	0.650306
Leptinotarsa_decemlineata	isobenzan	0	0.295605	0.689494
Plutella_xylostella	methoxychlor	0	0.294456	0.444766
Plutella_xylostella	dimethrin	0	0.292742	0.44973
Tetranychus_urticae	endosulfan	0	0.291872	0.31566
Plutella_xylostella	thiamethoxam	0	0.290694	0.313962
Tetranychus_urticae	heptachlor	0	0.288123	0.281243
Tetranychus_urticae	chlordane	0	0.287342	0.285811
Tetranychus_urticae	isodrin	0	0.286733	0.268934
Tetranychus_urticae	aldrin	0	0.286733	0.260775
Myzus_persicae	endrin	0	0.285146	0.333969
Myzus_persicae	dieldrin	0	0.285146	0.310841
Tetranychus_urticae	isobenzan	0	0.276608	0.320564
Myzus_persicae	fipronil	0	0.271992	0.340955
Myzus_persicae	ethiprole	0	0.269123	0.349583
Myzus_persicae	tefluthrin	0	0.265131	0.526856
Leptinotarsa_decemlineata	tau-fluvalinate	0	0.264911	0.65385
Leptinotarsa_decemlineata	tefluthrin	0	0.260917	0.644802
Myzus_persicae	dinotefuran	0	0.26079	0.496761
Myzus_persicae	nitenpyram	0	0.255878	0.518813
Leptinotarsa_decemlineata	cyfluthrin	0	0.255499	0.726026
Myzus_persicae	acrinathrin	0	0.253929	0.499935
Myzus_persicae	bifenthrin	0	0.253021	0.513239
Tetranychus_urticae	ethiprole	0	0.253016	0.374148
Leptinotarsa_decemlineata	bifenthrin	0	0.252488	0.724079
Leptinotarsa_decemlineata	bioresmethrin	0	0.251666	0.736277
Leptinotarsa_decemlineata	resmethrin	0	0.251666	0.685139
Leptinotarsa_decemlineata	fipronil	0	0.251243	0.352841
Tetranychus_urticae	endrin	0	0.250813	0.279782
Tetranychus_urticae	dieldrin	0	0.250813	0.260257
Leptinotarsa_decemlineata	ethiprole	0	0.250282	0.300381
Leptinotarsa_decemlineata	acrinathrin	0	0.249801	0.720363
Myzus_persicae	chlorfenapyr	0	0.249413	0.290672
Leptinotarsa_decemlineata	cyphenothrin	0	0.2475	0.765441
Tetranychus_urticae	fipronil	0	0.247107	0.421831
Leptinotarsa_decemlineata	flucythrinate	0	0.245087	0.766911
Tetranychus_urticae	cyhalothrin	0	0.243887	0.387924
Tetranychus_urticae	tefluthrin	0	0.243828	0.403162
Tetranychus_urticae	cyfluthrin	0	0.241648	0.427011
Tetranychus_urticae	bioresmethrin	0	0.23967	0.424144
Tetranychus_urticae	resmethrin	0	0.23967	0.395706
Tetranychus_urticae	imidacloprid	0	0.238922	0.355009
Myzus_persicae	bioresmethrin	0	0.238897	0.5467
Myzus_persicae	resmethrin	0	0.238897	0.534151
Leptinotarsa_decemlineata	phenothrin	0	0.238214	0.76319
Leptinotarsa_decemlineata	chlorfenapyr	0	0.235486	0.380868
Tetranychus_urticae	spinosad	0	0.235112	0.431445
Tetranychus_urticae	thiacloprid	0	0.234661	0.32445
Tetranychus_urticae	cypermethrin	0	0.234107	0.388937
Tetranychus_urticae	nitenpyram	0	0.233502	0.338932
Myzus_persicae	cyphenothrin	0	0.232852	0.49547
Tetranychus_urticae	esfenvalerate	0	0.231751	0.382378
Tetranychus_urticae	fenvalerate	0	0.231751	0.380003
Myzus_persicae	esfenvalerate	0	0.230974	0.531828
Tetranychus_urticae	dinotefuran	0	0.230463	0.403046
Tetranychus_urticae	cyphenothrin	0	0.229205	0.415842
Myzus_persicae	spinosad	0	0.228343	0.295376
Leptinotarsa_decemlineata	tetramethrin	0	0.228267	0.755428
Tetranychus_urticae	flucythrinate	0	0.226481	0.395822
Leptinotarsa_decemlineata	fenpropathrin	0	0.225964	0.763957
Tetranychus_urticae	tetramethrin	0	0.218343	0.381227
Tetranychus_urticae	clothianidin	0	0.21665	0.396292
Myzus_persicae	flucythrinate	0	0.214981	0.503476
Bemisia_tabaci	dienochlor	0	0.213631	0.336426
Tetranychus_urticae	phenothrin	0	0.211418	0.368463
Bemisia_tabaci	heptachlor	0	0.211213	0.281584
Bemisia_tabaci	chlordane	0	0.210641	0.252767
Bemisia_tabaci	aldrin	0	0.210194	0.261387
Bemisia_tabaci	isodrin	0	0.210194	0.254309
Tetranychus_urticae	thiamethoxam	0	0.208678	0.396344
Bemisia_tabaci	isobenzan	0	0.206787	0.263288
Leptinotarsa_decemlineata	dimethrin	0	0.203887	0.781485
Leptinotarsa_decemlineata	etofenprox	0	0.19954	0.814615
Bemisia_tabaci	endrin	0	0.198964	0.300367
Bemisia_tabaci	dieldrin	0	0.198964	0.262054
Leptinotarsa_decemlineata	abamectin	0	0.198244	0.601686
Plutella_xylostella	pyrethrins	0	0.197659	0.362307
Plutella_xylostella	methoxyfenozide	0	0.196508	0.421489
Myzus_persicae	etofenprox	0	0.195744	0.463433
Myzus_persicae	fenpropathrin	0	0.194377	0.468461
Tetranychus_urticae	etofenprox	0	0.190865	0.302892
Plutella_xylostella	bioallethrin	0	0.188396	0.339019
Plutella_xylostella	allethrin	0	0.188396	0.330991
Bemisia_tabaci	tau-fluvalinate	0	0.18575	0.43528
Myzus_persicae	dimethrin	0	0.184432	0.434982
Bemisia_tabaci	tefluthrin	0	0.182954	0.460465
Plutella_xylostella	spirodiclofen	0	0.182046	0.345785
Plutella_xylostella	ethiofencarb	0	0.181442	0.388136
Bemisia_tabaci	cyfluthrin	0	0.181419	0.466063
Plutella_xylostella	benfuracarb	0	0.180976	0.400738
Plutella_xylostella	fenthion	0	0.180741	0.397869
Plutella_xylostella	cloethocarb	0	0.180717	0.409123
Plutella_xylostella	spiromesifen	0	0.180688	0.341321
Plutella_xylostella	isofenphos	0	0.180511	0.403682
Plutella_xylostella	dioxacarb	0	0.180218	0.412965
Plutella_xylostella	carbosulfan	0	0.180183	0.427408
Plutella_xylostella	methiocarb	0	0.180158	0.415826
Plutella_xylostella	fensulfothion	0	0.178462	0.403506
Bemisia_tabaci	ethiprole	0	0.177976	0.47016
Plutella_xylostella	phosmet	0	0.177941	0.389598
Plutella_xylostella	fenobucarb	0	0.177704	0.439517
Plutella_xylostella	dichlofenthion	0	0.177684	0.399677
Plutella_xylostella	bendiocarb	0	0.177269	0.448797
Bemisia_tabaci	spinosad	0	0.176812	0.352355
Bemisia_tabaci	esfenvalerate	0	0.176612	0.476064
Plutella_xylostella	aldicarb	0	0.175744	0.387352
Bemisia_tabaci	resmethrin	0	0.175694	0.510697
Bemisia_tabaci	bioresmethrin	0	0.175694	0.46563
Plutella_xylostella	chlorphoxim	0	0.175613	0.38913
Plutella_xylostella	formetanate	0	0.175401	0.385487
Bemisia_tabaci	acrinathrin	0	0.17516	0.497476
Plutella_xylostella	pirimicarb	0	0.174385	0.411433
Bemisia_tabaci	flucythrinate	0	0.174067	0.522577
Plutella_xylostella	butocarboxim	0	0.173077	0.424139
Plutella_xylostella	heptenophos	0	0.173016	0.415075
Plutella_xylostella	chlorfenvinphos	0	0.171331	0.42283
Plutella_xylostella	propetamphos	0	0.170942	0.443207
Plutella_xylostella	propaphos	0	0.169783	0.43658
Plutella_xylostella	endothion	0	0.168705	0.43771
Myzus_persicae	methoxychlor	0	0.168447	0.431356
Plutella_xylostella	temephos	0	0.168381	0.431873
Tetranychus_urticae	dimethrin	0	0.168304	0.272263
Plutella_xylostella	vamidothion	0	0.167496	0.432206
Aphis_gossypii	dienochlor	0	0.166604	0.264395
Plutella_xylostella	bromophos-ethyl	0	0.165947	0.438617
Plutella_xylostella	dicrotophos	0	0.165599	0.433006
Myzus_persicae	indoxacarb	0	0.164561	0.305345
Plutella_xylostella	omethoate	0	0.163674	0.419606
Plutella_xylostella	iodofenphos	0	0.163034	0.432461
Plutella_xylostella	ethoate-methyl	0	0.162967	0.431507
Plutella_xylostella	formothion	0	0.162967	0.431175
Aphis_gossypii	heptachlor	0	0.162823	0.265096
Aphis_gossypii	chlordane	0	0.162771	0.287031
Plutella_xylostella	azinphos-methyl	0	0.162324	0.434657
Plutella_xylostella	chlorthiophos	0	0.161705	0.434597
Plutella_xylostella	azinphos-ethyl	0	0.16097	0.461579
Bemisia_tabaci	tetramethrin	0	0.16006	0.519203
Aphis_gossypii	aldrin	0	0.160015	0.281689
Aphis_gossypii	isodrin	0	0.160015	0.273675
Plutella_xylostella	dimefox	0	0.159145	0.466266
Bemisia_tabaci	phenothrin	0	0.158597	0.491464
Plutella_xylostella	oxamyl	0	0.158366	0.461236
Bemisia_tabaci	clothianidin	0	0.158325	0.524694
Plutella_xylostella	sulfotep	0	0.15619	0.436854
Plutella_xylostella	phosalone	0	0.155514	0.440764
Plutella_xylostella	terbufos	0	0.154063	0.397057
Tetranychus_urticae	methoxychlor	0	0.153717	0.2803
Plutella_xylostella	azamethiphos	0	0.153418	0.417603
Plutella_xylostella	mecarbam	0	0.153372	0.418471
Plutella_xylostella	demephion	0	0.15321	0.401262
Leptinotarsa_decemlineata	indoxacarb	0	0.15187	0.370519
Panonychus_ulmi	heptachlor	0	0.151318	0.126853
Plutella_xylostella	fonofos	0	0.151154	0.404111
Panonychus_ulmi	endosulfan	0	0.151102	0.142405
Plutella_xylostella	phorate	0	0.150005	0.40929
Panonychus_ulmi	dienochlor	0	0.149766	0.150966
Panonychus_ulmi	chlordane	0	0.149681	0.126171
Panonychus_ulmi	isodrin	0	0.149363	0.12519
Panonychus_ulmi	aldrin	0	0.149363	0.116715
Tetranychus_urticae	indoxacarb	0	0.147526	0.494456
Plutella_xylostella	ethion	0	0.147344	0.413624
Aphis_gossypii	isobenzan	0	0.147332	0.325123
Panonychus_ulmi	isobenzan	0	0.147291	0.132464
Plutella_xylostella	etrimfos	0	0.147215	0.424737
Plutella_xylostella	carbophenothion	0	0.146871	0.411788
Plutella_xylostella	isolan	0	0.146766	0.405163
Panonychus_ulmi	spinosad	0	0.146633	0.198811
Aphis_gossypii	ethiprole	0	0.144648	0.2716
Myzus_persicae	tebufenozide	0	0.14438	0.320407
Panonychus_ulmi	endrin	0	0.144358	0.13402
Panonychus_ulmi	dieldrin	0	0.144358	0.128285
Aphis_gossypii	tau-fluvalinate	0	0.143585	0.499148
Aphis_gossypii	dieldrin	0	0.143388	0.335339
Bemisia_tabaci	dimethrin	0	0.142965	0.421477
Plutella_xylostella	disulfoton	0	0.142763	0.447634
Plutella_xylostella	thiodicarb	0	0.142104	0.451946
Aphis_gossypii	fipronil	0	0.141898	0.294406
Leptinotarsa_decemlineata	tebufenozide	0	0.140933	0.425872
Plutella_xylostella	isazofos	0	0.139719	0.453066
Plutella_xylostella	schradan	0	0.138997	0.425292
Aphis_gossypii	tefluthrin	0	0.13832	0.568141
Myzus_persicae	fensulfothion	0	0.135999	0.524413
Myzus_persicae	dichlofenthion	0	0.135308	0.50572
Myzus_persicae	dialifos	0	0.134927	0.474847
Myzus_persicae	benfuracarb	0	0.134557	0.576282
Myzus_persicae	chlorphoxim	0	0.134159	0.438447
Tetranychus_urticae	tebufenozide	0	0.133918	0.436143
Plutella_xylostella	dioxathion	0	0.133886	0.457237
Myzus_persicae	propaphos	0	0.133067	0.455761
Myzus_persicae	cyanophos	0	0.132586	0.570011
Myzus_persicae	aldicarb	0	0.132524	0.466426
Myzus_persicae	propetamphos	0	0.132524	0.453249
Aphis_gossypii	acrinathrin	0	0.132475	0.604006
Myzus_persicae	iodofenphos	0	0.132339	0.461129
Myzus_persicae	cloethocarb	0	0.132208	0.573549
Myzus_persicae	azamethiphos	0	0.131992	0.449844
Panonychus_ulmi	bifenthrin	0	0.131989	0.164501
Panonychus_ulmi	tefluthrin	0	0.131667	0.143151
Panonychus_ulmi	tau-fluvalinate	0	0.131421	0.144689
Panonychus_ulmi	cyhalothrin	0	0.131384	0.13716
Panonychus_ulmi	tetramethrin	0	0.131004	0.14891
Myzus_persicae	spirodiclofen	0	0.130945	0.327261
Myzus_persicae	chlorthiophos	0	0.130834	0.485974
Panonychus_ulmi	permethrin	0	0.130587	0.144835
Leptinotarsa_decemlineata	fenthion	0	0.130522	0.454541
Myzus_persicae	butocarboxim	0	0.130513	0.495609
Myzus_persicae	prothiofos	0	0.130513	0.479005
Leptinotarsa_decemlineata	acephate	0	0.130501	0.455619
Myzus_persicae	bromophos-ethyl	0	0.130414	0.480678
Panonychus_ulmi	cyfluthrin	0	0.13034	0.14308
Leptinotarsa_decemlineata	ethiofencarb	0	0.130158	0.462438
Leptinotarsa_decemlineata	isofenphos	0	0.129998	0.430876
Panonychus_ulmi	phenothrin	0	0.129992	0.140669
Panonychus_ulmi	acrinathrin	0	0.129897	0.149713
Myzus_persicae	temephos	0	0.129883	0.483748
Myzus_persicae	formetanate	0	0.129608	0.531551
Plutella_xylostella	amitraz	0	0.129435	0.419619
Myzus_persicae	chlorfenvinphos	0	0.129196	0.485606
Myzus_persicae	methiocarb	0	0.129094	0.512737
Leptinotarsa_decemlineata	heptenophos	0	0.12903	0.440438
Myzus_persicae	spiromesifen	0	0.128928	0.32288
Aphis_gossypii	chlorfenapyr	0	0.128773	0.275851
Panonychus_ulmi	deltamethrin	0	0.128679	0.142339
Leptinotarsa_decemlineata	fenitrothion	0	0.128624	0.44187
Leptinotarsa_decemlineata	fensulfothion	0	0.128387	0.409031
Leptinotarsa_decemlineata	benfuracarb	0	0.128371	0.511245
Leptinotarsa_decemlineata	spirodiclofen	0	0.128324	0.522437
Panonychus_ulmi	cypermethrin	0	0.128238	0.149683
Leptinotarsa_decemlineata	allethrin	0	0.128128	0.953926
Leptinotarsa_decemlineata	bioallethrin	0	0.128128	0.950456
Panonychus_ulmi	cyphenothrin	0	0.12798	0.152306
Myzus_persicae	dicrotophos	0	0.12783	0.497088
Leptinotarsa_decemlineata	dichlofenthion	0	0.127827	0.385563
Myzus_persicae	bendiocarb	0	0.127716	0.510427
Myzus_persicae	isoxathion	0	0.127544	0.481961
Myzus_persicae	methoxyfenozide	0	0.127515	0.32948
Myzus_persicae	mecarbam	0	0.127448	0.495299
Myzus_persicae	vamidothion	0	0.127348	0.480062
Leptinotarsa_decemlineata	methiocarb	0	0.12729	0.51187
Leptinotarsa_decemlineata	methoxyfenozide	0	0.127254	0.535569
Leptinotarsa_decemlineata	cyanophos	0	0.126491	0.504463
Leptinotarsa_decemlineata	chlorphoxim	0	0.126337	0.365839
Leptinotarsa_decemlineata	dialifos	0	0.125998	0.327307
Leptinotarsa_decemlineata	azamethiphos	0	0.125925	0.332469
Leptinotarsa_decemlineata	endothion	0	0.125726	0.47963
Aphis_gossypii	permethrin	0	0.125621	0.60943
Myzus_persicae	ethoate-methyl	0	0.125542	0.506397
Panonychus_ulmi	esfenvalerate	0	0.1255	0.163768
Panonychus_ulmi	fenvalerate	0	0.1255	0.16302
Leptinotarsa_decemlineata	pirimicarb	0	0.125454	0.331544
Leptinotarsa_decemlineata	spiromesifen	0	0.125309	0.472537
Tetranychus_urticae	fenthion	0	0.124848	0.410625
Panonychus_ulmi	bioresmethrin	0	0.124847	0.175442
Panonychus_ulmi	resmethrin	0	0.124847	0.173525
Aphis_gossypii	tetramethrin	0	0.124826	0.609142
Leptinotarsa_decemlineata	propetamphos	0	0.124795	0.316467
Tetranychus_urticae	phoxim	0	0.124773	0.393801
Myzus_persicae	schradan	0	0.12473	0.507106
Aphis_gossypii	resmethrin	0	0.124633	0.627218
Aphis_gossypii	bioresmethrin	0	0.124633	0.59554
Leptinotarsa_decemlineata	butocarboxim	0	0.124513	0.329719
Tetranychus_urticae	ethiofencarb	0	0.1245	0.403892
Tetranychus_urticae	isofenphos	0	0.124347	0.401484
Leptinotarsa_decemlineata	mevinphos	0	0.124115	0.325668
Tetranychus_urticae	fensulfothion	0	0.124106	0.405266
Leptinotarsa_decemlineata	bendiocarb	0	0.123983	0.538338
Leptinotarsa_decemlineata	temephos	0	0.123912	0.285845
Panonychus_ulmi	flucythrinate	0	0.123691	0.209844
Leptinotarsa_decemlineata	formetanate	0	0.12365	0.529856
Tetranychus_urticae	heptenophos	0	0.123421	0.387286
Leptinotarsa_decemlineata	prothiofos	0	0.123295	0.327522
Tetranychus_urticae	dialifos	0	0.123128	0.392926
Tetranychus_urticae	cloethocarb	0	0.123085	0.365579
Myzus_persicae	oxamyl	0	0.123034	0.534256
Tetranychus_urticae	fenitrothion	0	0.123033	0.404469
Myzus_persicae	profenofos	0	0.122994	0.548228
Tetranychus_urticae	benfuracarb	0	0.12279	0.360408
Myzus_persicae	terbufos	0	0.122725	0.53452
Tetranychus_urticae	pyrethrins	0	0.122483	0.282734
Tetranychus_urticae	chlorphoxim	0	0.122427	0.395506
Leptinotarsa_decemlineata	fenobucarb	0	0.122303	0.454634
Panonychus_ulmi	dimethrin	0	0.122289	0.211476
Myzus_persicae	pirimiphos-methyl	0	0.122202	0.545863
Leptinotarsa_decemlineata	propaphos	0	0.122143	0.287105
Myzus_persicae	chlorpyrifos-methyl	0	0.121953	0.543009
Myzus_persicae	etrimfos	0	0.121806	0.550075
Tetranychus_urticae	carbosulfan	0	0.121782	0.359626
Tetranychus_urticae	methiocarb	0	0.121756	0.361717
Panonychus_ulmi	ethiprole	0	0.121496	0.150374
Leptinotarsa_decemlineata	vamidothion	0	0.121494	0.292186
Aphis_gossypii	cyphenothrin	0	0.121479	0.604611
Leptinotarsa_decemlineata	dicrotophos	0	0.121259	0.284714
Tetranychus_urticae	cyanophos	0	0.120992	0.375834
Tetranychus_urticae	propetamphos	0	0.120935	0.400971
Tetranychus_urticae	propaphos	0	0.120894	0.406148
Panonychus_ulmi	fipronil	0	0.120787	0.159824
Tetranychus_urticae	azamethiphos	0	0.12045	0.414574
Tetranychus_urticae	endothion	0	0.12026	0.377922
Leptinotarsa_decemlineata	isoxathion	0	0.120037	0.299421
Myzus_persicae	dimefox	0	0.120007	0.566725
Tetranychus_urticae	pirimicarb	0	0.12	0.441252
Leptinotarsa_decemlineata	bromophos-ethyl	0	0.119383	0.258825
Leptinotarsa_decemlineata	ethoate-methyl	0	0.119277	0.269662
Leptinotarsa_decemlineata	schradan	0	0.118996	0.280556
Tetranychus_urticae	butocarboxim	0	0.118839	0.451837
Panonychus_ulmi	nitenpyram	0	0.118561	0.16221
Tetranychus_urticae	temephos	0	0.118525	0.462018
Tetranychus_urticae	dichlofenthion	0	0.118348	0.457749
Leptinotarsa_decemlineata	omethoate	0	0.118329	0.282597
Leptinotarsa_decemlineata	dimethoate	0	0.118226	0.300518
Leptinotarsa_decemlineata	azinphos-ethyl	0	0.118189	0.283697
Tetranychus_urticae	quinalphos	0	0.118168	0.459564
Leptinotarsa_decemlineata	phosphamidon	0	0.117971	0.291926
Tetranychus_urticae	chlorfenvinphos	0	0.117898	0.479162
Myzus_persicae	fonofos	0	0.117864	0.518046
Aphis_gossypii	spinosad	0	0.117808	0.29594
Leptinotarsa_decemlineata	formothion	0	0.117748	0.267436
Aphis_gossypii	phenothrin	0	0.117636	0.605581
Leptinotarsa_decemlineata	chlorthiophos	0	0.11743	0.297854
Leptinotarsa_decemlineata	profenofos	0	0.11734	0.301666
Leptinotarsa_decemlineata	iodofenphos	0	0.117287	0.303378
Myzus_persicae	trichlorfon	0	0.117058	0.516813
Leptinotarsa_decemlineata	methomyl	0	0.116706	0.301579
Leptinotarsa_decemlineata	mecarbam	0	0.116644	0.320275
Leptinotarsa_decemlineata	pirimiphos-methyl	0	0.116585	0.284881
Tetranychus_urticae	bendiocarb	0	0.116548	0.362133
Tetranychus_urticae	dioxacarb	0	0.116412	0.367889
Tetranychus_urticae	methoxyfenozide	0	0.116364	0.363341
Tetranychus_urticae	mecarbam	0	0.116304	0.494076
Leptinotarsa_decemlineata	isolan	0	0.116207	0.291718
Myzus_persicae	ethion	0	0.115531	0.500917
Myzus_persicae	carbophenothion	0	0.115446	0.494583
Tetranychus_urticae	isoxathion	0	0.114818	0.527069
Tetranychus_urticae	azinphos-ethyl	0	0.114791	0.528507
Rhizoglyphus_robini	heptachlor	0	0.114586	0.0408561
Leptinotarsa_decemlineata	dichlorvos	0	0.11449	0.329569
Leptinotarsa_decemlineata	dimefox	0	0.11449	0.299375
Leptinotarsa_decemlineata	isoprocarb	0	0.11428	0.543513
Myzus_persicae	dioxathion	0	0.114184	0.476278
Myzus_persicae	fenobucarb	0	0.114155	0.580355
Rhizoglyphus_robini	chlordane	0	0.114023	0.0568859
Leptinotarsa_decemlineata	naled	0	0.11386	0.327716
Rhizoglyphus_robini	endosulfan	0	0.11386	0.061898
Panonychus_ulmi	imidacloprid	0	0.113826	0.16865
Leptinotarsa_decemlineata	chlorpyrifos-methyl	0	0.113623	0.297304
Tetranychus_urticae	bromophos-ethyl	0	0.113622	0.52077
Leptinotarsa_decemlineata	etrimfos	0	0.113486	0.288433
Leptinotarsa_decemlineata	leptophos	0	0.113281	0.312743
Rhizoglyphus_robini	isobenzan	0	0.113158	0.0499135
Leptinotarsa_decemlineata	diazinon	0	0.113126	0.283239
Rhizoglyphus_robini	dienochlor	0	0.112853	0.0591987
Myzus_persicae	triazophos	0	0.112742	0.493292
Bemisia_tabaci	methoxychlor	0	0.112685	0.351492
Rhizoglyphus_robini	aldrin	0	0.11255	0.0486664
Rhizoglyphus_robini	isodrin	0	0.11255	0.0486476
Leptinotarsa_decemlineata	sulfotep	0	0.112364	0.288762
Panonychus_ulmi	thiacloprid	0	0.112345	0.186473
Tetranychus_urticae	chlorthiophos	0	0.112325	0.516831
Tetranychus_urticae	oxamyl	0	0.112275	0.532616
Myzus_persicae	isoprocarb	0	0.112163	0.576798
Aphis_gossypii	flucythrinate	0	0.112156	0.537411
Myzus_persicae	isazofos	0	0.112062	0.478067
Leptinotarsa_decemlineata	terbufos	0	0.111801	0.29213
Tetranychus_urticae	terbufos	0	0.111633	0.504446
Tetranychus_urticae	isolan	0	0.111155	0.503744
Tetranychus_urticae	propoxur	0	0.111104	0.325235
Tetranychus_urticae	iodofenphos	0	0.110989	0.499535
Leptinotarsa_decemlineata	fonofos	0	0.110912	0.285091
Plutella_xylostella	pymetrozine	0	0.110763	0.37264
Tetranychus_urticae	etrimfos	0	0.110492	0.524837
Leptinotarsa_decemlineata	demephion	0	0.11022	0.272907
Panonychus_ulmi	dinotefuran	0	0.110154	0.152833
Tetranychus_urticae	chlorpyrifos-methyl	0	0.109984	0.526546
Tetranychus_urticae	dichlorvos	0	0.109513	0.543096
Myzus_persicae	thiodicarb	0	0.109476	0.459576
Tetranychus_urticae	prothiofos	0	0.10911	0.564212
Aphis_gossypii	abamectin	0	0.108408	0.260983
Tetranychus_urticae	demephion	0	0.108372	0.572155
Leptinotarsa_decemlineata	ethion	0	0.108348	0.276569
Plutella_xylostella	diafenthiuron	0	0.108254	0.230111
Bemisia_tabaci	indoxacarb	0	0.108146	0.334194
Plutella_xylostella	tetradifon	0	0.107988	0.240821
Myzus_persicae	abamectin	0	0.107894	0.336861
Leptinotarsa_decemlineata	triazophos	0	0.107559	0.308119
Plutella_xylostella	cyhexatin	0	0.107454	0.259786
Plutella_xylostella	dinocap	0	0.107322	0.241477
Plutella_xylostella	chlorfenson	0	0.106937	0.247966
Leptinotarsa_decemlineata	isazofos	0	0.10691	0.283322
Panonychus_ulmi	chlorfenapyr	0	0.106896	0.206092
Tetranychus_urticae	carbofuran	0	0.106842	0.326165
Plutella_xylostella	chloropropylate	0	0.106579	0.253021
Plutella_xylostella	binapacryl	0	0.106559	0.249643
Plutella_xylostella	propargite	0	0.106414	0.23015
Leptinotarsa_decemlineata	carbophenothion	0	0.106137	0.287689
Panonychus_ulmi	etofenprox	0	0.106131	0.193038
Tetranychus_urticae	fonofos	0	0.10609	0.580059
Plutella_xylostella	novaluron	0	0.105525	0.531776
Plutella_xylostella	fenazaquin	0	0.105222	0.304763
Spodoptera_frugiperda	endosulfan	0	0.104292	0.195042
Tetranychus_urticae	dioxathion	0	0.1042	0.570019
Tetranychus_urticae	fenobucarb	0	0.104173	0.307215
Tetranychus_urticae	bioallethrin	0	0.103713	0.302954
Tetranychus_urticae	allethrin	0	0.103713	0.293674
Leptinotarsa_decemlineata	dioxathion	0	0.103494	0.268058
Plutella_xylostella	flucycloxuron	0	0.103402	0.580087
Leptinotarsa_decemlineata	thiodicarb	0	0.103228	0.288623
Tetranychus_urticae	schradan	0	0.103223	0.54019
Leptinotarsa_decemlineata	disulfoton	0	0.1032	0.294889
Plutella_xylostella	flufenoxuron	0	0.103166	0.56774
Spodoptera_frugiperda	heptachlor	0	0.103027	0.239011
Plutella_xylostella	bifenazate	0	0.102856	0.423932
Spodoptera_frugiperda	dienochlor	0	0.102806	0.149671
Spodoptera_frugiperda	chlordane	0	0.102747	0.237372
Spodoptera_frugiperda	isodrin	0	0.10253	0.246036
Spodoptera_exigua	heptachlor	0	0.102486	0.168772
Tetranychus_urticae	isoprocarb	0	0.102355	0.31884
Spodoptera_exigua	dienochlor	0	0.102267	0.333734
Tetranychus_urticae	isazofos	0	0.102263	0.539203
Spodoptera_exigua	chlordane	0	0.102208	0.15785
Aphis_gossypii	etofenprox	0	0.10212	0.489503
Spodoptera_exigua	isodrin	0	0.101992	0.170756
Spodoptera_exigua	aldrin	0	0.101992	0.154514
Tetranychus_urticae	leptophos	0	0.101764	0.517721
Spodoptera_exigua	isobenzan	0	0.100576	0.14728
Panonychus_ulmi	thiamethoxam	0	0.100297	0.182825
Plutella_xylostella	fenpyroximate	0	0.0999248	0.319676
Plutella_xylostella	buprofezin	0	0.0997353	0.629886
Spodoptera_frugiperda	isobenzan	0	0.0996482	0.294313
Tetranychus_urticae	thiodicarb	0	0.0995967	0.529285
Rhizoglyphus_robini	tetramethrin	0	0.0994537	0.0475677
Rhizoglyphus_robini	fenvalerate	0	0.0993457	0.04674
Rhizoglyphus_robini	esfenvalerate	0	0.0993457	0.0407991
Rhizoglyphus_robini	ethiprole	0	0.0993153	0.0828256
Rhizoglyphus_robini	bifenthrin	0	0.0993101	0.0492513
Tetranychus_urticae	triazophos	0	0.099251	0.514687
Rhizoglyphus_robini	cyfluthrin	0	0.0990064	0.0408387
Rhizoglyphus_robini	cyhalothrin	0	0.0989974	0.0461188
Bemisia_tabaci	tebufenozide	0	0.0988215	0.316115
Frankliniella_occidentalis	heptachlor	0	0.0986575	0.173196
Rhizoglyphus_robini	tau-fluvalinate	0	0.0986283	0.061348
Rhizoglyphus_robini	flucythrinate	0	0.0986051	0.0471311
Rhizoglyphus_robini	dieldrin	0	0.0984503	0.0397993
Rhizoglyphus_robini	endrin	0	0.0984503	0.0391103
Frankliniella_occidentalis	dienochlor	0	0.0984462	0.24912
Panonychus_ulmi	clothianidin	0	0.0984166	0.178763
Frankliniella_occidentalis	chlordane	0	0.09839	0.200329
Rhizoglyphus_robini	tefluthrin	0	0.0982646	0.061613
Frankliniella_occidentalis	isodrin	0	0.0981814	0.190359
Frankliniella_occidentalis	aldrin	0	0.0981814	0.174348
Rhizoglyphus_robini	abamectin	0	0.0981513	0.0452468
Rhizoglyphus_robini	DDT	0	0.0978924	0.05831
Plutella_xylostella	tetrasul	0	0.0976664	0.291673
Myzus_persicae	amitraz	0	0.0976029	0.337586
Rhizoglyphus_robini	resmethrin	0	0.0974905	0.0697903
Rhizoglyphus_robini	bioresmethrin	0	0.0974905	0.0673119
Rhizoglyphus_robini	methoxychlor	0	0.0972801	0.0448167
Rhizoglyphus_robini	cypermethrin	0	0.0972801	0.0409062
Rhizoglyphus_robini	dimethrin	0	0.097041	0.0418139
Rhizoglyphus_robini	fipronil	0	0.0969955	0.0629229
Rhizoglyphus_robini	permethrin	0	0.0968651	0.0435379
Rhizoglyphus_robini	deltamethrin	0	0.096786	0.0452578
Frankliniella_occidentalis	isobenzan	0	0.0965899	0.186703
Aphis_gossypii	dimethrin	0	0.0962185	0.474022
Rhizoglyphus_robini	cyphenothrin	0	0.0956236	0.0377029
Rhizoglyphus_robini	etofenprox	0	0.0953668	0.0305521
Plutella_xylostella	fenoxycarb	0	0.0947643	0.32603
Plutella_xylostella	pyridaben	0	0.0947491	0.333854
Plutella_xylostella	tebufenpyrad	0	0.0947338	0.33288
Plutella_xylostella	pyriproxyfen	0	0.0946757	0.319911
Rhizoglyphus_robini	spinosad	0	0.0946754	0.0569573
Rhizoglyphus_robini	acrinathrin	0	0.0937952	0.0393382
Tetranychus_urticae	carbaryl	0	0.0934536	0.32808
Rhizoglyphus_robini	fenpropathrin	0	0.0933521	0.0431797
Leptinotarsa_decemlineata	amitraz	0	0.093116	0.480477
Trialeurodes_vaporariorum	endosulfan	0	0.0930351	0.0954139
Frankliniella_occidentalis	dieldrin	0	0.0929359	0.202414
Frankliniella_occidentalis	endrin	0	0.0929359	0.185343
Trialeurodes_vaporariorum	dienochlor	0	0.0928916	0.0953878
Plutella_xylostella	flonicamid	0	0.0928483	0.396579
Bemisia_tabaci	pyrethrins	0	0.0921191	0.341191
Trialeurodes_vaporariorum	heptachlor	0	0.0918403	0.094677
Trialeurodes_vaporariorum	chlordane	0	0.0915913	0.108984
Bemisia_tabaci	fenthion	0	0.0915214	0.307645
Bemisia_tabaci	ethiofencarb	0	0.0915033	0.282107
Trialeurodes_vaporariorum	aldrin	0	0.0913971	0.0980271
Trialeurodes_vaporariorum	isodrin	0	0.0913971	0.0891034
Bemisia_tabaci	isofenphos	0	0.0911542	0.279263
Bemisia_tabaci	phoxim	0	0.0911398	0.289727
Bemisia_tabaci	fensulfothion	0	0.090978	0.275538
Bemisia_tabaci	endothion	0	0.0909352	0.287053
Bemisia_tabaci	dichlofenthion	0	0.0905156	0.279353
Bemisia_tabaci	phosmet	0	0.0904852	0.285412
Bemisia_tabaci	heptenophos	0	0.0904754	0.298941
Spodoptera_frugiperda	ethiprole	0	0.0904733	0.132726
Bemisia_tabaci	cloethocarb	0	0.0902296	0.2999
Bemisia_tabaci	fenitrothion	0	0.090191	0.285023
Spodoptera_frugiperda	tefluthrin	0	0.090056	0.435671
Rhizoglyphus_robini	phenothrin	0	0.0900293	0.0404702
Bemisia_tabaci	benfuracarb	0	0.0900134	0.289556
Spodoptera_exigua	ethiprole	0	0.0899985	0.190005
Spodoptera_exigua	tau-fluvalinate	0	0.0899632	0.352225
Spodoptera_frugiperda	endrin	0	0.0896852	0.322282
Rhizoglyphus_robini	nitenpyram	0	0.0895205	0.0819484
Bemisia_tabaci	methiocarb	0	0.089255	0.278671
Bemisia_tabaci	methoxyfenozide	0	0.0892301	0.341511
Spodoptera_exigua	endrin	0	0.0892146	0.231459
Spodoptera_exigua	dieldrin	0	0.0892146	0.216762
Bemisia_tabaci	mevinphos	0	0.0891583	0.289366
Spodoptera_exigua	tefluthrin	0	0.0887741	0.331952
Bemisia_tabaci	bendiocarb	0	0.0887704	0.270995
Bemisia_tabaci	formetanate	0	0.0887419	0.267744
Bemisia_tabaci	cyanophos	0	0.0886949	0.266975
Bemisia_tabaci	chlorphoxim	0	0.0885869	0.292382
Bemisia_tabaci	iodofenphos	0	0.0885297	0.302003
Spodoptera_frugiperda	fipronil	0	0.08836	0.120705
Bemisia_tabaci	dialifos	0	0.0883495	0.305503
Bemisia_tabaci	pirimicarb	0	0.0879676	0.309144
Spodoptera_exigua	fipronil	0	0.0878964	0.177571
Aphis_gossypii	methoxychlor	0	0.0878791	0.48684
Bemisia_tabaci	spirodiclofen	0	0.0875972	0.412707
Bemisia_tabaci	chlorthiophos	0	0.087523	0.321421
Bemisia_tabaci	dioxacarb	0	0.0873483	0.261907
Bemisia_tabaci	prothiofos	0	0.0873079	0.312222
Bemisia_tabaci	bromophos-ethyl	0	0.0872417	0.314328
Bemisia_tabaci	temephos	0	0.0868865	0.307802
Spodoptera_exigua	cyhalothrin	0	0.0867513	0.404013
Bemisia_tabaci	propaphos	0	0.0867291	0.310242
Bemisia_tabaci	carbaryl	0	0.0864244	0.264187
Heliothis_virescens	dienochlor	0	0.0863282	0.28045
Frankliniella_occidentalis	tefluthrin	0	0.0862368	0.3083
Spodoptera_frugiperda	esfenvalerate	0	0.0861488	0.512049
Aphis_gossypii	indoxacarb	0	0.0858518	0.242465
Heliothis_virescens	isobenzan	0	0.0858342	0.20102
Rhizoglyphus_robini	imidacloprid	0	0.0857717	0.0836521
Spodoptera_frugiperda	bioresmethrin	0	0.0857009	0.478156
Spodoptera_frugiperda	resmethrin	0	0.0857009	0.475948
Bemisia_tabaci	propetamphos	0	0.0855582	0.324235
Myzus_persicae	pymetrozine	0	0.0854674	0.289523
Spodoptera_frugiperda	acrinathrin	0	0.0854403	0.466784
Spodoptera_frugiperda	imidacloprid	0	0.0854334	0.137646
Heliothis_virescens	heptachlor	0	0.0853511	0.178841
Spodoptera_exigua	bioresmethrin	0	0.0852512	0.450126
Spodoptera_exigua	resmethrin	0	0.0852512	0.415029
Bemisia_tabaci	vamidothion	0	0.085191	0.305425
Rhizoglyphus_robini	dinotefuran	0	0.0851274	0.0797102
Heliothis_virescens	chlordane	0	0.0851197	0.184452
Spodoptera_exigua	acrinathrin	0	0.084992	0.443924
Spodoptera_exigua	imidacloprid	0	0.0849851	0.120205
Frankliniella_occidentalis	cyhalothrin	0	0.0849785	0.299576
Heliothis_virescens	aldrin	0	0.0849392	0.208601
Heliothis_virescens	isodrin	0	0.0849392	0.184893
Spodoptera_frugiperda	flucythrinate	0	0.0849074	0.460339
Rhizoglyphus_robini	clothianidin	0	0.0847763	0.0757982
Bemisia_tabaci	phosalone	0	0.0847632	0.309054
Plutella_xylostella	cyromazine	0	0.0847543	0.390884
Bemisia_tabaci	isoxathion	0	0.0847289	0.324464
Rhizoglyphus_robini	thiacloprid	0	0.0846552	0.0753487
Spodoptera_frugiperda	cyphenothrin	0	0.0846533	0.459774
Bemisia_tabaci	ethoate-methyl	0	0.0839831	0.328233
Bemisia_tabaci	aldicarb	0	0.0839831	0.318866
Spodoptera_frugiperda	thiacloprid	0	0.0839097	0.152694
Frankliniella_occidentalis	cyfluthrin	0	0.0836833	0.32251
Spodoptera_frugiperda	nitenpyram	0	0.0834954	0.157
Spodoptera_exigua	thiacloprid	0	0.0834694	0.125153
Spodoptera_exigua	nitenpyram	0	0.0830573	0.129132
Bemisia_tabaci	omethoate	0	0.0829716	0.326619
Bemisia_tabaci	azinphos-ethyl	0	0.0828736	0.338527
Bemisia_tabaci	phosphamidon	0	0.0827209	0.342798
Spodoptera_exigua	esfenvalerate	0	0.0824345	0.47004
Spodoptera_frugiperda	dinotefuran	0	0.082333	0.0959093
Bemisia_tabaci	oxamyl	0	0.0823052	0.341782
Bemisia_tabaci	fenobucarb	0	0.0823034	0.293932
Bemisia_tabaci	diazinon	0	0.0822416	0.338387
Trialeurodes_vaporariorum	isobenzan	0	0.0821464	0.129671
Myzus_persicae	triflumuron	0	0.0821099	0.267646
Bemisia_tabaci	azinphos-methyl	0	0.0820986	0.343635
Frankliniella_occidentalis	bioresmethrin	0	0.0820664	0.346885
Frankliniella_occidentalis	resmethrin	0	0.0820664	0.326169
Spodoptera_frugiperda	phenothrin	0	0.082014	0.417545
Frankliniella_occidentalis	ethiprole	0	0.0819744	0.251911
Rhizoglyphus_robini	thiamethoxam	0	0.0819115	0.0808413
Myzus_persicae	diflubenzuron	0	0.081898	0.25247
Myzus_persicae	flufenoxuron	0	0.0817639	0.216345
Frankliniella_occidentalis	fenvalerate	0	0.081619	0.34714
Bemisia_tabaci	chlorpyrifos-methyl	0	0.0815816	0.337314
Leptinotarsa_decemlineata	pymetrozine	0	0.0815384	0.265638
Spodoptera_exigua	cyphenothrin	0	0.0815289	0.438624
Bemisia_tabaci	propoxur	0	0.0814466	0.283797
Myzus_persicae	tetradifon	0	0.0814303	0.240831
Bemisia_tabaci	leptophos	0	0.0813097	0.329203
Bemisia_tabaci	mecarbam	0	0.0812402	0.339154
Myzus_persicae	novaluron	0	0.0811802	0.210301
Myzus_persicae	lufenuron	0	0.0811749	0.231788
Myzus_persicae	teflubenzuron	0	0.0810899	0.214096
Trialeurodes_vaporariorum	dieldrin	0	0.0810639	0.124356
Trialeurodes_vaporariorum	endrin	0	0.0810639	0.116342
Spodoptera_exigua	phenothrin	0	0.0810497	0.41234
Myzus_persicae	cyhexatin	0	0.0810283	0.231587
Plutella_xylostella	azocyclotin	0	0.0809454	0.315085
Myzus_persicae	flucycloxuron	0	0.0809053	0.242584
Frankliniella_occidentalis	cyphenothrin	0	0.0808391	0.351401
Bemisia_tabaci	terbufos	0	0.0807272	0.337596
Spodoptera_exigua	dinotefuran	0	0.0806759	0.159498
Trialeurodes_vaporariorum	tau-fluvalinate	0	0.0806254	0.236576
Spodoptera_exigua	flucythrinate	0	0.0805596	0.426814
Spodoptera_frugiperda	chlorfenapyr	0	0.080544	0.175335
Heliothis_virescens	dieldrin	0	0.0804012	0.309487
Frankliniella_occidentalis	thiacloprid	0	0.0803512	0.332582
Bemisia_tabaci	dichlorvos	0	0.08028	0.335528
Bemisia_tabaci	dimefox	0	0.08028	0.321974
Myzus_persicae	chlorfluazuron	0	0.0802031	0.213786
Myzus_persicae	chlorfenson	0	0.0801349	0.238574
Frankliniella_occidentalis	phenothrin	0	0.0800781	0.30026
Panonychus_ulmi	methoxychlor	0	0.0800733	0.155932
Frankliniella_occidentalis	nitenpyram	0	0.0799545	0.356442
Frankliniella_occidentalis	flucythrinate	0	0.0799526	0.294298
Bemisia_tabaci	naled	0	0.0798383	0.339993
Myzus_persicae	dinocap	0	0.0796809	0.247797
Plutella_xylostella	bensultap	0	0.0794298	0.514695
Myzus_persicae	bifenazate	0	0.0792167	0.344531
Bemisia_tabaci	bioallethrin	0	0.0791974	0.342901
Bemisia_tabaci	allethrin	0	0.0791974	0.334007
Bemisia_tabaci	etrimfos	0	0.0791146	0.344793
Bemisia_tabaci	azamethiphos	0	0.0790329	0.355105
Rhizoglyphus_robini	chlorfenapyr	0	0.0790012	0.0735288
Bemisia_tabaci	sulfotep	0	0.0787892	0.334632
Bemisia_tabaci	phorate	0	0.0786599	0.348439
Leptinotarsa_decemlineata	triflumuron	0	0.0783183	0.329422
Leptinotarsa_decemlineata	diflubenzuron	0	0.0781225	0.312955
Spodoptera_frugiperda	tetramethrin	0	0.078075	0.379497
Tetranychus_urticae	pymetrozine	0	0.0779937	0.480901
Myzus_persicae	buprofezin	0	0.0779376	0.230232
Leptinotarsa_decemlineata	flufenoxuron	0	0.0778153	0.316858
Myzus_persicae	fenpyroximate	0	0.0777869	0.240716
Bemisia_tabaci	fonofos	0	0.0777709	0.36366
Bemisia_tabaci	isolan	0	0.0777427	0.366952
Trialeurodes_vaporariorum	tefluthrin	0	0.077721	0.272697
Myzus_persicae	binapacryl	0	0.0777143	0.244282
Leptinotarsa_decemlineata	tetradifon	0	0.0776869	0.324585
Spodoptera_exigua	tetramethrin	0	0.0776653	0.406989
Frankliniella_occidentalis	dinotefuran	0	0.077662	0.2732
Leptinotarsa_decemlineata	lufenuron	0	0.0774432	0.274774
Leptinotarsa_decemlineata	diafenthiuron	0	0.0774139	0.272613
Myzus_persicae	tetrasul	0	0.0773865	0.236668
Leptinotarsa_decemlineata	cyhexatin	0	0.0773033	0.292602
Myzus_persicae	tebufenpyrad	0	0.077293	0.241846
Spodoptera_frugiperda	fenpropathrin	0	0.0772872	0.364763
Bemisia_tabaci	demephion	0	0.0772861	0.400516
Spodoptera_frugiperda	clothianidin	0	0.0772286	0.0819747
Leptinotarsa_decemlineata	dinocap	0	0.0772081	0.320858
Leptinotarsa_decemlineata	flucycloxuron	0	0.077186	0.251421
Myzus_persicae	propargite	0	0.0771404	0.244867
Frankliniella_occidentalis	chlorfenapyr	0	0.0771282	0.201223
Leptinotarsa_decemlineata	chlorfenson	0	0.0769309	0.320211
Myzus_persicae	diafenthiuron	0	0.0768966	0.227468
Leptinotarsa_decemlineata	teflubenzuron	0	0.0768344	0.258274
Spodoptera_exigua	clothianidin	0	0.0768234	0.137458
Trialeurodes_vaporariorum	cyhalothrin	0	0.0768132	0.289772
Leptinotarsa_decemlineata	binapacryl	0	0.0767845	0.316862
Leptinotarsa_decemlineata	novaluron	0	0.0767297	0.271924
Myzus_persicae	pyridaben	0	0.0767114	0.237224
Aphis_gossypii	tebufenozide	0	0.07656	0.25511
Leptinotarsa_decemlineata	propargite	0	0.0765547	0.344232
Trialeurodes_vaporariorum	bioresmethrin	0	0.0763957	0.272821
Frankliniella_occidentalis	DDT	0	0.0762524	0.259215
Trialeurodes_vaporariorum	acrinathrin	0	0.0761634	0.283928
Panonychus_ulmi	indoxacarb	0	0.0756717	0.184171
Bemisia_tabaci	schradan	0	0.0756691	0.425391
Leptinotarsa_decemlineata	chlorfluazuron	0	0.0756038	0.242931
Trialeurodes_vaporariorum	ethiprole	0	0.0755766	0.10277
Bemisia_tabaci	isoprocarb	0	0.0750326	0.311105
Bemisia_tabaci	trichlorfon	0	0.0750267	0.457127
Trialeurodes_vaporariorum	cyfluthrin	0	0.0749453	0.287261
Trialeurodes_vaporariorum	spinosad	0	0.0749427	0.193827
Tetranychus_urticae	triflumuron	0	0.0749297	0.313158
Frankliniella_occidentalis	tetramethrin	0	0.0747639	0.247236
Tetranychus_urticae	diflubenzuron	0	0.0747263	0.310773
Spodoptera_frugiperda	thiamethoxam	0	0.074619	0.0945561
Tetranychus_urticae	flufenoxuron	0	0.074614	0.316042
Trialeurodes_vaporariorum	fipronil	0	0.0745754	0.113503
Trialeurodes_vaporariorum	dinotefuran	0	0.0745405	0.327586
Leptinotarsa_decemlineata	bifenazate	0	0.0744945	0.368016
Trialeurodes_vaporariorum	nitenpyram	0	0.0744296	0.376221
Bemisia_tabaci	carbophenothion	0	0.0744227	0.431209
Spodoptera_exigua	thiamethoxam	0	0.0742274	0.131313
Tetranychus_urticae	novaluron	0	0.0740813	0.34241
Frankliniella_occidentalis	clothianidin	0	0.0739534	0.314547
Heliothis_virescens	tefluthrin	0	0.0739316	0.661295
Leptinotarsa_decemlineata	tebufenpyrad	0	0.0737397	0.292729
Leptinotarsa_decemlineata	buprofezin	0	0.0736709	0.273846
Tetranychus_urticae	lufenuron	0	0.0735305	0.332032
Tetranychus_urticae	teflubenzuron	0	0.0734942	0.35471
Tetranychus_urticae	chlorfluazuron	0	0.0731897	0.326507
Frankliniella_occidentalis	fenpropathrin	0	0.0729784	0.21941
Tetranychus_urticae	dinocap	0	0.0727132	0.816192
Heliothis_virescens	cyphenothrin	0	0.0726897	0.545017
Bemisia_tabaci	dioxathion	0	0.0725695	0.411675
Bemisia_tabaci	disulfoton	0	0.0723638	0.436112
Leptinotarsa_decemlineata	fenazaquin	0	0.072361	0.450187
Leptinotarsa_decemlineata	pyridaben	0	0.0723244	0.279523
Trialeurodes_vaporariorum	esfenvalerate	0	0.0721779	0.329128
Trialeurodes_vaporariorum	fenvalerate	0	0.0721779	0.31789
Spodoptera_frugiperda	dimethrin	0	0.0720323	0.336078
Trialeurodes_vaporariorum	chlorfenapyr	0	0.0720006	0.160183
Leptinotarsa_decemlineata	fenpyroximate	0	0.0718864	0.273211
Aphis_gossypii	phosmet	0	0.0713762	0.253023
Aphis_gossypii	fenthion	0	0.0713746	0.236745
Aphis_gossypii	phoxim	0	0.0713322	0.25046
Heliothis_virescens	resmethrin	0	0.0713102	0.526807
Heliothis_virescens	bioresmethrin	0	0.0713102	0.522497
Aphis_gossypii	quinalphos	0	0.0712565	0.252703
Aphis_gossypii	fenitrothion	0	0.0712555	0.256397
Trialeurodes_vaporariorum	cyphenothrin	0	0.0712206	0.313931
Aphis_gossypii	mevinphos	0	0.0711961	0.25324
Heliothis_virescens	fipronil	0	0.0711906	0.112515
Myzus_persicae	pyriproxyfen	0	0.0711118	0.323234
Myzus_persicae	fenoxycarb	0	0.0710247	0.309655
Heliothis_virescens	thiacloprid	0	0.070977	0.129109
Aphis_gossypii	fensulfothion	0	0.0709508	0.24116
Heliothis_virescens	ethiprole	0	0.0709181	0.12844
Panonychus_ulmi	pyrethrins	0	0.0708523	0.121513
Heliothis_virescens	acrinathrin	0	0.0707819	0.492843
Heliothis_virescens	imidacloprid	0	0.0707761	0.116714
Aphis_gossypii	heptenophos	0	0.0706632	0.247486
Aphis_gossypii	dichlofenthion	0	0.0705902	0.243709
Tetranychus_urticae	buprofezin	0	0.0704682	0.37439
Panonychus_ulmi	methoxyfenozide	0	0.0704396	0.211288
Aphis_gossypii	dialifos	0	0.0703917	0.252287
Heliothis_virescens	flucythrinate	0	0.0703404	0.461774
Leptinotarsa_decemlineata	tetrasul	0	0.0702617	0.250753
Trialeurodes_vaporariorum	flucythrinate	0	0.0702311	0.292483
Heliothis_virescens	etofenprox	0	0.0700887	0.46292
Myzus_persicae	flonicamid	0	0.0700142	0.313808
Aphis_gossypii	chlorphoxim	0	0.0699909	0.252672
Frankliniella_occidentalis	etofenprox	0	0.0697635	0.226617
Trialeurodes_vaporariorum	tetramethrin	0	0.0695977	0.309248
Aphis_gossypii	propaphos	0	0.0694211	0.260626
Spodoptera_exigua	dimethrin	0	0.0693702	0.318327
Aphis_gossypii	sulfotep	0	0.0692711	0.259481
Heliothis_virescens	nitenpyram	0	0.0691707	0.144218
Aphis_gossypii	cyanophos	0	0.0691702	0.281185
Aphis_gossypii	ethiofencarb	0	0.0691412	0.276064
Aphis_gossypii	propetamphos	0	0.0691378	0.252331
Trialeurodes_vaporariorum	clothianidin	0	0.0690578	0.265583
Aphis_gossypii	iodofenphos	0	0.0690414	0.25184
Panonychus_ulmi	tebufenozide	0	0.0690285	0.210972
Aphis_gossypii	isofenphos	0	0.0690279	0.288091
Frankliniella_occidentalis	dimethrin	0	0.0689775	0.247252
Aphis_gossypii	cloethocarb	0	0.0689729	0.275564
Aphis_gossypii	azamethiphos	0	0.0688607	0.266065
Aphis_gossypii	endothion	0	0.0687519	0.247547
Heliothis_virescens	fenpropathrin	0	0.0686204	0.493535
Aphis_gossypii	phosalone	0	0.0683949	0.260141
Aphis_gossypii	spirodiclofen	0	0.0683142	0.317268
Leptinotarsa_decemlineata	pyriproxyfen	0	0.0682973	0.389308
Aphis_gossypii	chlorthiophos	0	0.0682564	0.274129
Spodoptera_frugiperda	etofenprox	0	0.0682494	0.321821
Leptinotarsa_decemlineata	fenoxycarb	0	0.0681739	0.363677
Aphis_gossypii	prothiofos	0	0.0680886	0.26755
Myzus_persicae	fenazaquin	0	0.068083	0.320328
Aphis_gossypii	bromophos-ethyl	0	0.068037	0.25791
Aphis_gossypii	chlorfenvinphos	0	0.0679513	0.256321
Aphis_gossypii	butocarboxim	0	0.0679395	0.262762
Aphis_gossypii	azinphos-methyl	0	0.0678988	0.268922
Spodoptera_exigua	etofenprox	0	0.0678913	0.300601
Spodoptera_frugiperda	abamectin	0	0.067806	0.252707
Aphis_gossypii	temephos	0	0.06776	0.274635
Aphis_gossypii	formetanate	0	0.0676168	0.275956
Panonychus_ulmi	bioallethrin	0	0.0675316	0.133543
Panonychus_ulmi	allethrin	0	0.0675316	0.133483
Heliothis_virescens	phenothrin	0	0.0674987	0.45299
Trialeurodes_vaporariorum	phenothrin	0	0.0673903	0.279064
Aphis_gossypii	methiocarb	0	0.0673485	0.285225
Aphis_gossypii	azinphos-ethyl	0	0.0673399	0.27078
Heliothis_virescens	dinotefuran	0	0.0671874	0.0531059
Leptinotarsa_decemlineata	flonicamid	0	0.0667955	0.524735
Heliothis_virescens	chlorfenapyr	0	0.0667256	0.153373
Aphis_gossypii	dicrotophos	0	0.066689	0.289176
Aphis_gossypii	bendiocarb	0	0.0666295	0.287027
Aphis_gossypii	isoxathion	0	0.0665398	0.273413
Aphis_gossypii	methoxyfenozide	0	0.0665247	0.314258
Aphis_gossypii	mecarbam	0	0.0664901	0.291769
Panonychus_ulmi	spiromesifen	0	0.0655727	0.270229
Aphis_gossypii	ethoate-methyl	0	0.0654957	0.311096
Aphis_gossypii	aldicarb	0	0.0654957	0.30884
Myzus_persicae	cyromazine	0	0.0654019	0.313677
Tetranychus_urticae	pyriproxyfen	0	0.0653282	0.377972
Bemisia_tabaci	amitraz	0	0.0652926	0.340197
Tetranychus_urticae	fenoxycarb	0	0.0652102	0.366091
Panonychus_ulmi	ethiofencarb	0	0.0650392	0.224705
Panonychus_ulmi	phoxim	0	0.0649962	0.21184
Panonychus_ulmi	bendiocarb	0	0.0649505	0.21916
Panonychus_ulmi	benfuracarb	0	0.0648409	0.22184
Aphis_gossypii	pirimiphos-methyl	0	0.0648072	0.313269
Panonychus_ulmi	isofenphos	0	0.0647739	0.212753
Heliothis_virescens	tetramethrin	0	0.0646801	0.456896
Panonychus_ulmi	carbosulfan	0	0.0646767	0.204195
Panonychus_ulmi	propoxur	0	0.0646424	0.208375
Panonychus_ulmi	methiocarb	0	0.064579	0.210647
Panonychus_ulmi	cloethocarb	0	0.06455	0.208971
Aphis_gossypii	formothion	0	0.0643895	0.310694
Aphis_gossypii	oxamyl	0	0.0641872	0.313671
Aphis_gossypii	dioxacarb	0	0.0641858	0.332524
Spodoptera_exigua	methoxychlor	0	0.0641639	0.286867
Panonychus_ulmi	fenitrothion	0	0.0640894	0.19559
Aphis_gossypii	terbufos	0	0.064026	0.301694
Heliothis_virescens	clothianidin	0	0.063979	0.0730272
Aphis_gossypii	naled	0	0.0639499	0.296272
Tetranychus_urticae	flonicamid	0	0.0638917	0.389984
Cydia_pomonella	endosulfan	0	0.0638778	0.123944
Panonychus_ulmi	chlorphoxim	0	0.0637741	0.203615
Aphis_gossypii	spiromesifen	0	0.0637281	0.311912
Aphis_gossypii	chlorpyrifos-methyl	0	0.0636229	0.299445
Aphis_gossypii	isolan	0	0.0635466	0.312107
Aphis_gossypii	etrimfos	0	0.0635466	0.301277
Cydia_pomonella	heptachlor	0	0.0634491	0.0529481
Aphis_gossypii	leptophos	0	0.0634108	0.293493
Cydia_pomonella	dienochlor	0	0.0633132	0.13009
Cydia_pomonella	chlordane	0	0.0632771	0.0526217
Panonychus_ulmi	heptenophos	0	0.0632754	0.219851
Cydia_pomonella	aldrin	0	0.0631429	0.0600767
Cydia_pomonella	isodrin	0	0.0631429	0.0556904
Panonychus_ulmi	cyanophos	0	0.0630263	0.214021
Panonychus_ulmi	propetamphos	0	0.0629967	0.211827
Myzus_persicae	azocyclotin	0	0.0629421	0.278555
Panonychus_ulmi	formetanate	0	0.0628735	0.211469
Aphis_gossypii	phorate	0	0.0627541	0.313836
Aphis_gossypii	dimefox	0	0.0626078	0.317662
Leptinotarsa_decemlineata	cyromazine	0	0.0623953	0.39158
Cydia_pomonella	isobenzan	0	0.0622668	0.0684592
Panonychus_ulmi	dioxacarb	0	0.0620694	0.220065
Aphis_gossypii	demephion	0	0.0620587	0.332642
Cydia_pomonella	spinosad	0	0.0619887	0.236041
Heliothis_virescens	thiamethoxam	0	0.061817	0.0563325
Panonychus_ulmi	temephos	0	0.0617412	0.216404
Panonychus_ulmi	chlorfenvinphos	0	0.0617325	0.213974
Panonychus_ulmi	dichlofenthion	0	0.0616489	0.219152
Panonychus_ulmi	fensulfothion	0	0.0615643	0.221445
Tetranychus_urticae	tetrasul	0	0.0615241	0.753692
Aphis_gossypii	fonofos	0	0.0614897	0.318026
Thrips_tabaci	heptachlor	0	0.0614193	0.229491
Thrips_tabaci	dienochlor	0	0.0612877	0.264322
Panonychus_ulmi	quinalphos	0	0.0612622	0.223258
Thrips_tabaci	chlordane	0	0.0612528	0.248599
Thrips_tabaci	isodrin	0	0.0611229	0.239226
Cydia_pomonella	dieldrin	0	0.0610271	0.0679908
Cydia_pomonella	endrin	0	0.0610271	0.0554896
Panonychus_ulmi	propaphos	0	0.0608599	0.232767
Trialeurodes_vaporariorum	etofenprox	0	0.060839	0.257945
Aphis_gossypii	profenofos	0	0.0604986	0.32388
Trialeurodes_vaporariorum	abamectin	0	0.0604437	0.130273
Thrips_tabaci	isobenzan	0	0.0602747	0.24292
Aphis_gossypii	ethion	0	0.0602729	0.310164
Aphis_gossypii	disulfoton	0	0.0602565	0.311002
Aphis_gossypii	carbophenothion	0	0.0602286	0.314239
Leptinotarsa_decemlineata	azocyclotin	0	0.0600485	0.222564
Myzus_persicae	bensultap	0	0.0598957	0.283748
Panonychus_ulmi	isoxathion	0	0.0598104	0.261705
Myzus_persicae	cartap	0	0.059773	0.282808
Tetranychus_urticae	cyromazine	0	0.0596828	0.444812
Aphis_gossypii	dioxathion	0	0.0595702	0.319046
Aphis_gossypii	fenobucarb	0	0.0595548	0.402361
Panonychus_ulmi	pirimicarb	0	0.0595234	0.25366
Panonychus_ulmi	bromophos-ethyl	0	0.0591871	0.249014
Cydia_pomonella	abamectin	0	0.0590482	0.192393
Aphis_gossypii	schradan	0	0.0590119	0.316503
Aphis_gossypii	triazophos	0	0.0588177	0.297062
Aphis_gossypii	isoprocarb	0	0.0585155	0.369213
Panonychus_ulmi	chlorthiophos	0	0.0585114	0.239279
Aphis_gossypii	trichlorfon	0	0.0585109	0.285289
Aphis_gossypii	isazofos	0	0.0584629	0.288601
Panonychus_ulmi	ethoate-methyl	0	0.0584167	0.24323
Panonychus_ulmi	formothion	0	0.0584167	0.242301
Aphis_gossypii	propoxur	0	0.0583979	0.386253
Panonychus_ulmi	dialifos	0	0.0582696	0.242443
Panonychus_ulmi	azinphos-ethyl	0	0.057989	0.253095
Thrips_tabaci	endrin	0	0.0578573	0.293214
Panonychus_ulmi	iodofenphos	0	0.0578154	0.247619
Heliothis_virescens	dimethrin	0	0.0577719	0.404085
Panonychus_ulmi	endothion	0	0.0574257	0.224317
Panonychus_ulmi	phosalone	0	0.0572885	0.227968
Aphis_gossypii	thiodicarb	0	0.0571138	0.302008
Panonychus_ulmi	dimefox	0	0.0570467	0.220519
Pectinophora_gossypiella	isobenzan	0	0.0569345	0.212332
Panonychus_ulmi	prothiofos	0	0.056837	0.222459
Panonychus_ulmi	oxamyl	0	0.0567675	0.222994
Panonychus_ulmi	naled	0	0.0567328	0.21089
Panonychus_ulmi	chlorpyrifos-methyl	0	0.0566148	0.225142
Pectinophora_gossypiella	heptachlor	0	0.056595	0.118685
Heliothis_virescens	abamectin	0	0.0561729	0.256581
Pectinophora_gossypiella	dienochlor	0	0.0560146	0.237278
Panonychus_ulmi	sulfotep	0	0.0559873	0.221452
Pectinophora_gossypiella	chlordane	0	0.0559827	0.0958292
Panonychus_ulmi	pirimiphos-methyl	0	0.0558955	0.215589
Pectinophora_gossypiella	aldrin	0	0.055864	0.0949021
Pectinophora_gossypiella	isodrin	0	0.055864	0.0911911
Cydia_pomonella	tetramethrin	0	0.0557957	0.137513
Cydia_pomonella	bifenthrin	0	0.0557882	0.120921
Cydia_pomonella	tefluthrin	0	0.055662	0.131667
Panonychus_ulmi	carbofuran	0	0.0556554	0.195252
Cydia_pomonella	tau-fluvalinate	0	0.0555579	0.141588
Cydia_pomonella	cyhalothrin	0	0.0555421	0.123237
Panonychus_ulmi	butocarboxim	0	0.055454	0.215055
Bemisia_tabaci	flonicamid	0	0.0553038	0.380522
Panonychus_ulmi	fonofos	0	0.0552638	0.209628
Panonychus_ulmi	isolan	0	0.0552437	0.205396
Panonychus_ulmi	terbufos	0	0.0552249	0.210936
Myzus_persicae	thiocyclam	0	0.0552071	0.335865
Cydia_pomonella	cyfluthrin	0	0.055101	0.121601
Panonychus_ulmi	mecarbam	0	0.0549771	0.218775
Spodoptera_frugiperda	methoxychlor	0	0.0549659	0.26884
Panonychus_ulmi	demephion	0	0.0549192	0.209211
Bemisia_tabaci	triflumuron	0	0.0549165	0.264253
Cydia_pomonella	acrinathrin	0	0.0549138	0.13517
Anthonomus_grandis	spinosad	0	0.0548456	0.100368
Pectinophora_gossypiella	dieldrin	0	0.0548058	0.127281
Pectinophora_gossypiella	endrin	0	0.0548058	0.120585
Bemisia_tabaci	flufenoxuron	0	0.0545638	0.226274
Tetranychus_urticae	cartap	0	0.054546	0.394618
Bemisia_tabaci	diflubenzuron	0	0.0544656	0.237281
Panonychus_ulmi	fenobucarb	0	0.0542649	0.184314
Panonychus_ulmi	aldicarb	0	0.0542455	0.212303
Cydia_pomonella	cypermethrin	0	0.0542125	0.140169
Bemisia_tabaci	cyhexatin	0	0.0542048	0.274007
Bemisia_tabaci	flucycloxuron	0	0.0541225	0.248387
Cydia_pomonella	cyphenothrin	0	0.0541031	0.13052
Thrips_tabaci	tau-fluvalinate	0	0.0540162	0.16493
Thrips_tabaci	bioresmethrin	0	0.0540058	0.174903
Thrips_tabaci	resmethrin	0	0.0540058	0.159138
Bemisia_tabaci	lufenuron	0	0.0539026	0.263496
Bemisia_tabaci	teflubenzuron	0	0.0538761	0.255738
Panonychus_ulmi	profenofos	0	0.0538485	0.208932
Bemisia_tabaci	novaluron	0	0.0538026	0.242475
Panonychus_ulmi	phorate	0	0.0537702	0.226371
Thrips_tabaci	tefluthrin	0	0.0536867	0.196539
Trialeurodes_vaporariorum	dimethrin	0	0.0536475	0.250776
Bemisia_tabaci	chlorfenson	0	0.0536072	0.291095
Anthonomus_grandis	abamectin	0	0.0534352	0.131861
Panonychus_ulmi	isoprocarb	0	0.0533179	0.183367
Panonychus_ulmi	trichlorfon	0	0.0533137	0.229577
Bemisia_tabaci	dinocap	0	0.0533035	0.280725
Thrips_tabaci	abamectin	0	0.0533034	0.171617
Rhizoglyphus_robini	indoxacarb	0	0.0532014	0.0843373
Rhizoglyphus_robini	methoxyfenozide	0	0.0530785	0.0558871
Cydia_pomonella	fenvalerate	0	0.0530548	0.122426
Cydia_pomonella	esfenvalerate	0	0.0530548	0.115883
Bemisia_tabaci	chlorfluazuron	0	0.0530131	0.284439
Panonychus_ulmi	leptophos	0	0.0530104	0.237501
Thrips_tabaci	cyhalothrin	0	0.0529459	0.229703
Cydia_pomonella	bioresmethrin	0	0.052779	0.128846
Cydia_pomonella	resmethrin	0	0.052779	0.119582
Cydia_pomonella	permethrin	0	0.0527597	0.117931
Cydia_pomonella	imidacloprid	0	0.0527128	0.214827
Leptinotarsa_decemlineata	thiocyclam	0	0.0526691	0.641473
Frankliniella_occidentalis	methoxychlor	0	0.0526349	0.232099
Thrips_tabaci	cyfluthrin	0	0.0525762	0.216801
Cydia_pomonella	phenothrin	0	0.0525579	0.138073
Bemisia_tabaci	tetradifon	0	0.0525371	0.27093
Panonychus_ulmi	acephate	0	0.0525296	0.244826
Panonychus_ulmi	etrimfos	0	0.0524656	0.236069
Cydia_pomonella	flucythrinate	0	0.0522903	0.142424
Bemisia_tabaci	bifenazate	0	0.052203	0.323766
Bemisia_tabaci	propargite	0	0.0521856	0.263838
Bemisia_tabaci	binapacryl	0	0.0519879	0.266749
Spodoptera_frugiperda	indoxacarb	0	0.0519445	0.191826
Panonychus_ulmi	azamethiphos	0	0.051809	0.241922
Bemisia_tabaci	tetrasul	0	0.0517686	0.272215
Cydia_pomonella	nitenpyram	0	0.0517166	0.142682
Cydia_pomonella	dimethrin	0	0.0516976	0.17912
Panonychus_ulmi	dichlorvos	0	0.0516525	0.244887
Rhizoglyphus_robini	pyrethrins	0	0.0515637	0.0315993
Thrips_tabaci	bifenthrin	0	0.0514831	0.273694
Cydia_pomonella	ethiprole	0	0.0513623	0.056533
Plutella_xylostella	methoprene	0	0.0513194	0.367848
Panonychus_ulmi	disulfoton	0	0.0511744	0.243752
Plutella_xylostella	chloropicrin	0	0.0510891	0.359484
Cydia_pomonella	fipronil	0	0.0510624	0.0684412
Tetranychus_urticae	bensultap	0	0.051062	0.459621
Panonychus_ulmi	methomyl	0	0.05106	0.236279
Thrips_tabaci	acrinathrin	0	0.0510547	0.284176
Rhizoglyphus_robini	tebufenozide	0	0.0509504	0.0854972
Aphis_gossypii	amitraz	0	0.0509196	0.276074
Cydia_pomonella	fenpropathrin	0	0.0508467	0.187284
Bemisia_tabaci	fenpyroximate	0	0.0508228	0.419199
Thrips_tabaci	fenvalerate	0	0.050812	0.316477
Thrips_tabaci	esfenvalerate	0	0.050812	0.301916
Bemisia_tabaci	fenazaquin	0	0.0507393	0.344447
Thrips_tabaci	ethiprole	0	0.0505427	0.192138
Tetranychus_urticae	thiocyclam	0	0.0503794	0.329846
Thrips_tabaci	cyphenothrin	0	0.0503264	0.285002
Panonychus_ulmi	isazofos	0	0.0500832	0.240378
Thrips_tabaci	thiacloprid	0	0.0500227	0.191065
Thrips_tabaci	fipronil	0	0.0498732	0.172952
Thrips_tabaci	phenothrin	0	0.0498527	0.295825
Panonychus_ulmi	schradan	0	0.0498243	0.235665
Bemisia_tabaci	tebufenpyrad	0	0.0497874	0.394741
Thrips_tabaci	nitenpyram	0	0.0497757	0.207329
Thrips_tabaci	flucythrinate	0	0.0497746	0.275708
Frankliniella_occidentalis	indoxacarb	0	0.0497416	0.208046
Rhizoglyphus_robini	spirodiclofen	0	0.0495742	0.0495552
Panonychus_ulmi	dioxathion	0	0.0495092	0.238833
Pectinophora_gossypiella	tetramethrin	0	0.0493293	0.303435
Pectinophora_gossypiella	cyphenothrin	0	0.0493213	0.308073
Pectinophora_gossypiella	cyfluthrin	0	0.0493063	0.250027
Pectinophora_gossypiella	acrinathrin	0	0.0492895	0.271923
Pectinophora_gossypiella	cyhalothrin	0	0.0492374	0.233356
Pectinophora_gossypiella	phenothrin	0	0.0491497	0.245868
Pectinophora_gossypiella	bifenthrin	0	0.0491227	0.239524
Panonychus_ulmi	triazophos	0	0.0490917	0.231384
Rhizoglyphus_robini	dioxacarb	0	0.0490075	0.1506
Rhizoglyphus_robini	fenobucarb	0	0.0490064	0.148548
Rhizoglyphus_robini	bendiocarb	0	0.049006	0.14793
Trialeurodes_vaporariorum	methoxychlor	0	0.0489978	0.206038
Rhizoglyphus_robini	ethiofencarb	0	0.0489902	0.140834
Rhizoglyphus_robini	cloethocarb	0	0.0489861	0.156222
Rhizoglyphus_robini	carbaryl	0	0.048971	0.15769
Rhizoglyphus_robini	isoprocarb	0	0.0489571	0.145396
Rhizoglyphus_robini	spiromesifen	0	0.048905	0.065266
Pectinophora_gossypiella	dimethrin	0	0.0489021	0.225716
Pectinophora_gossypiella	tefluthrin	0	0.0488208	0.253267
Rhizoglyphus_robini	bioallethrin	0	0.0487578	0.0350209
Rhizoglyphus_robini	allethrin	0	0.0487578	0.0338935
Pectinophora_gossypiella	esfenvalerate	0	0.0487491	0.246447
Rhizoglyphus_robini	methiocarb	0	0.0486623	0.160711
Rhizoglyphus_robini	benfuracarb	0	0.048607	0.153886
Pectinophora_gossypiella	fenpropathrin	0	0.0485368	0.204141
Rhizoglyphus_robini	propoxur	0	0.0485364	0.148189
Pectinophora_gossypiella	tau-fluvalinate	0	0.0485034	0.201601
Rhizoglyphus_robini	carbosulfan	0	0.0484062	0.149818
Panonychus_ulmi	thiodicarb	0	0.0483751	0.227346
Pectinophora_gossypiella	flucythrinate	0	0.048355	0.203659
Thrips_tabaci	dinotefuran	0	0.0483485	0.152171
Rhizoglyphus_robini	isofenphos	0	0.0483407	0.190979
Spodoptera_frugiperda	tebufenozide	0	0.0482037	0.190105
Rhizoglyphus_robini	endothion	0	0.0481831	0.141422
Pectinophora_gossypiella	resmethrin	0	0.0480826	0.176374
Pectinophora_gossypiella	bioresmethrin	0	0.0480826	0.165555
Thrips_tabaci	chlorfenapyr	0	0.0480162	0.117068
Panonychus_ulmi	methamidophos	0	0.0479043	0.218676
Bemisia_tabaci	fenoxycarb	0	0.0478033	0.369148
Trialeurodes_vaporariorum	indoxacarb	0	0.0472892	0.158941
Rhizoglyphus_robini	heptenophos	0	0.0467331	0.211069
Spodoptera_exigua	pyrethrins	0	0.0467265	0.215083
Rhizoglyphus_robini	butocarboxim	0	0.0466473	0.215737
Rhizoglyphus_robini	mevinphos	0	0.0466003	0.221207
Cydia_pomonella	dinotefuran	0	0.0465672	0.134187
Thrips_tabaci	tetramethrin	0	0.0465443	0.258324
Myzus_persicae	chloropropylate	0	0.0464034	0.211695
Diabrotica_undecimpunctata	endosulfan	0	0.0462817	0.187782
Rhizoglyphus_robini	formetanate	0	0.0462281	0.210162
Frankliniella_occidentalis	tebufenozide	0	0.0461594	0.221935
Pectinophora_gossypiella	etofenprox	0	0.0460969	0.143204
Rhizoglyphus_robini	malathion	0	0.0460532	0.21984
Thrips_tabaci	clothianidin	0	0.0460397	0.151384
Anthonomus_grandis	isobenzan	0	0.0458657	0.239297
Rhizoglyphus_robini	temephos	0	0.0457887	0.23568
Diabrotica_undecimpunctata	dienochlor	0	0.0455894	0.106688
Diabrotica_undecimpunctata	chlordane	0	0.0455634	0.365273
Thrips_tabaci	fenpropathrin	0	0.0454327	0.23294
Anthonomus_grandis	endosulfan	0	0.0453196	0.173392
Cydia_pomonella	chlorfenapyr	0	0.0451901	0.110838
Diabrotica_undecimpunctata	isodrin	0	0.0451795	0.353491
Cydia_pomonella	clothianidin	0	0.0451553	0.132286
Anthonomus_grandis	dienochlor	0	0.045143	0.132739
Rhizoglyphus_robini	pirimicarb	0	0.0451362	0.226404
Anthonomus_grandis	chlordane	0	0.0451172	0.49616
Anthonomus_grandis	isodrin	0	0.0450215	0.489083
Rhizoglyphus_robini	aldicarb	0	0.0449693	0.224346
Trichoplusia_ni	heptachlor	0	0.0449104	0.235263
Cydia_pomonella	etofenprox	0	0.0448667	0.20128
Trichoplusia_ni	dienochlor	0	0.0448142	0.187892
Spodoptera_frugiperda	spirodiclofen	0	0.0447942	0.135543
Trichoplusia_ni	chlordane	0	0.0447886	0.275711
Rhizoglyphus_robini	ethoate-methyl	0	0.044784	0.225824
Spodoptera_frugiperda	cloethocarb	0	0.0446434	0.178734
Spodoptera_frugiperda	fenthion	0	0.0446428	0.175844
Trichoplusia_ni	isodrin	0	0.0446318	0.278478
Rhizoglyphus_robini	phoxim	0	0.0446301	0.207771
Spodoptera_frugiperda	phoxim	0	0.0446163	0.200915
Diabrotica_virgifera	endosulfan	0	0.0446136	0.223972
Aphis_gossypii	pymetrozine	0	0.0445885	0.275523
Spodoptera_exigua	spirodiclofen	0	0.0445592	0.152771
Spodoptera_frugiperda	mevinphos	0	0.0445312	0.125698
Myzus_persicae	allethrin	0	0.0445229	0.485232
Myzus_persicae	bioallethrin	0	0.0445229	0.479642
Spodoptera_frugiperda	ethiofencarb	0	0.0445184	0.128756
Thrips_tabaci	thiamethoxam	0	0.044484	0.177519
Spodoptera_frugiperda	isofenphos	0	0.0444637	0.125957
Rhizoglyphus_robini	omethoate	0	0.0444278	0.216865
Spodoptera_frugiperda	spiromesifen	0	0.0444168	0.150352
Pectinophora_gossypiella	abamectin	0	0.0444115	0.104258
Spodoptera_exigua	cloethocarb	0	0.0444106	0.0936808
Spodoptera_exigua	fenthion	0	0.0444086	0.107163
Pectinophora_gossypiella	nitenpyram	0	0.0443434	0.0729171
Spodoptera_exigua	ethiofencarb	0	0.0442848	0.0765239
Leptinotarsa_decemlineata	chloropropylate	0	0.0442702	0.483349
Rhizoglyphus_robini	fensulfothion	0	0.0442326	0.209422
Spodoptera_exigua	isofenphos	0	0.0442304	0.0788626
Spodoptera_exigua	spiromesifen	0	0.0442269	0.192075
Spodoptera_exigua	phoxim	0	0.0442234	0.161449
Pectinophora_gossypiella	ethiprole	0	0.044185	0.0662259
Spodoptera_frugiperda	phosmet	0	0.0441374	0.137734
Spodoptera_frugiperda	heptenophos	0	0.0441326	0.143675
Trichoplusia_ni	isobenzan	0	0.0440735	0.272643
Rhizoglyphus_robini	oxamyl	0	0.0440709	0.21217
Spodoptera_frugiperda	fenitrothion	0	0.0439938	0.125007
Spodoptera_frugiperda	quinalphos	0	0.043986	0.121244
Diabrotica_virgifera	dienochlor	0	0.043973	0.145827
Spodoptera_frugiperda	carbosulfan	0	0.0439148	0.115561
Spodoptera_frugiperda	benfuracarb	0	0.0439072	0.124257
Spodoptera_exigua	phosmet	0	0.0439058	0.125169
Spodoptera_exigua	heptenophos	0	0.043901	0.125105
Spodoptera_frugiperda	endothion	0	0.0438933	0.106681
Pectinophora_gossypiella	fipronil	0	0.0438909	0.0842651
Rhizoglyphus_robini	methomyl	0	0.0438187	0.210645
Diabrotica_virgifera	isodrin	0	0.043794	0.478475
Spodoptera_frugiperda	chlorphoxim	0	0.0437774	0.124421
Spodoptera_exigua	fenitrothion	0	0.043763	0.121644
Rhizoglyphus_robini	quinalphos	0	0.0437623	0.213305
Bemisia_tabaci	cyromazine	0	0.0437514	0.364433
Spodoptera_frugiperda	dichlofenthion	0	0.043721	0.117904
Spodoptera_exigua	carbosulfan	0	0.0436844	0.0766996
Spodoptera_exigua	benfuracarb	0	0.0436768	0.0595283
Spodoptera_exigua	endothion	0	0.043663	0.0562309
Rhizoglyphus_robini	phosmet	0	0.0436311	0.197588
Spodoptera_exigua	allethrin	0	0.0435941	0.227791
Spodoptera_exigua	bioallethrin	0	0.0435941	0.185713
Pectinophora_gossypiella	dinotefuran	0	0.0435776	0.0512239
Spodoptera_frugiperda	methiocarb	0	0.0435373	0.107833
Rhizoglyphus_robini	chlorphoxim	0	0.0435267	0.207501
Spodoptera_frugiperda	methoxyfenozide	0	0.0435252	0.210808
Spodoptera_exigua	dichlofenthion	0	0.0434915	0.101671
Spodoptera_frugiperda	propaphos	0	0.043421	0.119236
Spodoptera_frugiperda	propoxur	0	0.0433838	0.107028
Spodoptera_exigua	methiocarb	0	0.0433089	0.0653792
Spodoptera_frugiperda	cyanophos	0	0.0432641	0.112589
Spodoptera_frugiperda	aldicarb	0	0.0432438	0.11535
Spodoptera_frugiperda	propetamphos	0	0.0432438	0.114949
Rhizoglyphus_robini	dicrotophos	0	0.0432163	0.199059
Spodoptera_exigua	propoxur	0	0.0431561	0.0556085
Rhizoglyphus_robini	phosphamidon	0	0.043123	0.199016
Rhizoglyphus_robini	iodofenphos	0	0.0431139	0.197274
Spodoptera_frugiperda	dialifos	0	0.0430956	0.114857
Spodoptera_frugiperda	azamethiphos	0	0.0430704	0.117841
Spodoptera_exigua	cyanophos	0	0.043037	0.0659028
Spodoptera_exigua	aldicarb	0	0.0430169	0.100223
Rhizoglyphus_robini	bromophos-ethyl	0	0.0429865	0.202391
Rhizoglyphus_robini	dimefox	0	0.0429865	0.198217
Spodoptera_exigua	chlorphoxim	0	0.0429846	0.111349
Thrips_tabaci	dimethrin	0	0.042942	0.214193
Spodoptera_frugiperda	pirimicarb	0	0.0429093	0.115648
Spodoptera_exigua	dialifos	0	0.0428695	0.10323
Spodoptera_exigua	azamethiphos	0	0.0428444	0.109286
Myzus_persicae	chloropicrin	0	0.0428338	0.30881
Aphis_gossypii	flufenoxuron	0	0.0428302	0.193936
Aphis_gossypii	novaluron	0	0.0428191	0.185638
Rhizoglyphus_robini	propetamphos	0	0.0427906	0.203211
Trialeurodes_vaporariorum	tebufenozide	0	0.042787	0.143391
Spodoptera_frugiperda	phosalone	0	0.0427791	0.108969
Frankliniella_occidentalis	fenthion	0	0.0427496	0.142473
Frankliniella_occidentalis	ethiofencarb	0	0.0427461	0.171633
Frankliniella_occidentalis	phoxim	0	0.0427242	0.151442
Spodoptera_exigua	pirimicarb	0	0.0426842	0.106797
Cydia_pomonella	thiamethoxam	0	0.0426552	0.112453
Frankliniella_occidentalis	mevinphos	0	0.0426427	0.155643
Aphis_gossypii	teflubenzuron	0	0.042634	0.204694
Aphis_gossypii	buprofezin	0	0.042627	0.170665
Diabrotica_virgifera	isobenzan	0	0.0426223	0.458919
Spodoptera_frugiperda	dioxacarb	0	0.0426072	0.0961765
Spodoptera_frugiperda	butocarboxim	0	0.0425875	0.123765
Frankliniella_occidentalis	isofenphos	0	0.042578	0.166391
Pectinophora_gossypiella	imidacloprid	0	0.0425727	0.0538657
Spodoptera_exigua	phosalone	0	0.0425546	0.0774618
Aphis_gossypii	lufenuron	0	0.0425194	0.185265
Spodoptera_exigua	malathion	0	0.0425097	0.11504
Spodoptera_frugiperda	chlorfenvinphos	0	0.0425017	0.117219
Frankliniella_occidentalis	parathion-methyl	0	0.0424309	0.132859
Spodoptera_frugiperda	bendiocarb	0	0.0424065	0.111783
Rhizoglyphus_robini	chlorpyrifos	0	0.0424048	0.199107
Spodoptera_exigua	mevinphos	0	0.042389	0.1088
Spodoptera_exigua	dioxacarb	0	0.0423836	0.0754234
Spodoptera_frugiperda	temephos	0	0.042382	0.122306
Spodoptera_exigua	butocarboxim	0	0.0423641	0.109875
Aphis_gossypii	diafenthiuron	0	0.0423331	0.220951
Spodoptera_frugiperda	formetanate	0	0.0422924	0.10704
Leptinotarsa_decemlineata	chloropicrin	0	0.0422831	0.395275
Aphis_gossypii	cyhexatin	0	0.0422726	0.173138
Frankliniella_occidentalis	phosmet	0	0.0422655	0.145004
Spodoptera_frugiperda	fensulfothion	0	0.0422605	0.111656
Aphis_gossypii	flucycloxuron	0	0.0422084	0.203561
Rhizoglyphus_robini	sulfotep	0	0.0421882	0.189667
Helicoverpa_zea	endosulfan	0	0.0421823	0.0468833
Spodoptera_frugiperda	prothiofos	0	0.042171	0.111223
Spodoptera_exigua	temephos	0	0.0421596	0.112516
Frankliniella_occidentalis	cloethocarb	0	0.0421461	0.174163
Frankliniella_occidentalis	fenitrothion	0	0.0421281	0.144715
Bemisia_tabaci	azocyclotin	0	0.0421058	0.367038
Rhizoglyphus_robini	carbofuran	0	0.0420945	0.119213
Rhizoglyphus_robini	chlorpyrifos-methyl	0	0.0420922	0.188426
Pectinophora_gossypiella	clothianidin	0	0.0420786	0.04858
Spodoptera_exigua	formetanate	0	0.0420705	0.0748213
Frankliniella_occidentalis	carbosulfan	0	0.0420524	0.189092
Frankliniella_occidentalis	benfuracarb	0	0.0420452	0.18965
Spodoptera_exigua	fensulfothion	0	0.0420387	0.110752
Frankliniella_occidentalis	endothion	0	0.0420319	0.185995
Pectinophora_gossypiella	thiacloprid	0	0.0420185	0.0415504
Rhizoglyphus_robini	terbufos	0	0.0419769	0.196662
Rhizoglyphus_robini	chlorthiophos	0	0.0419769	0.180181
Spodoptera_exigua	prothiofos	0	0.0419497	0.112166
Spodoptera_exigua	chlorfenvinphos	0	0.0419367	0.108767
Frankliniella_occidentalis	chlorphoxim	0	0.0419208	0.128142
Frankliniella_occidentalis	dichlofenthion	0	0.0418668	0.140106
Aphis_gossypii	chlorfluazuron	0	0.0418421	0.169111
Spodoptera_exigua	propetamphos	0	0.0418415	0.115849
Aphis_gossypii	chlorfenson	0	0.0418065	0.204867
Spodoptera_frugiperda	dicrotophos	0	0.0417121	0.115693
Frankliniella_occidentalis	methoxyfenozide	0	0.0416793	0.168679
Rhizoglyphus_robini	dialifos	0	0.0416765	0.17656
Helicoverpa_zea	heptachlor	0	0.0416659	0.0327239
Frankliniella_occidentalis	heptenophos	0	0.0416221	0.142944
Spodoptera_frugiperda	mecarbam	0	0.0415877	0.110978
Helicoverpa_zea	dienochlor	0	0.0415766	0.0347191
Aphis_gossypii	dinocap	0	0.0415697	0.217859
Spodoptera_exigua	propaphos	0	0.0415577	0.10559
Spodoptera_frugiperda	vamidothion	0	0.0415549	0.111762
Helicoverpa_zea	chlordane	0	0.0415529	0.0364586
Rhizoglyphus_robini	pirimiphos-methyl	0	0.0414876	0.178025
Helicoverpa_zea	aldrin	0	0.0414648	0.0449612
Helicoverpa_zea	isodrin	0	0.0414648	0.0384697
Spodoptera_exigua	bendiocarb	0	0.0414562	0.0919582
Panonychus_ulmi	flonicamid	0	0.04144	0.211187
Frankliniella_occidentalis	cyanophos	0	0.0414293	0.238004
Frankliniella_occidentalis	aldicarb	0	0.0414098	0.149398
Frankliniella_occidentalis	propetamphos	0	0.0414098	0.140731
Rhizoglyphus_robini	demephion	0	0.0413834	0.176436
Spodoptera_frugiperda	phosphamidon	0	0.0413653	0.116305
Pectinophora_gossypiella	methoxychlor	0	0.0413436	0.15735
Spodoptera_exigua	vamidothion	0	0.0413369	0.105466
Aphis_gossypii	bifenazate	0	0.0413275	0.266765
Frankliniella_occidentalis	dialifos	0	0.041268	0.145883
Aphis_gossypii	diflubenzuron	0	0.0412646	0.222897
Rhizoglyphus_robini	phorate	0	0.0411817	0.168612
Frankliniella_occidentalis	pirimicarb	0	0.0410896	0.157873
Rhizoglyphus_robini	phosalone	0	0.041082	0.181008
Spodoptera_frugiperda	isoxathion	0	0.0410565	0.113404
Aphis_gossypii	tetradifon	0	0.040972	0.175473
Spodoptera_frugiperda	ethoate-methyl	0	0.0409657	0.110939
Frankliniella_occidentalis	spirodiclofen	0	0.0409166	0.18798
Helicoverpa_zea	isobenzan	0	0.0408894	0.0491291
Diabrotica_undecimpunctata	isobenzan	0	0.0408649	0.322166
Rhizoglyphus_robini	prothiofos	0	0.0408613	0.172226
Spodoptera_exigua	isoxathion	0	0.0408411	0.100366
Spodoptera_frugiperda	bromophos-ethyl	0	0.040833	0.117515
Frankliniella_occidentalis	dioxacarb	0	0.0408003	0.201098
Frankliniella_occidentalis	butocarboxim	0	0.0407814	0.145634
Spodoptera_exigua	ethoate-methyl	0	0.0407508	0.103543
Rhizoglyphus_robini	etrimfos	0	0.0407253	0.179936
Rhizoglyphus_robini	profenofos	0	0.0407039	0.171237
Spodoptera_frugiperda	schradan	0	0.0407007	0.114078
Thrips_tabaci	etofenprox	0	0.0406868	0.177767
Rhizoglyphus_robini	ethion	0	0.0406805	0.173711
Pectinophora_gossypiella	thiamethoxam	0	0.0406567	0.042165
Spodoptera_exigua	bromophos-ethyl	0	0.0406188	0.10114
Frankliniella_occidentalis	temephos	0	0.0405846	0.160924
Aphis_gossypii	fenpyroximate	0	0.0405815	0.183456
Aphis_gossypii	binapacryl	0	0.0405437	0.206352
Spodoptera_exigua	dicrotophos	0	0.0405335	0.110388
Rhizoglyphus_robini	methamidophos	0	0.0405175	0.179215
Spodoptera_frugiperda	omethoate	0	0.0404724	0.121153
Frankliniella_occidentalis	fensulfothion	0	0.0404682	0.148382
Frankliniella_occidentalis	quinalphos	0	0.0404624	0.135818
Tetranychus_urticae	chloropicrin	0	0.0404449	0.500269
Frankliniella_occidentalis	prothiofos	0	0.0403825	0.140257
Aphis_gossypii	tetrasul	0	0.0403726	0.186278
Frankliniella_occidentalis	chlorfenvinphos	0	0.04037	0.143483
Frankliniella_occidentalis	carbaryl	0	0.0403687	0.20631
Aphis_gossypii	triflumuron	0	0.0403181	0.222107
Heliothis_virescens	pyrethrins	0	0.040292	0.272244
Frankliniella_occidentalis	spiromesifen	0	0.0402863	0.202405
Spodoptera_frugiperda	formothion	0	0.0402738	0.118959
Spodoptera_exigua	omethoate	0	0.04026	0.106106
Aphis_gossypii	propargite	0	0.0402443	0.220085
Spodoptera_exigua	azinphos-ethyl	0	0.0402124	0.105076
Spodoptera_frugiperda	azinphos-ethyl	0	0.0401841	0.121234
Rhizoglyphus_robini	azinphos-ethyl	0	0.0401653	0.189653
Spodoptera_frugiperda	chlorthiophos	0	0.0401649	0.119311
Spodoptera_frugiperda	oxamyl	0	0.0401473	0.125152
Rhizoglyphus_robini	isazofos	0	0.0401406	0.192158
Spodoptera_frugiperda	profenofos	0	0.0401343	0.116776
Diabrotica_undecimpunctata	ethiprole	0	0.0401204	0.0764622
Spodoptera_frugiperda	iodofenphos	0	0.0401163	0.130652
Spodoptera_exigua	formothion	0	0.0400625	0.105437
Spodoptera_frugiperda	terbufos	0	0.0400465	0.132537
Spodoptera_frugiperda	azinphos-methyl	0	0.0400465	0.120539
Aphis_gossypii	pyridaben	0	0.0400204	0.203697
Frankliniella_occidentalis	propaphos	0	0.0400052	0.133632
Spodoptera_frugiperda	naled	0	0.0399989	0.131641
Spodoptera_frugiperda	dimethoate	0	0.0399862	0.135786
Bemisia_tabaci	cartap	0	0.0399858	0.316177
Spodoptera_exigua	chlorthiophos	0	0.0399541	0.110744
Spodoptera_exigua	oxamyl	0	0.0399366	0.122143
Spodoptera_exigua	phosphamidon	0	0.0399366	0.11662
Spodoptera_exigua	fenobucarb	0	0.0399358	0.0802951
Heliothis_virescens	tebufenozide	0	0.0399337	0.21193
Rhizoglyphus_robini	azinphos-methyl	0	0.0399083	0.185601
Spodoptera_exigua	iodofenphos	0	0.0399057	0.115276
Rhizoglyphus_robini	azamethiphos	0	0.0398863	0.198607
Rhizoglyphus_robini	schradan	0	0.0398863	0.18071
Spodoptera_frugiperda	pirimiphos-methyl	0	0.0398758	0.139738
Frankliniella_occidentalis	isoxathion	0	0.0398538	0.133599
Spodoptera_exigua	azinphos-methyl	0	0.0398364	0.11389
Diabrotica_undecimpunctata	tau-fluvalinate	0	0.0398255	0.0618506
Trialeurodes_vaporariorum	fenthion	0	0.0397956	0.0908431
Frankliniella_occidentalis	vamidothion	0	0.0397926	0.14322
Trialeurodes_vaporariorum	cloethocarb	0	0.0397902	0.0827252
Anthonomus_grandis	dimethrin	0	0.0397867	0.142447
Anthonomus_grandis	phenothrin	0	0.0397842	0.135242
Anthonomus_grandis	permethrin	0	0.0397792	0.156656
Spodoptera_exigua	dimethoate	0	0.0397764	0.120064
Anthonomus_grandis	deltamethrin	0	0.0397736	0.154292
Diabrotica_undecimpunctata	endrin	0	0.039771	0.328365
Anthonomus_grandis	cyphenothrin	0	0.0397487	0.143163
Spodoptera_frugiperda	isolan	0	0.0397466	0.132476
Anthonomus_grandis	acrinathrin	0	0.0397174	0.155493
Anthonomus_grandis	tau-fluvalinate	0	0.0397126	0.139133
Anthonomus_grandis	cyhalothrin	0	0.0396811	0.135654
Spodoptera_frugiperda	sulfotep	0	0.0396766	0.132768
Spodoptera_exigua	pirimiphos-methyl	0	0.0396666	0.127785
Anthonomus_grandis	pyrethrins	0	0.0396594	0.134381
Rhizoglyphus_robini	isolan	0	0.0396428	0.182434
Trialeurodes_vaporariorum	isofenphos	0	0.0396359	0.098181
Trialeurodes_vaporariorum	phoxim	0	0.0396297	0.0888421
Anthonomus_grandis	bifenthrin	0	0.0395887	0.132394
Aphis_gossypii	fenazaquin	0	0.0395699	0.238196
Spodoptera_frugiperda	methamidophos	0	0.0395641	0.135611
Trialeurodes_vaporariorum	fensulfothion	0	0.0395593	0.0861012
Spodoptera_exigua	isolan	0	0.0395381	0.118166
Trialeurodes_vaporariorum	parathion-methyl	0	0.0394989	0.0831935
Trichoplusia_ni	tau-fluvalinate	0	0.0394972	0.0710539
Aphis_gossypii	tebufenpyrad	0	0.0394333	0.21085
Spodoptera_exigua	mecarbam	0	0.0394198	0.115866
Anthonomus_grandis	tetramethrin	0	0.0393471	0.152573
Trialeurodes_vaporariorum	phosmet	0	0.039345	0.0764544
Trialeurodes_vaporariorum	heptenophos	0	0.0393407	0.0882455
Anthonomus_grandis	esfenvalerate	0	0.0392876	0.11963
Anthonomus_grandis	fenvalerate	0	0.0392876	0.117757
Rhizoglyphus_robini	carbophenothion	0	0.0392547	0.185142
Spodoptera_frugiperda	phorate	0	0.039251	0.163746
Helicoverpa_zea	dieldrin	0	0.0392495	0.12865
Helicoverpa_zea	endrin	0	0.0392495	0.118752
Trialeurodes_vaporariorum	fenitrothion	0	0.0392171	0.0914288
Bemisia_tabaci	bensultap	0	0.0392131	0.296743
Diabrotica_undecimpunctata	fipronil	0	0.0391833	0.073356
Spodoptera_frugiperda	dimefox	0	0.0391594	0.161645
Trialeurodes_vaporariorum	carbosulfan	0	0.0391466	0.0825673
Trialeurodes_vaporariorum	benfuracarb	0	0.0391399	0.0805845
Anthonomus_grandis	fenpropathrin	0	0.0391164	0.113649
Frankliniella_occidentalis	bromophos-ethyl	0	0.0391013	0.145188
Pectinophora_gossypiella	chlorfenapyr	0	0.0390758	0.0621513
Anthonomus_grandis	tefluthrin	0	0.0390735	0.124713
Frankliniella_occidentalis	ethoate-methyl	0	0.0390667	0.15142
Trialeurodes_vaporariorum	phosalone	0	0.0390549	0.0965973
Frankliniella_occidentalis	dicrotophos	0	0.0390193	0.141838
Trialeurodes_vaporariorum	propoxur	0	0.0389783	0.0927186
Anthonomus_grandis	flucythrinate	0	0.0389699	0.115418
Rhizoglyphus_robini	triazophos	0	0.0389585	0.1784
Spodoptera_exigua	dichlorvos	0	0.0389539	0.116859
Spodoptera_exigua	dimefox	0	0.0389539	0.113839
Lygus_lineolaris	heptachlor	0	0.0389287	0.084904
Trichoplusia_ni	tefluthrin	0	0.0389017	0.0547474
Spodoptera_frugiperda	chlorpyrifos-methyl	0	0.0388629	0.153164
Rhizoglyphus_robini	dioxathion	0	0.0388579	0.183805
Lygus_lineolaris	dienochlor	0	0.0388453	0.153567
Lygus_lineolaris	chlordane	0	0.0388231	0.0688078
Spodoptera_frugiperda	etrimfos	0	0.038816	0.16261
Spodoptera_frugiperda	demephion	0	0.038816	0.156314
Trialeurodes_vaporariorum	methiocarb	0	0.0388101	0.0832211
Panonychus_ulmi	diafenthiuron	0	0.0388075	0.473162
Trialeurodes_vaporariorum	methoxyfenozide	0	0.0387993	0.155668
Trialeurodes_vaporariorum	mevinphos	0	0.038768	0.102283
Rhizoglyphus_robini	thiodicarb	0	0.0387582	0.178854
Frankliniella_occidentalis	omethoate	0	0.038756	0.149139
Spodoptera_frugiperda	leptophos	0	0.0387458	0.166407
Anthonomus_grandis	allethrin	0	0.0387442	0.122316
Anthonomus_grandis	bioallethrin	0	0.0387442	0.11523
Diabrotica_virgifera	resmethrin	0	0.0387416	0.0294596
Diabrotica_virgifera	bioresmethrin	0	0.0387416	0.0285009
Spodoptera_exigua	naled	0	0.0387396	0.136773
Trichoplusia_ni	cyhalothrin	0	0.0387146	0.05118
Diabrotica_virgifera	ethiprole	0	0.0386979	0.114336
Lygus_lineolaris	isodrin	0	0.0386872	0.0837517
Lygus_lineolaris	aldrin	0	0.0386872	0.0643327
Diabrotica_undecimpunctata	tefluthrin	0	0.0386635	0.056862
Spodoptera_exigua	chlorpyrifos-methyl	0	0.038659	0.116014
Spodoptera_exigua	etrimfos	0	0.0386123	0.120933
Trialeurodes_vaporariorum	bendiocarb	0	0.0385994	0.0811603
Trialeurodes_vaporariorum	formetanate	0	0.038587	0.0800661
Trialeurodes_vaporariorum	cyanophos	0	0.0385665	0.0862244
Frankliniella_occidentalis	formothion	0	0.0385659	0.147969
Trialeurodes_vaporariorum	ethiofencarb	0	0.0385503	0.0771956
Spodoptera_exigua	leptophos	0	0.0385425	0.111144
Trialeurodes_vaporariorum	chlorphoxim	0	0.0385196	0.0978241
Panonychus_ulmi	pymetrozine	0	0.0385058	0.211344
Spodoptera_exigua	diazinon	0	0.0384898	0.119239
Frankliniella_occidentalis	chlorthiophos	0	0.0384615	0.152666
Rhizoglyphus_robini	leptophos	0	0.0384454	0.175838
Frankliniella_occidentalis	oxamyl	0	0.0384447	0.158289
Frankliniella_occidentalis	phosphamidon	0	0.0384447	0.153151
Trichoplusia_ni	cyfluthrin	0	0.0384442	0.0522303
Frankliniella_occidentalis	profenofos	0	0.0384322	0.152567
Trialeurodes_vaporariorum	dialifos	0	0.0384164	0.107727
Frankliniella_occidentalis	iodofenphos	0	0.038415	0.150214
Diabrotica_virgifera	tau-fluvalinate	0	0.0384134	0.0479429
Trialeurodes_vaporariorum	endothion	0	0.0383333	0.0680335
Diabrotica_undecimpunctata	bifenthrin	0	0.0382962	0.0593134
Frankliniella_occidentalis	azinphos-methyl	0	0.0382904	0.157546
Frankliniella_occidentalis	dimethoate	0	0.0382904	0.156212
Frankliniella_occidentalis	phosalone	0	0.0382695	0.166453
Trialeurodes_vaporariorum	pirimicarb	0	0.0382503	0.106223
Bemisia_tabaci	chloropropylate	0	0.0382484	0.242007
Spodoptera_exigua	sulfotep	0	0.0382305	0.107411
Spodoptera_frugiperda	carbofuran	0	0.0382044	0.171261
Diabrotica_virgifera	tefluthrin	0	0.0381715	0.055613
Spodoptera_exigua	carbofuran	0	0.0381457	0.081167
Myzus_persicae	methoprene	0	0.0380971	0.266959
Trialeurodes_vaporariorum	spirodiclofen	0	0.0380892	0.224258
Frankliniella_occidentalis	propoxur	0	0.0380436	0.166594
Spodoptera_exigua	terbufos	0	0.038039	0.105807
Rhizoglyphus_robini	fonofos	0	0.0380058	0.173739
Diabrotica_undecimpunctata	bioresmethrin	0	0.0380041	0.0700782
Diabrotica_undecimpunctata	resmethrin	0	0.0380041	0.0608171
Frankliniella_occidentalis	azinphos-ethyl	0	0.0379851	0.155121
Trialeurodes_vaporariorum	dioxacarb	0	0.037981	0.0778488
Frankliniella_occidentalis	mecarbam	0	0.0379472	0.167939
Spodoptera_frugiperda	fonofos	0	0.0379355	0.158731
Diabrotica_undecimpunctata	imidacloprid	0	0.0378855	0.0539335
Trialeurodes_vaporariorum	butocarboxim	0	0.0378803	0.109933
Panonychus_ulmi	dinocap	0	0.0378773	0.479468
Panonychus_ulmi	triflumuron	0	0.0378263	0.148567
Diabrotica_virgifera	fipronil	0	0.037794	0.100343
Frankliniella_occidentalis	pirimiphos-methyl	0	0.0377874	0.162616
Trialeurodes_vaporariorum	temephos	0	0.0377802	0.110365
Liriomyza_trifolii	endosulfan	0	0.0377657	0.047071
Spodoptera_exigua	fonofos	0	0.0377365	0.0862564
Trialeurodes_vaporariorum	dichlofenthion	0	0.0377237	0.109639
Trialeurodes_vaporariorum	propaphos	0	0.0377118	0.10493
Spodoptera_frugiperda	ethion	0	0.037699	0.140777
Spodoptera_frugiperda	disulfoton	0	0.0376888	0.160598
Trialeurodes_vaporariorum	quinalphos	0	0.0376664	0.109488
Trichoplusia_ni	bifenthrin	0	0.037645	0.0699402
Trichoplusia_ni	spinosad	0	0.0375957	0.2543
Anthonomus_grandis	resmethrin	0	0.0375899	0.0954985
Anthonomus_grandis	bioresmethrin	0	0.0375899	0.0872622
Trialeurodes_vaporariorum	chlorfenvinphos	0	0.0375805	0.104281
Bemisia_tabaci	thiocyclam	0	0.0375438	0.333313
Spodoptera_exigua	demephion	0	0.0375012	0.0917002
Frankliniella_occidentalis	dimefox	0	0.0374987	0.164949
Trialeurodes_vaporariorum	propetamphos	0	0.0374951	0.107278
Diabrotica_virgifera	abamectin	0	0.0374604	0.168476
Trichoplusia_ni	fipronil	0	0.0374594	0.104651
Liriomyza_trifolii	heptachlor	0	0.0374094	0.0359149
Trichoplusia_ni	resmethrin	0	0.0373579	0.0546422
Trichoplusia_ni	bioresmethrin	0	0.0373579	0.053532
Diabrotica_undecimpunctata	cyhalothrin	0	0.0373295	0.0821547
Liriomyza_trifolii	dienochlor	0	0.0373293	0.0428936
Spodoptera_exigua	phorate	0	0.0373185	0.0926421
Spodoptera_exigua	methamidophos	0	0.0373185	0.0847216
Trichoplusia_ni	ethiprole	0	0.037316	0.107486
Liriomyza_trifolii	chlordane	0	0.037308	0.0342814
Aphis_gossypii	pyriproxyfen	0	0.0373059	0.227368
Bucculatrix_thurberiella	abamectin	0	0.0373003	0.0157308
Frankliniella_occidentalis	naled	0	0.0372924	0.164947
Spodoptera_frugiperda	dioxathion	0	0.0372595	0.138843
Spodoptera_frugiperda	fenobucarb	0	0.0372499	0.189835
Trichoplusia_ni	acrinathrin	0	0.0372443	0.0565512
Trichoplusia_ni	imidacloprid	0	0.0372413	0.0511414
Panonychus_ulmi	novaluron	0	0.03724	0.135
Liriomyza_trifolii	aldrin	0	0.0372289	0.0343022
Liriomyza_trifolii	isodrin	0	0.0372289	0.0316958
Frankliniella_occidentalis	chlorpyrifos-methyl	0	0.0372148	0.168751
Diabrotica_undecimpunctata	thiacloprid	0	0.0372098	0.0523342
Frankliniella_occidentalis	etrimfos	0	0.0371698	0.162555
Trichoplusia_ni	deltamethrin	0	0.0371542	0.0620292
Anthonomus_grandis	etofenprox	0	0.0371501	0.111584
Heliothis_virescens	spirodiclofen	0	0.0371092	0.15791
Frankliniella_occidentalis	leptophos	0	0.0371026	0.163659
Diabrotica_undecimpunctata	dinotefuran	0	0.0370812	0.0344278
Panonychus_ulmi	bifenazate	0	0.0370647	0.205753
Aphis_gossypii	fenoxycarb	0	0.0370537	0.265528
Trialeurodes_vaporariorum	vamidothion	0	0.0370429	0.108533
Diabrotica_undecimpunctata	nitenpyram	0	0.0370261	0.0502007
Heliothis_virescens	cloethocarb	0	0.0369842	0.0846415
Heliothis_virescens	fenthion	0	0.0369837	0.088589
Trialeurodes_vaporariorum	isoxathion	0	0.0369818	0.11135
Trialeurodes_vaporariorum	dicrotophos	0	0.0369712	0.111015
Trichoplusia_ni	cypermethrin	0	0.0369602	0.064708
Diabrotica_virgifera	bifenthrin	0	0.0369384	0.0378149
Panonychus_ulmi	flucycloxuron	0	0.0369346	0.124907
Diabrotica_virgifera	spinosad	0	0.03689	0.195551
Heliothis_virescens	ethiofencarb	0	0.0368807	0.0696315
Spodoptera_exigua	ethion	0	0.0368642	0.0875912
Heliothis_virescens	isofenphos	0	0.0368353	0.0726177
Heliothis_virescens	spiromesifen	0	0.0368325	0.125536
Frankliniella_occidentalis	sulfotep	0	0.0368023	0.164691
Trichoplusia_ni	cyphenothrin	0	0.0367992	0.0586039
Diabrotica_undecimpunctata	cyfluthrin	0	0.0367664	0.0814994
Diabrotica_undecimpunctata	acrinathrin	0	0.0367442	0.0820209
Spodoptera_exigua	schradan	0	0.0367166	0.0897062
Trichoplusia_ni	fenvalerate	0	0.0366925	0.0832815
Trichoplusia_ni	esfenvalerate	0	0.0366925	0.0722712
Helicoverpa_zea	tau-fluvalinate	0	0.0366438	0.250756
Trichoplusia_ni	permethrin	0	0.0366341	0.077499
Liriomyza_trifolii	isobenzan	0	0.0366254	0.0398161
Frankliniella_occidentalis	terbufos	0	0.036618	0.158332
Diabrotica_virgifera	imidacloprid	0	0.0366107	0.058129
Spodoptera_frugiperda	isoprocarb	0	0.0365998	0.192881
Spodoptera_exigua	triazophos	0	0.0365958	0.0873033
Frankliniella_occidentalis	carbofuran	0	0.0365841	0.17069
Trichoplusia_ni	thiacloprid	0	0.0365771	0.033835
Spodoptera_frugiperda	isazofos	0	0.0365669	0.150979
Heliothis_virescens	phosmet	0	0.036565	0.0861981
Trialeurodes_vaporariorum	aldicarb	0	0.0365177	0.113536
Helicoverpa_zea	cyhalothrin	0	0.0364884	0.248881
Trialeurodes_vaporariorum	carbaryl	0	0.0364657	0.0922419
Heliothis_virescens	fenitrothion	0	0.0364461	0.0721161
Spodoptera_exigua	isoprocarb	0	0.0364078	0.131848
Spodoptera_exigua	trichlorfon	0	0.0364049	0.0894404
Trichoplusia_ni	nitenpyram	0	0.0363965	0.0518075
Trichoplusia_ni	flucythrinate	0	0.0363957	0.0805051
Heliothis_virescens	carbosulfan	0	0.0363806	0.0529422
Spodoptera_exigua	isazofos	0	0.036375	0.0915188
Heliothis_virescens	benfuracarb	0	0.0363743	0.0557778
Rhizoglyphus_robini	methidathion	0	0.0363704	0.178653
Leptinotarsa_decemlineata	methoprene	0	0.0363457	0.511392
Panonychus_ulmi	lufenuron	0	0.0363429	0.140089
Heliothis_virescens	endothion	0	0.0363329	0.0623965
Spodoptera_exigua	acephate	0	0.036332	0.0931875
Frankliniella_occidentalis	fonofos	0	0.0363267	0.153342
Frankliniella_occidentalis	isolan	0	0.0363135	0.157697
Heliothis_virescens	bioallethrin	0	0.0363054	0.268784
Heliothis_virescens	allethrin	0	0.0363054	0.257235
Panonychus_ulmi	flufenoxuron	0	0.0363044	0.132889
Spodoptera_frugiperda	carbophenothion	0	0.0363023	0.161144
Heliothis_virescens	dichlofenthion	0	0.03622	0.0540624
Trialeurodes_vaporariorum	bromophos-ethyl	0	0.0362173	0.113791
Helicoverpa_zea	cyfluthrin	0	0.0362161	0.249455
Frankliniella_occidentalis	azamethiphos	0	0.0361491	0.152191
Trialeurodes_vaporariorum	azinphos-ethyl	0	0.0361404	0.113986
Spodoptera_exigua	carbophenothion	0	0.0361118	0.0920668
Frankliniella_occidentalis	demephion	0	0.0361003	0.149927
Heliothis_virescens	cyanophos	0	0.0360977	0.0745115
Helicoverpa_zea	tefluthrin	0	0.0360912	0.288494
Trialeurodes_vaporariorum	omethoate	0	0.0360779	0.123286
Heliothis_virescens	methiocarb	0	0.0360679	0.0637869
Heliothis_virescens	methoxyfenozide	0	0.0360578	0.2422
Trialeurodes_vaporariorum	azinphos-methyl	0	0.036033	0.1151
Diabrotica_virgifera	cyhalothrin	0	0.036006	0.0384754
Heliothis_virescens	heptenophos	0	0.0359832	0.0582386
Trialeurodes_vaporariorum	phosphamidon	0	0.0359689	0.125727
Heliothis_virescens	propoxur	0	0.0359407	0.0642148
Frankliniella_occidentalis	phorate	0	0.0359243	0.155586
Diabrotica_virgifera	nitenpyram	0	0.0359188	0.0832248
Trialeurodes_vaporariorum	formothion	0	0.035901	0.119604
Diabrotica_virgifera	thiacloprid	0	0.0358905	0.0896519
Anthonomus_grandis	fipronil	0	0.0358826	0.0609196
Heliothis_virescens	aldicarb	0	0.0358247	0.0542992
Panonychus_ulmi	fenpyroximate	0	0.0358187	0.246599
Trialeurodes_vaporariorum	chlorthiophos	0	0.0358038	0.130818
Anthonomus_grandis	ethiprole	0	0.035794	0.0644104
Trialeurodes_vaporariorum	oxamyl	0	0.0357882	0.13576
Trialeurodes_vaporariorum	diazinon	0	0.0357605	0.140405
Helicoverpa_zea	esfenvalerate	0	0.0357461	0.407133
Trialeurodes_vaporariorum	ethoate-methyl	0	0.0357458	0.131232
Diabrotica_undecimpunctata	chlorfenapyr	0	0.0357173	0.0474724
Heliothis_virescens	dialifos	0	0.035702	0.0512648
Heliothis_virescens	azamethiphos	0	0.0356811	0.0542605
Frankliniella_occidentalis	fenobucarb	0	0.0356702	0.135972
Panonychus_ulmi	teflubenzuron	0	0.0355868	0.151222
Trialeurodes_vaporariorum	mecarbam	0	0.0355642	0.14733
Diabrotica_virgifera	DDT	0	0.0355431	0.0399813
Trichoplusia_ni	phenothrin	0	0.0355167	0.0902971
Spodoptera_frugiperda	triazophos	0	0.0354901	0.173026
Frankliniella_occidentalis	ethion	0	0.0354871	0.167963
Helicoverpa_zea	cyphenothrin	0	0.035485	0.359188
Heliothis_virescens	phoxim	0	0.0354664	0.0583356
Diabrotica_virgifera	acrinathrin	0	0.0354414	0.0269399
Heliothis_virescens	phosalone	0	0.0354398	0.0745644
Diabrotica_virgifera	cyfluthrin	0	0.0354373	0.0347099
Trialeurodes_vaporariorum	iodofenphos	0	0.035378	0.14883
Panonychus_ulmi	diflubenzuron	0	0.0353565	0.149105
Trichoplusia_ni	dinotefuran	0	0.0353529	0.0315909
Heliothis_virescens	fenobucarb	0	0.0353406	0.0769026
Tetranychus_urticae	methoprene	0	0.0353144	0.313548
Heliothis_virescens	dioxacarb	0	0.0352974	0.0702155
Heliothis_virescens	butocarboxim	0	0.0352811	0.0500195
Liriomyza_trifolii	endrin	0	0.0352399	0.0768928
Liriomyza_trifolii	dieldrin	0	0.0352399	0.0753376
Spodoptera_exigua	dioxathion	0	0.0352126	0.12285
Panonychus_ulmi	chlorfluazuron	0	0.0351737	0.141495
Heliothis_virescens	mevinphos	0	0.0351684	0.0493062
Heliothis_virescens	bendiocarb	0	0.035131	0.0854858
Diabrotica_undecimpunctata	permethrin	0	0.0351236	0.127452
Anthonomus_grandis	dinotefuran	0	0.0351197	0.0484941
Spodoptera_exigua	disulfoton	0	0.0351128	0.134345
Heliothis_virescens	temephos	0	0.0351108	0.04975
Trichoplusia_ni	chlorfenapyr	0	0.0351099	0.106955
Diabrotica_virgifera	dinotefuran	0	0.0350739	0.0357847
Rhizoglyphus_robini	amitraz	0	0.0350568	0.0858056
Frankliniella_occidentalis	isoprocarb	0	0.0350477	0.158857
Frankliniella_occidentalis	trichlorfon	0	0.0350449	0.16487
Heliothis_virescens	formetanate	0	0.0350366	0.0738185
Frankliniella_occidentalis	isazofos	0	0.0350161	0.16989
Heliothis_virescens	fensulfothion	0	0.0350101	0.0468938
Heliothis_virescens	quinalphos	0	0.035005	0.0510403
Heliothis_virescens	prothiofos	0	0.0349359	0.046934
Heliothis_virescens	chlorfenvinphos	0	0.0349251	0.0500726
Trialeurodes_vaporariorum	dimefox	0	0.0349076	0.13245
Helicoverpa_zea	spinosad	0	0.0348796	0.268633
Helicoverpa_zea	flucythrinate	0	0.0348441	0.328662
Lygus_lineolaris	isobenzan	0	0.0348197	0.0695067
Frankliniella_occidentalis	schradan	0	0.0347943	0.165793
Frankliniella_occidentalis	carbophenothion	0	0.0347628	0.164951
Panonychus_ulmi	pyridaben	0	0.0347577	0.316209
Trialeurodes_vaporariorum	naled	0	0.0347155	0.136643
Helicoverpa_zea	bioresmethrin	0	0.034659	0.311493
Helicoverpa_zea	resmethrin	0	0.034659	0.304201
Trialeurodes_vaporariorum	etrimfos	0	0.034652	0.129883
Trialeurodes_vaporariorum	chlorpyrifos-methyl	0	0.0346433	0.138913
Diabrotica_undecimpunctata	tetramethrin	0	0.0346224	0.112677
Heliothis_virescens	propaphos	0	0.0346096	0.052653
Anthonomus_grandis	nitenpyram	0	0.0345945	0.0423076
Helicoverpa_zea	acrinathrin	0	0.0345536	0.32287
Helicoverpa_zea	imidacloprid	0	0.0345508	0.037333
Trialeurodes_vaporariorum	prothiofos	0	0.0345259	0.140408
Heliothis_virescens	malathion	0	0.0344752	0.0510841
Trialeurodes_vaporariorum	chlorpyrifos	0	0.0344352	0.133779
Heliothis_virescens	vamidothion	0	0.0344256	0.0530789
Diabrotica_virgifera	chlorfenapyr	0	0.034423	0.0359148
Lygus_lineolaris	dieldrin	0	0.0343608	0.0666011
Lygus_lineolaris	endrin	0	0.0343608	0.0633437
Diabrotica_undecimpunctata	clothianidin	0	0.0343538	0.0357054
Choristoneura_rosaceana	endosulfan	0	0.0343504	0.046767
Diabrotica_undecimpunctata	deltamethrin	0	0.0343059	0.105619
Helicoverpa_zea	ethiprole	0	0.0342874	0.022618
Panonychus_ulmi	buprofezin	0	0.0342392	0.143158
Choristoneura_rosaceana	heptachlor	0	0.0341872	0.0380465
Aphis_gossypii	cyromazine	0	0.0341203	0.267204
Spodoptera_frugiperda	methidathion	0	0.0340904	0.160239
Trialeurodes_vaporariorum	terbufos	0	0.0340877	0.134764
Diabrotica_virgifera	permethrin	0	0.0340742	0.0463713
Trialeurodes_vaporariorum	carbofuran	0	0.0340562	0.090118
Diabrotica_undecimpunctata	cypermethrin	0	0.0340429	0.10279
Trichoplusia_ni	tetramethrin	0	0.0340337	0.101214
Panonychus_ulmi	pyriproxyfen	0	0.0340304	0.20317
Choristoneura_rosaceana	isobenzan	0	0.0340249	0.0344944
Heliothis_virescens	isoxathion	0	0.0340127	0.0527552
Frankliniella_occidentalis	triazophos	0	0.0339849	0.154089
Diaphorina_citri	spinosad	0	0.033974	0.0706335
Heliothis_virescens	chlorphoxim	0	0.0339375	0.0545058
Helicoverpa_zea	thiacloprid	0	0.0339346	0.0595228
Lygus_lineolaris	tau-fluvalinate	0	0.033934	0.11851
Spodoptera_exigua	methidathion	0	0.0339115	0.125556
Frankliniella_occidentalis	dioxathion	0	0.0338971	0.147354
Choristoneura_rosaceana	dienochlor	0	0.0338366	0.0283141
Heliothis_virescens	bromophos-ethyl	0	0.0338276	0.0576174
Choristoneura_rosaceana	chlordane	0	0.0338173	0.0400686
Trialeurodes_vaporariorum	fonofos	0	0.0338165	0.124645
Frankliniella_occidentalis	thiodicarb	0	0.0338102	0.141341
Trialeurodes_vaporariorum	isolan	0	0.0338043	0.123373
Frankliniella_occidentalis	disulfoton	0	0.0338011	0.148492
Diabrotica_virgifera	phenothrin	0	0.0337733	0.0447524
Helicoverpa_zea	nitenpyram	0	0.0337671	0.06419
Choristoneura_rosaceana	aldrin	0	0.0337456	0.0420115
Choristoneura_rosaceana	isodrin	0	0.0337456	0.0384163
Diabrotica_undecimpunctata	cyphenothrin	0	0.0336942	0.090419
Trichoplusia_ni	clothianidin	0	0.0336647	0.0262122
Anthonomus_grandis	imidacloprid	0	0.0336567	0.0450089
Trialeurodes_vaporariorum	azamethiphos	0	0.0336512	0.124593
Heliothis_virescens	isoprocarb	0	0.0336288	0.108073
Helicoverpa_zea	fipronil	0	0.0336147	0.0152667
Trialeurodes_vaporariorum	demephion	0	0.0336057	0.11905
Panonychus_ulmi	fenoxycarb	0	0.0335687	0.205358
Heliothis_virescens	omethoate	0	0.0335288	0.0591384
Diabrotica_undecimpunctata	phenothrin	0	0.0335243	0.0837417
Helicoverpa_zea	fenpropathrin	0	0.0334984	0.350622
Heliothis_virescens	azinphos-ethyl	0	0.0334892	0.0590648
Heliothis_virescens	propetamphos	0	0.0334477	0.0656608
Trialeurodes_vaporariorum	phorate	0	0.033442	0.123457
Bucculatrix_thurberiella	spinosad	0	0.0334349	0.0222129
Diabrotica_undecimpunctata	esfenvalerate	0	0.0334225	0.0766733
Diabrotica_undecimpunctata	fenvalerate	0	0.0334225	0.0683181
Diabrotica_virgifera	tetramethrin	0	0.0333948	0.0571462
Heliothis_virescens	formothion	0	0.0333643	0.0638737
Anthonomus_grandis	methoxychlor	0	0.0333193	0.104088
Helicoverpa_zea	dinotefuran	0	0.0332969	0.0307113
Heliothis_virescens	chlorthiophos	0	0.033274	0.0764553
Heliothis_virescens	oxamyl	0	0.0332595	0.067606
Heliothis_virescens	phosphamidon	0	0.0332595	0.0659506
Heliothis_virescens	carbofuran	0	0.0332587	0.100104
Anthonomus_grandis	thiacloprid	0	0.0332424	0.0425157
Spodoptera_exigua	carbaryl	0	0.0332417	0.234941
Heliothis_virescens	iodofenphos	0	0.0332338	0.0702298
Heliothis_virescens	diazinon	0	0.0332338	0.0696304
Trichoplusia_ni	fenpropathrin	0	0.0332209	0.0899744
Heliothis_virescens	ethoate-methyl	0	0.0332201	0.0720453
Trialeurodes_vaporariorum	fenobucarb	0	0.0332054	0.0948703
Heliothis_virescens	azinphos-methyl	0	0.033176	0.0724973
Diabrotica_undecimpunctata	thiamethoxam	0	0.0331412	0.0311611
Heliothis_virescens	dimethoate	0	0.033126	0.0764856
Diabrotica_virgifera	deltamethrin	0	0.0330896	0.0674683
Trialeurodes_vaporariorum	profenofos	0	0.033054	0.120816
Diabrotica_undecimpunctata	spinosad	0	0.0330418	0.0928787
Trialeurodes_vaporariorum	ethion	0	0.0330349	0.122068
Heliothis_virescens	pirimiphos-methyl	0	0.0330346	0.0800255
Diabrotica_virgifera	clothianidin	0	0.0330328	0.0675007
Helicoverpa_zea	phenothrin	0	0.0329508	0.31852
Lygus_lineolaris	tefluthrin	0	0.0329439	0.130224
Heliothis_virescens	isolan	0	0.0329275	0.0615102
Trialeurodes_vaporariorum	schradan	0	0.0329026	0.120222
Liriomyza_trifolii	tau-fluvalinate	0	0.0329003	0.0903809
Liriomyza_trifolii	bioresmethrin	0	0.0328796	0.0877058
Liriomyza_trifolii	resmethrin	0	0.0328796	0.0822108
Aphis_gossypii	azocyclotin	0	0.032837	0.240667
Diabrotica_virgifera	cypermethrin	0	0.0328359	0.0500346
Trialeurodes_vaporariorum	triazophos	0	0.0327944	0.113477
Thrips_tabaci	methoxychlor	0	0.0327679	0.185981
Heliothis_virescens	dicrotophos	0	0.0327567	0.0570887
Heliothis_virescens	pirimicarb	0	0.032749	0.0607875
Liriomyza_trifolii	tefluthrin	0	0.0326996	0.102182
Frankliniella_occidentalis	methidathion	0	0.0326447	0.153109
Trialeurodes_vaporariorum	isoprocarb	0	0.0326259	0.0840486
Trialeurodes_vaporariorum	trichlorfon	0	0.0326233	0.114779
Choristoneura_rosaceana	endrin	0	0.0326148	0.0677936
Choristoneura_rosaceana	dieldrin	0	0.0326148	0.0641864
Trialeurodes_vaporariorum	isazofos	0	0.0325965	0.118298
Trichoplusia_ni	thiamethoxam	0	0.0325776	0.0239901
Helicoverpa_zea	chlorfenapyr	0	0.0325734	0.103459
Diabrotica_virgifera	cyphenothrin	0	0.0324995	0.0464662
Heliothis_virescens	dimefox	0	0.0324411	0.0567246
Heliothis_virescens	dichlorvos	0	0.0324411	0.0522309
Trialeurodes_vaporariorum	leptophos	0	0.0324377	0.117507
Trialeurodes_vaporariorum	carbophenothion	0	0.0323607	0.114541
Lygus_lineolaris	imidacloprid	0	0.0323415	0.0372012
Heliothis_virescens	chlorpyrifos	0	0.0323184	0.0553635
Heliothis_virescens	naled	0	0.0322626	0.0541362
Liriomyza_trifolii	cyhalothrin	0	0.0322484	0.123852
Diabrotica_virgifera	fenvalerate	0	0.0322374	0.0509077
Diabrotica_virgifera	esfenvalerate	0	0.0322374	0.0381909
Heliothis_virescens	chlorpyrifos-methyl	0	0.0321395	0.0533871
Heliothis_virescens	leptophos	0	0.0320984	0.05188
Lygus_lineolaris	ethiprole	0	0.0320349	0.0940074
Liriomyza_trifolii	cyfluthrin	0	0.0320232	0.127879
Cydia_pomonella	indoxacarb	0	0.0319901	0.181023
Heliothis_virescens	etrimfos	0	0.0319702	0.0499079
Diabrotica_virgifera	thiamethoxam	0	0.0319166	0.0615701
Spodoptera_frugiperda	amitraz	0	0.0318488	0.172728
Heliothis_virescens	sulfotep	0	0.0318386	0.054483
Lygus_lineolaris	cyhalothrin	0	0.0318073	0.144572
Trialeurodes_vaporariorum	thiodicarb	0	0.0317468	0.120154
Lygus_lineolaris	nitenpyram	0	0.0317303	0.0345703
Lygus_lineolaris	thiacloprid	0	0.0317053	0.0390176
Blissus_insularis	spinosad	0	0.0316848	0.0848293
Spodoptera_exigua	amitraz	0	0.0316817	0.153992
Lygus_lineolaris	fipronil	0	0.0316153	0.098009
Helicoverpa_zea	tetramethrin	0	0.0315749	0.303832
Trialeurodes_vaporariorum	dioxathion	0	0.0315549	0.116044
Anthonomus_grandis	chlorfenapyr	0	0.0314917	0.0402286
Trialeurodes_vaporariorum	disulfoton	0	0.0314654	0.119147
Heliothis_virescens	fonofos	0	0.0314272	0.0485837
Heliothis_virescens	terbufos	0	0.0314051	0.0511496
Lygus_lineolaris	bioresmethrin	0	0.0313837	0.134491
Lygus_lineolaris	resmethrin	0	0.0313837	0.130113
Lygus_lineolaris	acrinathrin	0	0.0313085	0.142631
Lygus_lineolaris	cyfluthrin	0	0.0313049	0.122152
Heliothis_virescens	mecarbam	0	0.0312641	0.0464849
Helicoverpa_zea	clothianidin	0	0.0312326	0.019335
Heliothis_virescens	demephion	0	0.0312312	0.0533371
Liriomyza_trifolii	fipronil	0	0.0312028	0.0234021
Lygus_lineolaris	dinotefuran	0	0.0311849	0.0812875
Aphis_gossypii	cartap	0	0.0311836	0.245062
Rhizoglyphus_robini	flonicamid	0	0.0311328	0.062436
Diabrotica_undecimpunctata	flucythrinate	0	0.0311083	0.0763356
Liriomyza_trifolii	ethiprole	0	0.0310834	0.0267305
Liriomyza_trifolii	imidacloprid	0	0.0310793	0.0468456
Heliothis_virescens	methamidophos	0	0.031079	0.0514456
Thrips_tabaci	indoxacarb	0	0.0310741	0.0996624
Liriomyza_trifolii	acrinathrin	0	0.0310237	0.199395
Liriomyza_trifolii	esfenvalerate	0	0.0309487	0.198341
Liriomyza_trifolii	fenvalerate	0	0.0309487	0.194375
Liriomyza_trifolii	deltamethrin	0	0.0308427	0.208104
Diaphorina_citri	heptachlor	0	0.0306547	0.045235
Diaphorina_citri	endosulfan	0	0.0306109	0.0777652
Aphis_gossypii	bensultap	0	0.030581	0.190257
Heliothis_virescens	phorate	0	0.0305778	0.0519965
Heliothis_virescens	schradan	0	0.0305778	0.0485688
Liriomyza_trifolii	cyphenothrin	0	0.030566	0.204277
Frankliniella_occidentalis	amitraz	0	0.0304981	0.218783
Liriomyza_trifolii	nitenpyram	0	0.0304919	0.050122
Heliothis_virescens	triazophos	0	0.0304772	0.0495091
Liriomyza_trifolii	thiacloprid	0	0.0304679	0.0429166
Lygus_lineolaris	chlorfenapyr	0	0.0304089	0.0937309
Trichoplusia_ni	dimethrin	0	0.0303987	0.0720711
Trialeurodes_vaporariorum	methidathion	0	0.0303889	0.119188
Diaphorina_citri	dienochlor	0	0.0303404	0.0974881
Diaphorina_citri	chlordane	0	0.030323	0.0338266
Panonychus_ulmi	cyromazine	0	0.0303225	0.237245
Heliothis_virescens	trichlorfon	0	0.0303182	0.0530015
Liriomyza_trifolii	flucythrinate	0	0.0303168	0.181854
Heliothis_virescens	isazofos	0	0.0302933	0.0499267
Diaphorina_citri	aldrin	0	0.0302587	0.0301013
Diaphorina_citri	isodrin	0	0.0302587	0.0291345
Helicoverpa_zea	thiamethoxam	0	0.0301772	0.0246747
Lygus_lineolaris	DDT	0	0.030088	0.178084
Heliothis_virescens	carbophenothion	0	0.0300742	0.0615591
Diabrotica_undecimpunctata	abamectin	0	0.0300686	0.0744639
Heliothis_virescens	ethion	0	0.0300354	0.0583356
Diabrotica_virgifera	flucythrinate	0	0.0300053	0.0527674
Cydia_pomonella	pyrethrins	0	0.0299526	0.20425
Diaphorina_citri	isobenzan	0	0.0298389	0.0249828
Diabrotica_virgifera	dimethrin	0	0.0298281	0.0577504
Choristoneura_rosaceana	bioresmethrin	0	0.0298033	0.0771834
Choristoneura_rosaceana	resmethrin	0	0.0298033	0.0706681
Choristoneura_rosaceana	tau-fluvalinate	0	0.0297685	0.0783406
Panonychus_ulmi	azocyclotin	0	0.0297683	0.509188
Trichoplusia_ni	etofenprox	0	0.0297506	0.0638639
Blissus_insularis	heptachlor	0	0.0297355	0.25811
Choristoneura_rosaceana	tetramethrin	0	0.0296577	0.0805564
Bemisia_tabaci	chloropicrin	0	0.0296488	0.331508
Tetranychus_mcdanieli	spinosad	0	0.0296482	0.0263669
Heliothis_virescens	acephate	0	0.0295695	0.0740439
Trichoplusia_ni	abamectin	0	0.0295573	0.155443
Liriomyza_trifolii	dinotefuran	0	0.0295288	0.036215
Lygus_lineolaris	tetramethrin	0	0.0295006	0.134496
Blissus_insularis	endosulfan	0	0.0294788	0.172659
Helicoverpa_zea	etofenprox	0	0.0294631	0.301313
Choristoneura_rosaceana	tefluthrin	0	0.0293724	0.0898804
Blissus_insularis	isobenzan	0	0.0293425	0.378104
Blissus_insularis	isodrin	0	0.0293045	0.395945
Diaphorina_citri	dieldrin	0	0.0292448	0.024724
Diaphorina_citri	endrin	0	0.0292448	0.0228531
Lygus_lineolaris	deltamethrin	0	0.029231	0.150055
Lygus_lineolaris	clothianidin	0	0.0291808	0.0511796
Rhizoglyphus_robini	chloropropylate	0	0.0291143	0.0621053
Rhizoglyphus_robini	dinocap	0	0.0291128	0.0661072
Rhizoglyphus_robini	binapacryl	0	0.0291112	0.0540563
Choristoneura_rosaceana	bifenthrin	0	0.0291097	0.0931705
Heliothis_virescens	disulfoton	0	0.0291017	0.106486
Lygus_lineolaris	spinosad	0	0.0290788	0.0515525
Thrips_tabaci	pyrethrins	0	0.0289944	0.16749
Choristoneura_rosaceana	abamectin	0	0.0288253	0.0807745
Aphis_gossypii	thiocyclam	0	0.0288016	0.292748
Rhizoglyphus_robini	pymetrozine	0	0.0287827	0.0935938
Rhizoglyphus_robini	propargite	0	0.0287824	0.0536083
Thrips_tabaci	tebufenozide	0	0.0287366	0.121292
Lygus_lineolaris	cyphenothrin	0	0.0287097	0.125351
Blissus_insularis	abamectin	0	0.0286384	0.0740534
Heliothis_virescens	dioxathion	0	0.0286177	0.0919225
Thrips_tabaci	methoxyfenozide	0	0.0286166	0.123279
Anthonomus_grandis	clothianidin	0	0.0286043	0.0271623
Lygus_lineolaris	phenothrin	0	0.028565	0.132728
Choristoneura_rosaceana	acrinathrin	0	0.0285502	0.111215
Cydia_pomonella	allethrin	0	0.0285488	0.186314
Cydia_pomonella	bioallethrin	0	0.0285488	0.150336
Rhizoglyphus_robini	diafenthiuron	0	0.0285075	0.0776954
Lygus_lineolaris	esfenvalerate	0	0.0284782	0.121108
Lygus_lineolaris	fenvalerate	0	0.0284782	0.11282
Rhizoglyphus_robini	fenazaquin	0	0.0284213	0.0580579
Liriomyza_trifolii	chlorfenapyr	0	0.0284186	0.0534189
Trialeurodes_vaporariorum	amitraz	0	0.0283907	0.140134
Diabrotica_undecimpunctata	etofenprox	0	0.0283877	0.100345
Rhizoglyphus_robini	triflumuron	0	0.0283809	0.0862192
Choristoneura_rosaceana	cyhalothrin	0	0.028361	0.119594
Liriomyza_trifolii	tetramethrin	0	0.0283493	0.202376
Diaphorina_citri	abamectin	0	0.0282965	0.074196
Lygus_lineolaris	thiamethoxam	0	0.0282385	0.0499061
Helicoverpa_zea	dimethrin	0	0.0282025	0.286832
Choristoneura_rosaceana	imidacloprid	0	0.0281714	0.0330943
Choristoneura_rosaceana	thiacloprid	0	0.0281632	0.054461
Rhizoglyphus_robini	cyhexatin	0	0.0281474	0.0840986
Diabrotica_undecimpunctata	fenpropathrin	0	0.0281268	0.089988
Blissus_insularis	dienochlor	0	0.0281233	0.0878625
Pectinophora_gossypiella	indoxacarb	0	0.0281188	0.0830921
Liriomyza_trifolii	phenothrin	0	0.0280902	0.183496
Heliothis_virescens	methidathion	0	0.0280499	0.103242
Liriomyza_trifolii	clothianidin	0	0.028042	0.0457903
Cydia_pomonella	spirodiclofen	0	0.0279468	0.143775
Spodoptera_frugiperda	pymetrozine	0	0.0278889	0.144413
Anthonomus_grandis	thiamethoxam	0	0.0278291	0.0232355
Rhizoglyphus_robini	bifenazate	0	0.0277823	0.0951871
Spodoptera_exigua	pymetrozine	0	0.0277425	0.185567
Cydia_pomonella	spiromesifen	0	0.0277207	0.130648
Liriomyza_trifolii	fenpropathrin	0	0.0276723	0.19596
Choristoneura_rosaceana	cyfluthrin	0	0.0276713	0.160112
Choristoneura_rosaceana	spinosad	0	0.0276703	0.0710003
Choristoneura_rosaceana	nitenpyram	0	0.027639	0.0489939
Cydia_pomonella	cloethocarb	0	0.0274937	0.102508
Cydia_pomonella	phoxim	0	0.027477	0.106316
Cydia_pomonella	fenthion	0	0.027433	0.097946
Tetranychus_mcdanieli	abamectin	0	0.0274258	0.0604104
Cydia_pomonella	mevinphos	0	0.0274246	0.102841
Helicoverpa_zea	abamectin	0	0.0274219	0.199578
Cydia_pomonella	ethiofencarb	0	0.0274167	0.0939117
Cydia_pomonella	benfuracarb	0	0.0274113	0.0987925
Cydia_pomonella	isofenphos	0	0.027383	0.0965408
Diabrotica_virgifera	etofenprox	0	0.0273812	0.0463322
Cydia_pomonella	carbosulfan	0	0.0273419	0.0947112
Choristoneura_rosaceana	permethrin	0	0.0273249	0.179935
Choristoneura_rosaceana	fipronil	0	0.0271927	0.0239981
Cydia_pomonella	methiocarb	0	0.0271712	0.0996076
Diabrotica_virgifera	fenpropathrin	0	0.0271296	0.0599942
Liriomyza_trifolii	thiamethoxam	0	0.0270944	0.0392837
Cydia_pomonella	endothion	0	0.0270095	0.125636
Choristoneura_rosaceana	dinotefuran	0	0.0269888	0.0470173
Cydia_pomonella	fenitrothion	0	0.0269867	0.127486
Cydia_pomonella	chlorphoxim	0	0.0269603	0.132831
Rhizoglyphus_robini	fenpyroximate	0	0.0269397	0.0962742
Choristoneura_rosaceana	phenothrin	0	0.0268166	0.200393
Rhizoglyphus_robini	teflubenzuron	0	0.0267632	0.0759434
Cydia_pomonella	heptenophos	0	0.0267495	0.133469
Diaphorina_citri	cyhalothrin	0	0.0267386	0.106306
Diaphorina_citri	cyfluthrin	0	0.0267227	0.0924669
Spodoptera_frugiperda	diflubenzuron	0	0.0267205	0.358235
Diaphorina_citri	tetramethrin	0	0.0267199	0.127505
Cydia_pomonella	propoxur	0	0.0267179	0.100012
Rhizoglyphus_robini	lufenuron	0	0.0267131	0.0865128
Rhizoglyphus_robini	novaluron	0	0.0267115	0.0871145
Frankliniella_occidentalis	pymetrozine	0	0.0267061	0.17753
Diabrotica_undecimpunctata	dimethrin	0	0.0266877	0.0958351
Panonychus_ulmi	thiocyclam	0	0.0266785	0.17445
Diaphorina_citri	tefluthrin	0	0.0266738	0.123557
Diaphorina_citri	acrinathrin	0	0.0266515	0.072375
Choristoneura_rosaceana	fenvalerate	0	0.0266495	0.218806
Spodoptera_exigua	triflumuron	0	0.0266469	0.457643
Cydia_pomonella	cyanophos	0	0.0266442	0.0963183
Diaphorina_citri	deltamethrin	0	0.026639	0.0614112
Cydia_pomonella	propetamphos	0	0.0266317	0.136266
Rhizoglyphus_robini	diflubenzuron	0	0.026625	0.0858415
Diaphorina_citri	tau-fluvalinate	0	0.0266239	0.10218
Thrips_tabaci	fenthion	0	0.0266138	0.0934811
Spodoptera_frugiperda	diafenthiuron	0	0.0266134	0.101635
Thrips_tabaci	ethiofencarb	0	0.0265994	0.10711
Thrips_tabaci	benfuracarb	0	0.0265978	0.11122
Diaphorina_citri	cyphenothrin	0	0.0265911	0.0623435
Pectinophora_gossypiella	bioallethrin	0	0.0265849	0.133456
Pectinophora_gossypiella	allethrin	0	0.0265849	0.122359
Thrips_tabaci	cloethocarb	0	0.0265578	0.0934422
Cydia_pomonella	azamethiphos	0	0.026525	0.135999
Thrips_tabaci	isofenphos	0	0.026507	0.1368
Lygus_lineolaris	flucythrinate	0	0.0265064	0.0958946
Thrips_tabaci	phoxim	0	0.0265028	0.0980711
Diaphorina_citri	cypermethrin	0	0.0265017	0.0614973
Choristoneura_rosaceana	ethiprole	0	0.0264886	0.0266315
Spodoptera_exigua	diafenthiuron	0	0.0264737	0.117934
Diaphorina_citri	permethrin	0	0.026455	0.0480005
Thrips_tabaci	propoxur	0	0.0264532	0.122859
Spodoptera_frugiperda	cyhexatin	0	0.0264403	0.0933249
Thrips_tabaci	parathion-methyl	0	0.0264154	0.0975988
Rhizoglyphus_robini	flufenoxuron	0	0.0264028	0.0793586
Spodoptera_exigua	chlorfenson	0	0.0264022	0.16254
Spodoptera_frugiperda	flucycloxuron	0	0.0264002	0.247197
Diaphorina_citri	phenothrin	0	0.0263886	0.0494582
Heliothis_virescens	amitraz	0	0.0263847	0.186089
Pectinophora_gossypiella	methoxyfenozide	0	0.0263692	0.12455
Cydia_pomonella	phosalone	0	0.0263456	0.11178
Cydia_pomonella	malathion	0	0.0263177	0.159986
Thrips_tabaci	heptenophos	0	0.0263096	0.0914971
Spodoptera_exigua	cyhexatin	0	0.0263016	0.112938
Choristoneura_rosaceana	cyphenothrin	0	0.026296	0.221635
Spodoptera_frugiperda	teflubenzuron	0	0.02628	0.230231
Diaphorina_citri	esfenvalerate	0	0.026263	0.0531471
Diaphorina_citri	fenvalerate	0	0.026263	0.0477229
Spodoptera_exigua	flucycloxuron	0	0.0262617	0.519718
[truncated: 15,397 more rows]
