# Supplementary material for: Insect–plant relationships predict the speed of insecticide adaptation
Source: Evol Appl. 2020 Aug 27;14(2):290–6. doi: 10.1111/eva.13089 (PMC7896708; doi:10.1111/eva.13089)
Supplement: Supplementary file 1 — Supplementary Material [file EVA-14-290-s001.zip › eva13089-sup-0003-AppendixS3.R]

#This does a bunch of survival analyses to see what increases the
#risk of insecticide resistance evolution.

#####################################
# "All-in" dataset

#load libraries
library(survival)
library(survminer)
library(coxme)
library(ggplot2)
library(ggfortify)
library(ranger)
library(forestplot)

#Read and format data
d <- read.csv('allin-ds9.csv') #the top-crops data
#Center and scale covariates
d <- na.omit(d)
d <- subset(d, chemdist != 0)
d <- subset(d, delta > 0)
d$foo <- d$delta / d$gpy
d$host_count <- log(d$host_count)
d$docs <- log(d$docs + 1)
d$host_count <- (d$host_count - mean(d$host_count))/(max(d$host_count)-min(d$host_count))
d$gpy <- (d$gpy - mean(d$gpy))/(max(d$gpy)-min(d$gpy))
d$docs <- (d$docs - mean(d$docs))/(max(d$docs)-min(d$docs))

#Fit proportional models
print('Fitting proportional hazard models...')
mA <- coxme(Surv(delta, status) ~ host_count + chemdist + docs + ploidy + poly(gpy,2) + (1|FAMILY/sp) + (1|MoAl2), data=d)
mAA <- coxme(Surv(delta, status) ~ host_count + chemdist + docs + ploidy + (1|FAMILY/sp) + (1|MoAl2), data=d)
mAAA <- coxme(Surv(delta, status) ~ host_count + chemdist + docs + ploidy + poly(gpy,2) + (1|ORDER/FAMILY) + (1|MoAl2), data=d)
mC <- coxme(Surv(delta, status) ~ host_count + chemdist + docs + ploidy + poly(gpy,2) + (1|ORDER), data=d)
mD <- coxme(Surv(delta, status) ~ host_count + chemdist + docs + ploidy + (1|ORDER), data=d)
mO <- coxme(Surv(delta, status) ~ host_count + chemdist + docs + ploidy + poly(gpy,2) + (1|sp), data=d)
mX <- coxme(Surv(delta, status) ~ poly(host_count,2) + poly(chemdist,2) + docs + ploidy + poly(gpy,2) + (1|FAMILY/sp) + (1|MoAl2), data=d, control=coxme.control(iter.max=500))
mG <- coxph(Surv(delta,status)~host_count+chemdist+docs+gpy+ploidy, data=d, control=coxph.control(iter.max=500))
mXp <- coxme(Surv(delta, status) ~ poly(host_count,2) + chemdist + docs + ploidy + poly(gpy,2) + (1|FAMILY/sp) + (1|MoAl2), data=d)
mXq <- coxme(Surv(delta, status) ~ host_count + chemdist + docs + ploidy + poly(gpy,2) + (1|FAMILY/sp) + (1|MoAl2), data=d)

##A proportional model with the same random effects that we use in the additive model
mXa <- coxme(Surv(delta, status) ~ poly(host_count,2) + poly(chemdist,2) + docs + ploidy + poly(gpy,2) + (1|MoAl2), data=d)

#What happens if we drop the docs effect?
mNoD <- coxme(Surv(delta, status) ~ poly(host_count,2) + poly(chemdist,2) + ploidy + poly(gpy,2) + (1|FAMILY/sp) + (1|MoAl2), data=d, iter.max=500)

#Check for an interaction between diet breadth and chemdist
print('fitting model with interaction between diet breadth and chemsim mI...')
mI <- coxme(Surv(delta, status) ~ host_count*chemdist + docs + ploidy + poly(gpy,2) + (1|FAMILY/sp), data=d)

#Compare models with AIC function
print(AIC(mA, mAA, mAAA, mC, mD, mO, mX, mG, mXp, mXq, mNoD, mI))

##Fit additive models
print('Fitting additive model...')
mAd <- aareg(Surv(delta,status)~docs+poly(chemdist,2)+poly(host_count,2)+ploidy+poly(gpy,2)+frailty(MoAl2), data=d)

png('All-in additive effects.png',res=600,width=480*10,height=480*9)
cbPalette <- c("#000000", "#999999", "#E69F00", "#56B4E9", "#009E73", "#F0E442", "#0072B2", "#D55E00", "#CC79A7")
cols = cbPalette[c(1,4,3,2,7,8,9,5,6)]
cols.lines = cols[c(5,3,8,6,4,9,2,7,1)]
mAd2 = mAd
mAd2[[4]] = mAd2[[4]][,c(1:9)]
colnames(mAd2[[4]]) = c('9Intercept','7Doc. intensity','2Chemical similarity','5Chemical similarity2','1Host breadth','4Host breadth2','8Ploidy','3Voltinism','6Voltinism2')
p = autoplot(mAd2,censor=T,main='Additive Hazards Model')
p = p +	scale_color_manual(values=rep(alpha('white',1),9)) +
	scale_fill_manual(values=cols) +
	geom_line(size=2,color=cols.lines[as.factor(p[[1]]$variable)]) +
	xlim(0,56) +
	theme(panel.grid.major = element_blank(), panel.grid.minor = element_blank(), panel.background = element_blank(), axis.line = element_line(colour = "black")) +
	theme(axis.ticks.y = element_line(size=1),
		axis.line.y = element_line(size=1),
		axis.text.y = element_text(size=16,colour='black'),
		axis.title.y = element_text(colour='black',size=20),
		axis.ticks.length.y = unit(.15, "cm")) +
	theme(axis.ticks.x = element_line(size=1),
		axis.line.x = element_line(size=1),
		axis.text.x = element_text(size=16,colour='black'),
		axis.title.x = element_blank(),
		axis.ticks.length.x = unit(.15, "cm")) +
	theme(legend.position='none')
p
dev.off()

#peak at the MoA effects
thin <- c('Ryanodine receptor modulators','Mite growth inhibitors','Molting disrupter','Inhibitors of acetyl CoA carboxylase')
j <- subset(d, !MoAl2 %in% thin)
levels(j$MoAl2)[7] <- 'Inhibitors of ATP synthase'
levels(j$MoAl2)[17] <- 'Uncouplers of oxidative phosphorylation'
nu <- coxph(Surv(delta,status)~MoAl2, data=j)

#make some predictions
hz <- predict(mX, type='risk')
names(hz) <- paste(d$sp, d$poison, sep='-')
hz <- sort(hz, decreasing=TRUE)
##these are expectation over the duration of the experiment
##scale to expectation per year, i.e. the instantaneous hazards (ihz)
ihz <- hz / 172
print('Top 25 PH risks...')
print(head(ihz, n=25))

#make mX model forest plot
#Note: The coeficient standard errors are hard coded here. Couldn't figure out
#how to pull them from the coxme object.
vcvs <- vcov(mX)  # get the fixed effect variance-covariance matrix
vars <- diag(vcvs) # the variances of fixed effects are along the diagonal of that matrix
sdevs <- sqrt(vars) # the standard deviations are the square roots of those variances
tudy <- data.frame(coef=mX$coef, low=mX$coef-1.96*sdevs, high=mX$coef+1.96*sdevs)
tudy.names <- c("Diet breadth", "Diet breadth^2", "Chemical distance^1", "Chemical distance^2", "Documentation intensity", "Haplodiploidy", "Voltinism^1", "Voltinism^2")

png('all-in proportional hazard effects.png',res=600,height=480*4,width=480*6)
forestplot(tudy.names, tudy$coef, tudy$low, tudy$high, xticks=seq(-70,90,10), zero=0, cex=2, colgap=unit(2, 'mm'), col=fpColors(box='black', lines='black', zero='pink'), ci.vertices=TRUE, boxsize=0.25, title='All-in Proportional Hazard Effects', cex.axis=2, lwd.zero=2, lwd.ci=2, lwd.xaxis=3, xticks.digits=0)
dev.off()


##now do the Random Forest Survival Analysis
print('Doing Random Forest analysis...')
#specify ranger model
r_fit <- ranger(Surv(delta, status) ~ host_count + chemdist +
                     docs + ploidy + gpy + MoAl2 + ORDER + FAMILY,
                     data = d,
                     mtry = 4,
                     regularization.factor = 1, # smaller numbers more regularization
                     importance = "permutation",
                     splitrule = "extratrees",
                     probability = TRUE,
                     verbose = TRUE)

# Average the survival models
death_times <- r_fit$unique.death.times
surv_prob <- data.frame(r_fit$survival)
avg_prob <- sapply(surv_prob,mean)

vi <- data.frame(sort(round(r_fit$variable.importance, 4), decreasing = TRUE))
names(vi) <- "importance"
print(vi)
print("Prediction Error = 1 - Harrell's c-index:")
print(r_fit$prediction.error)

predict.function <- function(r_fit, new_observation) predict(r_fit, new_observation, type = "response")$predictions[,2]

#plot variable importance
tags = c('Documentation', 'Diet breadth', 'Mode of action', 'Voltinism', 'Family', 'Order', 'Haplodiploidy', 'Chemical distance')
rownames(vi) <- tags
png('All-in random forest importance.png',res=600,height=480*6,width=480*6)
par(mar=c(5,8,4,2),oma=c(0,0,0,0), las=2, cex=1.2, lwd=3)
barplot(vi$importance, names.arg=rownames(vi), xlim=c(0,0.2), col='grey50', horiz=TRUE, border=NA, main='All-in Random Forest Variable Importance')
axis(1,lwd=3)
dev.off()

#get the preductions, from the cumulative hazard function (chf) part of the fit object
hz = r_fit$chf
end.hz = hz[,79]
names(end.hz) = paste(d$sp, d$poison, sep='-')
endz = sort(end.hz, decreasing=TRUE)
print('Top 25 RF risks...')
print(head(endz, n=25))

#compare RF and PH predictions
foo <- endz[order(names(endz))]
bar <- ihz[order(names(ihz))]
core <- cor.test(foo, bar, method='pearson')
species = apply(array(names(foo)),1,function(x){strsplit(x,'-')[[1]][1]})
chemicals = apply(array(names(foo)),1,function(x){y=strsplit(x,'-')[[1]];if(length(y)>2){paste(y[2],y[3],sep='-')}else{y[2]}})
res.status = rep(NA,length(foo))
for (i in 1:length(foo)){
	split1 = strsplit(names(foo[i]),'-')[[1]]
	sp1 = split1[1]
	if (length(split1)>2){
		cm1 = paste(split1[2],split1[3],sep='-')
	} else {
		cm1 = split1[2]
	}
	d2 = d[which(as.character(d$poison)==cm1 & as.character(d$sp)==sp1),]
	if (nrow(d2)==0){
		res.status[i] = NA
	} else {
		res.status[i] = d2$status
	}
}
write.csv(data.frame('Insect'=species,'Insecticide'=chemicals,'Resistance.status'=res.status,'Cox.cases/year'=bar,'RF.cases/year'=foo),'resistance_predictionsAllIn.csv',quote=F,row.names=F)


#####################################
# "Top-crops" dataset

#load libraries
library(survival)
library(survminer)
library(coxme)
library(ggplot2)
library(ggfortify)
library(ranger)
library(forestplot)
library(dplyr)
library(forcats)

#Read and format data
d <- read.csv('top-crops-deltasP9.csv') #the top-crops data
#Center and scale covariates
d <- na.omit(d)
d <- subset(d, chemdist != 0)
d <- subset(d, delta > 0)
d$foo <- d$delta / d$gpy
d$host_count <- log(d$host_count)
d$docs <- log(d$docs + 1)
d$host_count <- (d$host_count - mean(d$host_count))/(max(d$host_count)-min(d$host_count))
d$gpy <- (d$gpy - mean(d$gpy))/(max(d$gpy)-min(d$gpy))
d$docs <- (d$docs - mean(d$docs))/(max(d$docs)-min(d$docs))

u.delta = sort(unique(d$delta))
delta.count = apply(array(u.delta),1,function(x){length(which(d$delta==x))})

#Fit proportional models
print('Fitting proportional hazard models...')
mA <- coxme(Surv(delta, status) ~ host_count + chemdist + docs + ploidy + poly(gpy,2) + (1|FAMILY/sp) + (1|MoAl2), data=d)
mAA <- coxme(Surv(delta, status) ~ host_count + chemdist + docs + ploidy + (1|FAMILY/sp) + (1|MoAl2), data=d)
mAAA <- coxme(Surv(delta, status) ~ host_count + chemdist + docs + ploidy + poly(gpy,2) + (1|ORDER/FAMILY) + (1|MoAl2), data=d)
mC <- coxme(Surv(delta, status) ~ host_count + chemdist + docs + ploidy + poly(gpy,2) + (1|ORDER), data=d)
mD <- coxme(Surv(delta, status) ~ host_count + chemdist + docs + ploidy + (1|ORDER), data=d)
mO <- coxme(Surv(delta, status) ~ host_count + chemdist + docs + ploidy + poly(gpy,2) + (1|sp), data=d)
mX <- coxme(Surv(delta, status) ~ poly(host_count,2) + poly(chemdist,2) + docs + ploidy + poly(gpy,2) + (1|FAMILY/sp) + (1|MoAl2), data=d, control=coxme.control(iter.max=500))
mG <- coxph(Surv(delta,status)~host_count+chemdist+docs+gpy+ploidy, data=d, control=coxph.control(iter.max=500))
mXp <- coxme(Surv(delta, status) ~ poly(host_count,2) + chemdist + docs + ploidy + poly(gpy,2) + (1|FAMILY/sp) + (1|MoAl2), data=d)
mXq <- coxme(Surv(delta, status) ~ host_count + chemdist + docs + ploidy + poly(gpy,2) + (1|FAMILY/sp) + (1|MoAl2), data=d)

#What happens if we drop the docs effect?
mNoD <- coxme(Surv(delta, status) ~ poly(host_count,2) + poly(chemdist,2) + ploidy + poly(gpy,2) + (1|FAMILY/sp) + (1|MoAl2), data=d, iter.max=500)

#Check for an interaction between diet breadth and chemdist
print('fitting model with interaction between diet breadth and chemsim mI...')
mI <- coxme(Surv(delta, status) ~ host_count*chemdist + docs + ploidy + poly(gpy,2) + (1|FAMILY/sp), data=d)

#Compare models with AIC function
print(AIC(mA, mAA, mAAA, mD, mO, mX, mXp, mXq, mNoD, mI))

##Fit additive models
print('Fitting additive model...')
mAd <- aareg(Surv(delta,status)~docs+poly(chemdist,2)+poly(host_count,2)+ploidy+poly(gpy,2)+frailty(MoAl2), data=d)

png('Top-crops additive effects.png',res=600,width=480*10,height=480*9)
cbPalette <- c("#000000", "#999999", "#E69F00", "#56B4E9", "#009E73", "#F0E442", "#0072B2", "#D55E00", "#CC79A7")
cols = cbPalette[c(1,4,3,2,7,8,9,5,6)]
cols.lines = cols[c(5,3,8,6,4,9,2,7,1)]
mAd2 = mAd
mAd2[[4]] = mAd2[[4]][,c(1:9)]
colnames(mAd2[[4]]) = c('9Intercept','7Doc. intensity','2Chemical similarity','5Chemical similarity2','1Host breadth','4Host breadth2','8Ploidy','3Voltinism','6Voltinism2')
p = autoplot(mAd2,censor=T,main='Additive Hazards Model')
p = p +	scale_color_manual(values=rep(alpha('white',1),9)) +
	scale_fill_manual(values=cols) +
	geom_line(size=2,color=cols.lines[as.factor(p[[1]]$variable)]) +
	xlim(0,56) +
	theme(panel.grid.major = element_blank(), panel.grid.minor = element_blank(), panel.background = element_blank(), axis.line = element_line(colour = "black")) +
	theme(axis.ticks.y = element_line(size=1),
		axis.line.y = element_line(size=1),
		axis.text.y = element_text(size=16,colour='black'),
		axis.title.y = element_text(colour='black',size=20),
		axis.ticks.length.y = unit(.15, "cm")) +
	theme(axis.ticks.x = element_line(size=1),
		axis.line.x = element_line(size=1),
		axis.text.x = element_text(size=16,colour='black'),
		axis.title.x = element_blank(),
		axis.ticks.length.x = unit(.15, "cm")) +
	theme(legend.position='none')
p
dev.off()

#peak at the MoA effects
thin <- c('Ryanodine receptor modulators','Mite growth inhibitors','Molting disrupter','Inhibitors of acetyl CoA carboxylase')
j <- subset(d, !MoAl2 %in% thin)
levels(j$MoAl2)[7] <- 'Inhibitors of ATP synthase'
levels(j$MoAl2)[17] <- 'Uncouplers of oxidative phosphorylation'
nu <- coxph(Surv(delta,status)~MoAl2, data=j)

#make some predictions
hz <- predict(mX, type='risk')
names(hz) <- paste(d$sp, d$poison, sep='-')
hz <- sort(hz, decreasing=TRUE)
##these are expectation over the duration of the experiment
##scale to expectation per year, i.e. the instantaneous hazards (ihz)
ihz <- hz / 172
print('Top 25 PH risks...')
print(head(ihz, n=25))

#make mX model forest plot
#Note: The coeficient standard errors are hard coded here. Couldn't figure out
#how to pull them from the coxme object.
vcvs <- vcov(mX)  # get the fixed effect variance-covariance matrix
vars <- diag(vcvs) # the variances of fixed effects are along the diagonal of that matrix
sdevs <- sqrt(vars) # the standard deviations are the square roots of those variances
tudy <- data.frame(coef=mX$coef, low=mX$coef-1.96*sdevs, high=mX$coef+1.96*sdevs)
tudy.names <- c("Diet breadth", "Diet breadth^2", "Chemical distance^1", "Chemical distance^2", "Documentation intensity", "Haplodiploidy", "Voltinism^1", "Voltinism^2")

png('top-crops proportional hazard effects.png',res=600,height=480*4,width=480*6)
forestplot(tudy.names, tudy$coef, tudy$low, tudy$high, xticks=seq(-80,70,10), zero=0, cex=2, colgap=unit(2, 'mm'), col=fpColors(box='black', lines='black', zero='pink'), ci.vertices=TRUE, boxsize=0.25, title='Top-crops Proportional Hazard Effects', cex.axis=2, lwd.zero=2, lwd.ci=2, lwd.xaxis=3, xticks.digits=0)
dev.off()

##now do the Random Forest Survival Analysis
print('Doing Random Forest analysis...')
#specify ranger model
r_fit <- ranger(Surv(delta, status) ~ host_count + chemdist +
                     docs + ploidy + gpy + MoAl2 + ORDER + FAMILY,
                     data = d,
                     mtry = 4,
                     regularization.factor = 1, # smaller numbers more regularization
                     importance = "permutation",
                     splitrule = "extratrees",
                     probability = TRUE,
                     verbose = TRUE)

# Average the survival models
death_times <- r_fit$unique.death.times
surv_prob <- data.frame(r_fit$survival)
avg_prob <- sapply(surv_prob,mean)

vi <- data.frame(sort(round(r_fit$variable.importance, 4), decreasing = TRUE))
names(vi) <- "importance"
print(vi)
print("Prediction Error = 1 - Harrell's c-index:")
print(r_fit$prediction.error)

predict.function <- function(r_fit, new_observation) predict(r_fit, new_observation, type = "response")$predictions[,2]

#plot variable importance
tags = c('Documentation', 'Diet breadth', 'Mode of action', 'Voltinism', 'Family', 'Order', 'Haplodiploidy', 'Chemical distance')
rownames(vi) <- tags
png('Top-crops random forest importance.png',res=600,height=480*6,width=480*6)
par(mar=c(5,8,4,2),oma=c(0,0,0,0), las=2, cex=1.2, lwd=3)
barplot(vi$importance, names.arg=rownames(vi), xlim=c(0,0.2), col='grey50', horiz=TRUE, border=NA, main='Top-crops Random Forest Variable Importance')
axis(1,lwd=3)
dev.off()

#get the predictions, from the cumulative hazard function (chf) part of the fit object
hz = r_fit$chf
end.hz = hz[,64]
names(end.hz) = paste(d$sp, d$poison, sep='-')
endz = sort(end.hz, decreasing=TRUE)
print('Top 25 RF risks...')
print(head(endz, n=25))

#compare RF and PH predictions
foo <- endz[order(names(endz))]
bar <- ihz[order(names(ihz))]
core <- cor.test(foo, bar, method='pearson')
species = apply(array(names(foo)),1,function(x){strsplit(x,'-')[[1]][1]})
chemicals = apply(array(names(foo)),1,function(x){y=strsplit(x,'-')[[1]];if(length(y)>2){paste(y[2],y[3],sep='-')}else{y[2]}})
res.status = c()
for (i in 1:length(foo)){
	split1 = strsplit(names(foo[i]),'-')[[1]]
	sp1 = split1[1]
	if (length(split1)>2){
		cm1 = paste(split1[2],split1[3],sep='-')
	} else {
		cm1 = split1[2]
	}
	d2 = d[which(as.character(d$poison)==cm1 & as.character(d$sp)==sp1),]
	res.status = c(res.status,d2$status)
}
write.csv(data.frame('Insect'=species,'Insecticide'=chemicals,'Resistance.status'=res.status,'Cox.cases/year'=bar,'RF.cases/year'=foo),'resistance_predictionsTopCrops.csv',quote=F,row.names=F)
